# Supplementary material for: Evolution, diversity, and disparity of the tiger shark lineage Galeocerdo in deep time
Source: Paleobiology. Author manuscript; Available in PMC 2021 Dec 2. (PMC7612061; doi:10.1017/pab.2021.6)
Supplement: Supplementary data [file EMS135981-supplement-Supplementary_data.zip]

Archive with 8 entries (8 files):
- Sliders_Galeocerdo.csv
- R_Code.R
- Supplementary_Material.pdf
- Supplementary_Table_2.xlsx
- Galeocerdo.tps
- R_CODE.docx
- Supplementary_Table_1.xlsx
- Classifiers_Galeocerdo.csv
