# Supplementary material for: Evolution, diversity, and disparity of the tiger shark lineage Galeocerdo in deep time
Source: Paleobiology. Author manuscript; Available in PMC 2021 Dec 2. (PMC7612061; doi:10.1017/pab.2021.6)
Supplement: Supplementary data [file EMS135981-supplement-Supplementary_data.zip › Sliders_Galeocerdo.csv]

before	slide	after
1	4	5
4	5	6
5	6	7
6	7	8
7	8	9
8	9	10
9	10	11
10	11	12
11	12	13
12	13	14
13	14	15
14	15	16
15	16	17
16	17	18
17	18	19
18	19	20
19	20	21
20	21	22
21	22	23
22	23	24
23	24	25
24	25	26
25	26	27
26	27	28
27	28	29
28	29	30
29	30	31
2	31	30
2	32	33
32	33	34
33	34	35
34	35	36
35	36	37
36	37	38
37	38	39
38	39	40
39	40	41
40	41	42
41	42	43
42	43	44
43	44	45
44	45	46
45	46	47
46	47	48
47	48	49
3	49	48
3	50	51
50	51	52
51	52	53
52	53	54
53	54	55
54	55	56
55	56	57
56	57	58
57	58	59
58	59	60
59	60	61
60	61	62
61	62	63
62	63	64
63	64	65
64	65	66
65	66	67
1	67	66
