# Supplementary material for: Evolution, diversity, and disparity of the tiger shark lineage Galeocerdo in deep time
Source: Paleobiology. Author manuscript; Available in PMC 2021 Dec 2. (PMC7612061; doi:10.1017/pab.2021.6)
Supplement: Supplementary data [file EMS135981-supplement-Supplementary_data.zip › R_Code.R]

######################################################
#         Source Code: Türtscher et al.              #
#  Evolution, diversity and disparity of the tiger   #
#       shark lineage Galeocerdo in deep time        # 
#                                                    #
#                   Paleobiology                     #
######################################################

### set working directory 

setwd("/working_directory")


### load the packages and data 

library(geomorph) # includes RRPP


Gal <- readland.tps("Galeocerdo.tps", 
                    specID = "imageID",
                    readcurves = TRUE, warnmsg = TRUE)


Gal.Class <- read.csv("Classifiers_Galeocerdo.csv", 
                      header = TRUE, sep = ",")


Gal.Cv <- as.matrix(read.csv("Sliders_Galeocerdo.csv",
                             header = TRUE))


######################################################
### Generalized Procrustes Analysis (GPA)

Gal.GPA <- gpagen(Gal, curves = Gal.Cv, ProcD = FALSE,
                  print.progress = FALSE)


######################################################
### Principal Component Analysis (PCA)

Gal.PCA <- gm.prcomp(Gal.GPA$coords)


summary(Gal.PCA) # shows the PC axes 


######################################################
# Genus comparison reported in Table 1 (ANOVA)
# and Table 2 (pairwise comparisons)

# data frame with shape data 

Gal.gdf <- geomorph.data.frame(shape = Gal.GPA$coords,
                               Gen = Gal.Class$Genus,
                               Sp = Gal.Class$Species)


### Procrustes ANOVA 

Gal.aov <- procD.lm(shape~Gen, data = Gal.gdf, iter = 999,
                    RRPP = TRUE, print.progress = FALSE)


summary(Gal.aov)


# pairwise comparisons

Gen.PW <- pairwise(Gal.aov, groups = Gal.gdf$Gen,
                   print.progress = FALSE)


summary(Gen.PW, test.type = "dist", confidence = 0.95, 
        stat.table = TRUE)


######################################################
# for further analyses on tiger shark species,
# Hemipristis and Phyosgaleus won‘t be included

Gal.Galeo <- Gal.GPA$coords[,,c(29:87,90,93:95,98:236,
                                238:276,308:324,326:327,
                                329:358,362:367,372:396,
                                399:420,424,428:433,
                                435:444,460:462,468:486,
                                488:513,535:569)]


# only these specimens (= Galeocerdo) from the data
# (= Gal.Class) will be included 

Galeo.Class <- Gal.Class[c(29:87,90,93:95,98:236,
                           238:276,308:324,326:327,
                           329:358,362:367,372:396,
                           399:420,424,428:433,
                           435:444,460:462,468:486,
                           488:513,535:569),]


# subset including only Galeocerdo 

Galeo.sub <- subset(Galeo.Class, Genus == "Galeo",
                    select = c("Specimen", "Epoch", "Species"))


# data frame with shape data 

Galeo.gdf <- geomorph.data.frame(shape = Gal.Galeo,
                                 Ep = Galeo.sub$Epoch,
                                 Sp = Galeo.sub$Species)


######################################################
# Epoch comparison 

# Procrustes ANOVA (Table 1)

Gal.Ep.aov <- procD.lm(shape~Ep, data = Galeo.gdf, 
                       iter = 999,
                       RRPP = TRUE, print.progress = FALSE)


summary(Gal.Ep.aov)


# pairwise comparisons (Table 2)


Ep.PW <- pairwise(Gal.Ep.aov, groups = Galeo.gdf$Ep)


summary(Ep.PW, test.type = "dist", confidence = 0.95, 
        stat.table = TRUE)


######################################################
# Species comparison 

# exclude species without replicates 

Sp.Class.rep <- Galeo.sub[-c(60,62,63,67,68,266,389),]


# Procrustes ANOVA (Table 1)

Gal.Sp.aov <- procD.lm(shape~Sp, data = Galeo.gdf, 
                       iter = 999, RRPP = TRUE, 
                       print.progress = FALSE)


summary(Gal.Sp.aov)


# pairwise comparisons (Table 2)

Sp.PW <- pairwise(Gal.Sp.aov, groups = Galeo.gdf$Sp)


summary(Sp.PW, test.type = "dist", confidence = 0.95, 
        stat.table = TRUE)


######################################################
# Disparity through time (Table 3)


Disparity <- morphol.disparity(shape~Ep, groups = Galeo.gdf$Ep, 
                               data = Galeo.gdf, iter = 999)


Disparity


# show barplot

barplot(Disparity$Procrustes.var)


######################################################
#                                                    #
#                       PLOTS                        #  
#                                                    #  
######################################################

# define the PC axes

Gal.Class$PC1 <- as.matrix(Gal.PCA$x[,1])

Gal.Class$PC2 <- as.matrix(Gal.PCA$x[,2])


### Plot Example: Epochs

# define the groups

Galeo <- Gal.Class[Gal.Class$Genus == "Galeo",]

Eoc <- Galeo[Galeo$Epoch == "Eocene",]

Mio <- Galeo[Galeo$Epoch == "Miocene",]

Oli <- Galeo[Galeo$Epoch == "Oligocene",]

Hol <- Galeo[Galeo$Epoch == "Holocene",]

Pli <- Galeo[Galeo$Epoch == "Pliocene",]

Phys <- Gal.Class[Gal.Class$Genus == "Physo",]

Hemi <- Gal.Class[Gal.Class$Genus == "Hemi",]


# load the colour palette

library(viridisLite) # includes viridis and inferno


# create the amount of colours you need

n <- 4

g4 <- inferno(n) 

g4


### scatterplot

plot(Gal.Class$PC2 ~ Gal.Class$PC1, data = Gal.Class, 
     type = "n", xlab = "PC1", ylab = "PC2")


abline(v = 0, col = "gray77", lty = 2)  # adds straight lines through plot

abline(h = 0, col = "gray77", lty = 2)


points(Gal.Class$PC1, Gal.Class$PC2, pch = 19, col = "gray75", 
       cex = 1)

points(Phys$PC1, Phys$PC2, pch = 19, col = "gray83", cex = 1)

points(Hemi$PC1, Hemi$PC2, pch = 19, col = "gray83", cex = 1)

points(Eoc$PC1, Eoc$PC2, pch = 21, col = "black", lwd = 0.5, 
       bg = "#781C6DFF", cex = 1.5)

points(Oli$PC1, Oli$PC2, pch = 22, col = "black", lwd = 0.5, 
       bg = "#2D708EFF", cex = 1.5)

points(Mio$PC1, Mio$PC2, pch = 21, col = "black", lwd = 0.5, 
       bg = "#DD513AFF", cex = 1.5)

points(Pli$PC1, Pli$PC2, pch = 21, col = "black", lwd = 0.5, 
       bg = "#FCA50AFF", cex = 1.5)

points(Hol$PC1, Hol$PC2, pch = 21, col = "black", lwd = 0.5, 
       bg = "#FCFFA4FF", cex = 1.5)


######################################################
### show the mean shapes of groups

# define links between landmarks 

Gal.Links <- define.links(Gal[,,4], ptsize = 1,
                          links = NULL)


# estimate mean shape for a set of aligned specimens

Ref <- mshape(Gal.GPA$coords)


# Plot shape differences btw. a Reference and target 
# specimen (e.g. min, max of PC1)

plotRefToTarget(Ref, Gal.PCA$shapes$shapes.comp1$min,
                method = "point", links = Gal.Links)


# extract the mean shape of each group 

mean.shape <- mshape(Gal.GPA$coords)

Mshape.gdf <- geomorph.data.frame(shape = Gal.GPA$coords,
                                  species = Gal.Class$Shapespec,
                                  genus = Gal.Class$Genus,
                                  epoch = Gal.Class$Epoch)


# group means

Gal.Ep.shape <- procD.lm(shape~epoch, data = Mshape.gdf,
                         print.progress = FALSE)


PCAM <- prcomp(Gal.Ep.shape$fitted)

means = unique(round(PCAM$x,20))

means

x <- Gal.Ep.shape$X

x

Y <- x[,-1]

Y


# interceptions

Eocene    <- c(0,0,0,0)

Holocene  <- c(1,0,0,0)

Miocene   <- c(0,1,0,0)

Oligocene <- c(0,0,1,0)

Pliocene  <- c(0,0,0,1)


# Shape predictions from numeric predictors 

preds.Epochs <- shape.predictor(arrayspecs(Gal.Ep.shape$fitted,67,2),
                                x = Y,
                                Intercept = TRUE,
                                Eocene = Eocene,
                                Holocene = Holocene,
                                Miocene = Miocene,
                                Oligocene = Oligocene,
                                Pliocene = Pliocene)


# compare a group with reference mean shape 

plotRefToTarget(mean.shape, preds.Epochs$Pliocene, links = Gal.Links, 
                method = "point")


# show a group without reference mean shape 

plotRefToTarget(preds.Epochs$Eocene, preds.Epochs$Eocene, 
                links = Gal.Links, 
                method = "point", label = FALSE,
                gridPars = gridPar(pt.bg = "#781C6DFF",
                                   pt.size = 2.5))


# create deformation grids 

plot(Gal.PCA, axis1 = 1, axis2 = 2, pch = 21, col = "black",
     bg = as.numeric(Gal.Class$Epoch))

picknplot.shape(plot(Gal.PCA), method = "TPS")
