# Supplementary material for: Evolution, diversity, and disparity of the tiger shark lineage Galeocerdo in deep time
Source: Paleobiology. Author manuscript; Available in PMC 2021 Dec 2. (PMC7612061; doi:10.1017/pab.2021.6)
Supplement: Supplementary data [file EMS135981-supplement-Supplementary_data.zip › Supplementary_Table_2.xlsx]

## Sheet: Tabelle1
Supplementary Table 2: List of all examined middle Miocene G. cuvier teeth. FMNH, Florida Museum of Natural History, Gainesville. NHMV, Natural History Museum Vienna.
n	Inventory No.	Source	Age	Locality
2	UF 217131	FMNH	Miocene middle	Fort Green Mine Southeast (HR017) Hardee County, Florida
1	UF 231021	FMNH	Miocene middle	Hookers Prairie Mine, Agricola Road Site (PO047), Polk Co., Florida
2	UF 232403	FMNH	Miocene middle	La Camelia (Englehard) Mine (GD001), Gadsen Co., Florida
2	UF 28780	FMNH	Miocene middle	Phosphoria Mine (IMC) (PO010Br), Polk Co., Florida
1	without number	FMNH	Miocene middle	Kissimmee River, Florida
1	UF 234253	FMNH	Miocene middle	Peace River 1 (DE002c), De Soto Co., Florida
7	UF 240484	FMNH	Miocene middle	St. Johns River Dredge (DU002), Duval Co., Florida
1	UF 278633	FMNH	Miocene middle	La Camelia (Englehard) Mine (GD001), Gadsen Co., Florida
6	UF 232403	FMNH	Miocene middle	La Camelia (Englehard) Mine (GD001), Gadsen Co., Florida
14	2012/0017/0240	NHMV	Miocene middle	Arcadia River, Florida
