# Supplementary material for: Evolution, diversity, and disparity of the tiger shark lineage Galeocerdo in deep time
Source: Paleobiology. Author manuscript; Available in PMC 2021 Dec 2. (PMC7612061; doi:10.1017/pab.2021.6)
Supplement: Supplementary data [file EMS135981-supplement-Supplementary_data.zip › Galeocerdo.tps]

LM=67
488.00000 2041.00000
3858.00000 2117.00000
856.00000 313.00000
384.00000 2154.00000
416.00000 2305.00000
526.00000 2412.00000
665.00000 2477.00000
818.00000 2498.00000
969.00000 2529.00000
1123.00000 2516.00000
1275.00000 2492.00000
1420.00000 2440.00000
1548.00000 2353.00000
1693.00000 2303.00000
1822.00000 2219.00000
1951.00000 2134.00000
2098.00000 2086.00000
2247.00000 2048.00000
2388.00000 2106.00000
2518.00000 2190.00000
2640.00000 2284.00000
2765.00000 2375.00000
2892.00000 2463.00000
3028.00000 2536.00000
3179.00000 2568.00000
3324.00000 2619.00000
3478.00000 2610.00000
3628.00000 2574.00000
3766.00000 2505.00000
3894.00000 2419.00000
3914.00000 2267.00000
3754.00000 1962.00000
3649.00000 1798.00000
3517.00000 1658.00000
3375.00000 1525.00000
3216.00000 1415.00000
3058.00000 1302.00000
2903.00000 1185.00000
2762.00000 1052.00000
2612.00000 929.00000
2464.00000 804.00000
2320.00000 673.00000
2160.00000 565.00000
1987.00000 477.00000
1808.00000 402.00000
1622.00000 347.00000
1432.00000 308.00000
1239.00000 285.00000
1045.00000 282.00000
919.00000 423.00000
988.00000 534.00000
1066.00000 638.00000
1152.00000 735.00000
1238.00000 833.00000
1319.00000 935.00000
1394.00000 1042.00000
1471.00000 1146.00000
1373.00000 1180.00000
1249.00000 1218.00000
1139.00000 1287.00000
1070.00000 1398.00000
1001.00000 1509.00000
897.00000 1582.00000
784.00000 1647.00000
674.00000 1716.00000
584.00000 1809.00000
512.00000 1918.00000
IMAGE=alabamensis_holotype.jpeg
ID=0 
SCALE=0.004234
LM=67
124.00000 179.00000
207.00000 180.00000
143.00000 116.00000
124.00000 183.00000
126.00000 186.00000
128.00000 188.00000
131.00000 190.00000
135.00000 190.00000
138.00000 190.00000
142.00000 189.00000
145.00000 188.00000
148.00000 186.00000
151.00000 184.00000
154.00000 182.00000
158.00000 181.00000
161.00000 180.00000
165.00000 180.00000
168.00000 180.00000
172.00000 181.00000
175.00000 182.00000
179.00000 183.00000
182.00000 185.00000
185.00000 187.00000
188.00000 189.00000
191.00000 191.00000
194.00000 192.00000
197.00000 192.00000
201.00000 192.00000
204.00000 190.00000
206.00000 187.00000
207.00000 184.00000
207.00000 175.00000
205.00000 170.00000
202.00000 167.00000
198.00000 163.00000
195.00000 160.00000
192.00000 156.00000
189.00000 152.00000
186.00000 148.00000
183.00000 144.00000
179.00000 140.00000
176.00000 137.00000
172.00000 133.00000
168.00000 130.00000
164.00000 127.00000
160.00000 124.00000
156.00000 121.00000
152.00000 118.00000
148.00000 116.00000
143.00000 120.00000
144.00000 124.00000
146.00000 128.00000
148.00000 132.00000
150.00000 136.00000
152.00000 140.00000
154.00000 144.00000
155.00000 148.00000
155.00000 152.00000
151.00000 155.00000
147.00000 156.00000
143.00000 157.00000
139.00000 159.00000
136.00000 162.00000
132.00000 165.00000
129.00000 168.00000
126.00000 171.00000
125.00000 175.00000
IMAGE=acutus_leriche_1910_1_2cm.jpg
ID=0 
SCALE=0.144568
LM=67
1912.00000 1575.00000
2822.00000 1567.00000
1966.00000 551.00000
1907.00000 1630.00000
1904.00000 1684.00000
1905.00000 1739.00000
1909.00000 1794.00000
1924.00000 1847.00000
1964.00000 1882.00000
2010.00000 1911.00000
2064.00000 1922.00000
2114.00000 1902.00000
2162.00000 1875.00000
2208.00000 1845.00000
2258.00000 1821.00000
2311.00000 1807.00000
2365.00000 1801.00000
2420.00000 1798.00000
2474.00000 1804.00000
2528.00000 1816.00000
2581.00000 1832.00000
2627.00000 1861.00000
2670.00000 1896.00000
2716.00000 1924.00000
2769.00000 1918.00000
2811.00000 1889.00000
2831.00000 1839.00000
2843.00000 1785.00000
2844.00000 1730.00000
2842.00000 1675.00000
2837.00000 1621.00000
2797.00000 1501.00000
2766.00000 1437.00000
2728.00000 1377.00000
2687.00000 1319.00000
2649.00000 1259.00000
2605.00000 1204.00000
2568.00000 1143.00000
2531.00000 1083.00000
2493.00000 1023.00000
2447.00000 969.00000
2396.00000 920.00000
2342.00000 873.00000
2289.00000 826.00000
2237.00000 779.00000
2184.00000 731.00000
2134.00000 681.00000
2083.00000 631.00000
2028.00000 586.00000
1967.00000 611.00000
1973.00000 671.00000
1985.00000 730.00000
2001.00000 788.00000
2019.00000 846.00000
2038.00000 903.00000
2058.00000 960.00000
2079.00000 1017.00000
2099.00000 1074.00000
2119.00000 1131.00000
2136.00000 1189.00000
2144.00000 1248.00000
2127.00000 1304.00000
2089.00000 1349.00000
2040.00000 1383.00000
1990.00000 1417.00000
1950.00000 1461.00000
1924.00000 1515.00000
IMAGE=aduncus_contortus_ward (1).JPG
ID=1 
SCALE=0.012706
LM=67
1597.00000 2098.00000
2647.00000 2123.00000
1801.00000 1034.00000
1589.00000 2152.00000
1594.00000 2206.00000
1620.00000 2253.00000
1654.00000 2295.00000
1690.00000 2336.00000
1740.00000 2356.00000
1791.00000 2339.00000
1834.00000 2306.00000
1877.00000 2274.00000
1925.00000 2249.00000
1973.00000 2224.00000
2023.00000 2204.00000
2074.00000 2186.00000
2127.00000 2174.00000
2180.00000 2166.00000
2234.00000 2169.00000
2286.00000 2184.00000
2332.00000 2212.00000
2376.00000 2243.00000
2420.00000 2275.00000
2464.00000 2305.00000
2508.00000 2337.00000
2555.00000 2364.00000
2609.00000 2359.00000
2650.00000 2324.00000
2680.00000 2279.00000
2687.00000 2226.00000
2673.00000 2173.00000
2665.00000 2050.00000
2668.00000 1973.00000
2637.00000 1903.00000
2598.00000 1837.00000
2557.00000 1772.00000
2520.00000 1705.00000
2485.00000 1637.00000
2445.00000 1572.00000
2399.00000 1510.00000
2344.00000 1456.00000
2284.00000 1408.00000
2224.00000 1361.00000
2162.00000 1316.00000
2100.00000 1270.00000
2042.00000 1221.00000
1983.00000 1171.00000
1925.00000 1121.00000
1864.00000 1075.00000
1815.00000 1101.00000
1835.00000 1166.00000
1856.00000 1231.00000
1875.00000 1296.00000
1891.00000 1362.00000
1907.00000 1428.00000
1919.00000 1495.00000
1927.00000 1562.00000
1935.00000 1630.00000
1923.00000 1684.00000
1855.00000 1690.00000
1791.00000 1703.00000
1743.00000 1750.00000
1696.00000 1799.00000
1650.00000 1849.00000
1605.00000 1901.00000
1587.00000 1966.00000
1582.00000 2033.00000
IMAGE=aduncus_contortus_ward (10).JPG
ID=2 
SCALE=0.012804
LM=67
1858.00000 2319.00000
2996.00000 2377.00000
2041.00000 1297.00000
1870.00000 2369.00000
1890.00000 2419.00000
1906.00000 2470.00000
1930.00000 2518.00000
1966.00000 2557.00000
2018.00000 2572.00000
2071.00000 2567.00000
2122.00000 2551.00000
2172.00000 2531.00000
2224.00000 2517.00000
2275.00000 2503.00000
2325.00000 2483.00000
2377.00000 2469.00000
2430.00000 2468.00000
2484.00000 2474.00000
2535.00000 2489.00000
2584.00000 2511.00000
2631.00000 2537.00000
2679.00000 2561.00000
2724.00000 2589.00000
2766.00000 2623.00000
2816.00000 2642.00000
2869.00000 2649.00000
2918.00000 2628.00000
2950.00000 2584.00000
2970.00000 2535.00000
2981.00000 2482.00000
2986.00000 2429.00000
3002.00000 2303.00000
2964.00000 2234.00000
2922.00000 2169.00000
2871.00000 2109.00000
2818.00000 2051.00000
2765.00000 1995.00000
2715.00000 1934.00000
2669.00000 1871.00000
2627.00000 1805.00000
2585.00000 1739.00000
2534.00000 1680.00000
2476.00000 1627.00000
2414.00000 1580.00000
2346.00000 1540.00000
2282.00000 1496.00000
2217.00000 1452.00000
2159.00000 1400.00000
2103.00000 1345.00000
2028.00000 1359.00000
2041.00000 1421.00000
2064.00000 1479.00000
2085.00000 1539.00000
2105.00000 1598.00000
2123.00000 1659.00000
2142.00000 1719.00000
2153.00000 1781.00000
2164.00000 1843.00000
2172.00000 1906.00000
2162.00000 1968.00000
2106.00000 1998.00000
2054.00000 2033.00000
2003.00000 2070.00000
1956.00000 2112.00000
1909.00000 2155.00000
1866.00000 2201.00000
1840.00000 2259.00000
IMAGE=aduncus_contortus_ward (11).JPG
ID=3 
SCALE=0.012690
LM=67
1970.00000 2052.00000
3173.00000 2062.00000
1972.00000 1029.00000
1960.00000 2113.00000
1971.00000 2177.00000
1987.00000 2239.00000
2018.00000 2296.00000
2060.00000 2345.00000
2116.00000 2376.00000
2175.00000 2403.00000
2238.00000 2391.00000
2290.00000 2353.00000
2341.00000 2313.00000
2395.00000 2277.00000
2452.00000 2247.00000
2511.00000 2222.00000
2575.00000 2214.00000
2638.00000 2229.00000
2701.00000 2243.00000
2762.00000 2265.00000
2819.00000 2294.00000
2874.00000 2328.00000
2923.00000 2370.00000
2972.00000 2412.00000
3035.00000 2423.00000
3094.00000 2398.00000
3148.00000 2362.00000
3185.00000 2310.00000
3207.00000 2249.00000
3215.00000 2185.00000
3197.00000 2123.00000
3118.00000 1996.00000
3084.00000 1916.00000
3026.00000 1850.00000
2963.00000 1791.00000
2905.00000 1725.00000
2860.00000 1651.00000
2819.00000 1574.00000
2780.00000 1496.00000
2736.00000 1421.00000
2674.00000 1360.00000
2606.00000 1306.00000
2534.00000 1257.00000
2455.00000 1221.00000
2372.00000 1192.00000
2289.00000 1168.00000
2209.00000 1132.00000
2133.00000 1091.00000
2054.00000 1054.00000
1997.00000 1088.00000
2029.00000 1146.00000
2063.00000 1202.00000
2098.00000 1258.00000
2133.00000 1314.00000
2166.00000 1370.00000
2198.00000 1428.00000
2232.00000 1484.00000
2265.00000 1541.00000
2290.00000 1602.00000
2306.00000 1665.00000
2296.00000 1730.00000
2256.00000 1782.00000
2203.00000 1821.00000
2150.00000 1859.00000
2099.00000 1901.00000
2055.00000 1949.00000
2018.00000 2004.00000
IMAGE=aduncus_contortus_ward (12).JPG
ID=4 
SCALE=0.012837
LM=67
1854.00000 2367.00000
3088.00000 2368.00000
1719.00000 1268.00000
1842.00000 2422.00000
1870.00000 2478.00000
1901.00000 2531.00000
1934.00000 2584.00000
1979.00000 2626.00000
2034.00000 2655.00000
2096.00000 2665.00000
2151.00000 2637.00000
2201.00000 2601.00000
2256.00000 2570.00000
2311.00000 2543.00000
2369.00000 2519.00000
2429.00000 2505.00000
2491.00000 2502.00000
2551.00000 2516.00000
2610.00000 2537.00000
2666.00000 2565.00000
2719.00000 2596.00000
2772.00000 2629.00000
2825.00000 2661.00000
2880.00000 2690.00000
2939.00000 2710.00000
2994.00000 2691.00000
3045.00000 2655.00000
3074.00000 2602.00000
3096.00000 2545.00000
3116.00000 2486.00000
3117.00000 2425.00000
3053.00000 2281.00000
3005.00000 2201.00000
2941.00000 2130.00000
2874.00000 2061.00000
2806.00000 1994.00000
2741.00000 1925.00000
2679.00000 1852.00000
2622.00000 1775.00000
2562.00000 1701.00000
2494.00000 1633.00000
2416.00000 1579.00000
2328.00000 1541.00000
2240.00000 1505.00000
2152.00000 1468.00000
2064.00000 1431.00000
1977.00000 1391.00000
1892.00000 1347.00000
1807.00000 1304.00000
1742.00000 1333.00000
1777.00000 1393.00000
1819.00000 1449.00000
1862.00000 1504.00000
1906.00000 1559.00000
1949.00000 1614.00000
1993.00000 1668.00000
2035.00000 1724.00000
2078.00000 1779.00000
2112.00000 1840.00000
2141.00000 1903.00000
2131.00000 1971.00000
2086.00000 2024.00000
2040.00000 2077.00000
1992.00000 2128.00000
1951.00000 2184.00000
1917.00000 2246.00000
1888.00000 2308.00000
IMAGE=aduncus_contortus_ward (13).JPG
ID=5 
SCALE=0.012706
LM=67
1560.00000 2295.00000
2909.00000 2362.00000
1608.00000 1270.00000
1549.00000 2360.00000
1557.00000 2426.00000
1578.00000 2489.00000
1618.00000 2543.00000
1652.00000 2600.00000
1710.00000 2631.00000
1777.00000 2630.00000
1841.00000 2611.00000
1895.00000 2573.00000
1947.00000 2530.00000
2001.00000 2492.00000
2060.00000 2460.00000
2124.00000 2444.00000
2191.00000 2440.00000
2257.00000 2442.00000
2324.00000 2446.00000
2390.00000 2456.00000
2450.00000 2485.00000
2505.00000 2522.00000
2560.00000 2560.00000
2614.00000 2599.00000
2675.00000 2627.00000
2738.00000 2649.00000
2802.00000 2632.00000
2857.00000 2594.00000
2901.00000 2544.00000
2928.00000 2483.00000
2941.00000 2418.00000
2875.00000 2274.00000
2828.00000 2196.00000
2771.00000 2123.00000
2717.00000 2049.00000
2658.00000 1978.00000
2596.00000 1910.00000
2536.00000 1841.00000
2473.00000 1774.00000
2408.00000 1709.00000
2339.00000 1649.00000
2269.00000 1590.00000
2188.00000 1546.00000
2104.00000 1508.00000
2020.00000 1472.00000
1937.00000 1432.00000
1855.00000 1392.00000
1773.00000 1349.00000
1692.00000 1306.00000
1631.00000 1330.00000
1656.00000 1391.00000
1684.00000 1451.00000
1717.00000 1508.00000
1750.00000 1565.00000
1785.00000 1621.00000
1818.00000 1677.00000
1849.00000 1736.00000
1879.00000 1794.00000
1909.00000 1853.00000
1894.00000 1915.00000
1830.00000 1931.00000
1781.00000 1974.00000
1734.00000 2020.00000
1689.00000 2068.00000
1646.00000 2118.00000
1609.00000 2173.00000
1581.00000 2232.00000
IMAGE=aduncus_contortus_ward (16).JPG
ID=6 
SCALE=0.012788
LM=67
1724.00000 2326.00000
3051.00000 2325.00000
1735.00000 1323.00000
1738.00000 2387.00000
1759.00000 2446.00000
1793.00000 2499.00000
1836.00000 2543.00000
1892.00000 2573.00000
1954.00000 2571.00000
2008.00000 2540.00000
2057.00000 2500.00000
2108.00000 2463.00000
2162.00000 2431.00000
2215.00000 2399.00000
2276.00000 2382.00000
2337.00000 2372.00000
2400.00000 2368.00000
2462.00000 2377.00000
2522.00000 2394.00000
2578.00000 2422.00000
2632.00000 2453.00000
2685.00000 2488.00000
2735.00000 2525.00000
2786.00000 2561.00000
2840.00000 2592.00000
2900.00000 2612.00000
2961.00000 2602.00000
3011.00000 2565.00000
3041.00000 2510.00000
3058.00000 2450.00000
3063.00000 2387.00000
3037.00000 2234.00000
2991.00000 2153.00000
2941.00000 2074.00000
2881.00000 2002.00000
2817.00000 1935.00000
2757.00000 1863.00000
2702.00000 1788.00000
2648.00000 1712.00000
2590.00000 1639.00000
2526.00000 1571.00000
2450.00000 1517.00000
2365.00000 1477.00000
2279.00000 1441.00000
2190.00000 1414.00000
2101.00000 1387.00000
2010.00000 1364.00000
1920.00000 1341.00000
1827.00000 1328.00000
1776.00000 1378.00000
1824.00000 1429.00000
1872.00000 1479.00000
1919.00000 1531.00000
1965.00000 1583.00000
2012.00000 1635.00000
2053.00000 1691.00000
2084.00000 1753.00000
2103.00000 1820.00000
2109.00000 1889.00000
2051.00000 1922.00000
1985.00000 1943.00000
1938.00000 1995.00000
1891.00000 2046.00000
1843.00000 2096.00000
1797.00000 2149.00000
1754.00000 2204.00000
1712.00000 2259.00000
IMAGE=aduncus_contortus_ward (17).JPG
ID=7 
SCALE=0.012736
LM=67
1730.00000 2094.00000
2927.00000 2211.00000
1819.00000 1055.00000
1724.00000 2151.00000
1727.00000 2207.00000
1751.00000 2258.00000
1784.00000 2304.00000
1822.00000 2345.00000
1877.00000 2357.00000
1931.00000 2339.00000
1979.00000 2311.00000
2027.00000 2282.00000
2077.00000 2255.00000
2131.00000 2237.00000
2185.00000 2223.00000
2241.00000 2215.00000
2297.00000 2210.00000
2351.00000 2225.00000
2405.00000 2241.00000
2457.00000 2264.00000
2506.00000 2290.00000
2559.00000 2311.00000
2601.00000 2348.00000
2639.00000 2389.00000
2687.00000 2419.00000
2741.00000 2437.00000
2797.00000 2438.00000
2846.00000 2411.00000
2887.00000 2372.00000
2915.00000 2323.00000
2927.00000 2268.00000
2912.00000 2127.00000
2883.00000 2045.00000
2840.00000 1969.00000
2788.00000 1900.00000
2729.00000 1836.00000
2670.00000 1772.00000
2615.00000 1705.00000
2554.00000 1642.00000
2504.00000 1571.00000
2451.00000 1502.00000
2393.00000 1437.00000
2332.00000 1376.00000
2269.00000 1315.00000
2200.00000 1263.00000
2125.00000 1218.00000
2051.00000 1172.00000
1977.00000 1127.00000
1901.00000 1085.00000
1835.00000 1117.00000
1859.00000 1177.00000
1889.00000 1235.00000
1920.00000 1292.00000
1952.00000 1348.00000
1982.00000 1406.00000
2007.00000 1466.00000
2025.00000 1528.00000
2037.00000 1592.00000
2040.00000 1657.00000
2018.00000 1717.00000
1954.00000 1729.00000
1904.00000 1770.00000
1858.00000 1816.00000
1813.00000 1862.00000
1767.00000 1908.00000
1735.00000 1965.00000
1726.00000 2029.00000
IMAGE=aduncus_contortus_ward (18).JPG
ID=8 
SCALE=0.012722
LM=67
1804.00000 2297.00000
3011.00000 2292.00000
1716.00000 1255.00000
1818.00000 2355.00000
1844.00000 2409.00000
1874.00000 2462.00000
1909.00000 2511.00000
1956.00000 2548.00000
2016.00000 2541.00000
2066.00000 2507.00000
2110.00000 2466.00000
2156.00000 2427.00000
2204.00000 2389.00000
2253.00000 2354.00000
2305.00000 2323.00000
2363.00000 2308.00000
2423.00000 2312.00000
2481.00000 2331.00000
2531.00000 2365.00000
2574.00000 2408.00000
2614.00000 2453.00000
2656.00000 2496.00000
2700.00000 2538.00000
2751.00000 2569.00000
2808.00000 2589.00000
2868.00000 2595.00000
2925.00000 2573.00000
2961.00000 2525.00000
2985.00000 2470.00000
3001.00000 2412.00000
3013.00000 2352.00000
2986.00000 2203.00000
2941.00000 2122.00000
2893.00000 2043.00000
2838.00000 1969.00000
2773.00000 1903.00000
2704.00000 1842.00000
2636.00000 1780.00000
2587.00000 1701.00000
2537.00000 1623.00000
2483.00000 1549.00000
2415.00000 1486.00000
2335.00000 1440.00000
2248.00000 1409.00000
2161.00000 1378.00000
2073.00000 1349.00000
1985.00000 1322.00000
1896.00000 1298.00000
1806.00000 1275.00000
1746.00000 1312.00000
1781.00000 1369.00000
1821.00000 1422.00000
1861.00000 1475.00000
1899.00000 1529.00000
1936.00000 1585.00000
1972.00000 1640.00000
2007.00000 1697.00000
2042.00000 1753.00000
2074.00000 1812.00000
2094.00000 1875.00000
2073.00000 1937.00000
2020.00000 1978.00000
1966.00000 2017.00000
1921.00000 2066.00000
1881.00000 2119.00000
1846.00000 2175.00000
1813.00000 2232.00000
IMAGE=aduncus_contortus_ward (19).JPG
ID=9 
SCALE=0.012754
LM=67
1649.00000 2070.00000
3054.00000 2187.00000
1849.00000 1146.00000
1633.00000 2131.00000
1645.00000 2196.00000
1677.00000 2254.00000
1720.00000 2303.00000
1769.00000 2348.00000
1822.00000 2386.00000
1886.00000 2404.00000
1952.00000 2402.00000
2016.00000 2389.00000
2076.00000 2361.00000
2133.00000 2328.00000
2192.00000 2300.00000
2256.00000 2283.00000
2321.00000 2272.00000
2387.00000 2272.00000
2451.00000 2289.00000
2513.00000 2312.00000
2571.00000 2343.00000
2627.00000 2378.00000
2678.00000 2419.00000
2732.00000 2456.00000
2793.00000 2483.00000
2856.00000 2466.00000
2912.00000 2430.00000
2971.00000 2401.00000
3025.00000 2363.00000
3063.00000 2309.00000
3081.00000 2246.00000
3017.00000 2105.00000
2959.00000 2041.00000
2899.00000 1977.00000
2845.00000 1908.00000
2794.00000 1836.00000
2746.00000 1763.00000
2706.00000 1684.00000
2662.00000 1608.00000
2611.00000 1537.00000
2558.00000 1467.00000
2494.00000 1407.00000
2423.00000 1356.00000
2343.00000 1319.00000
2260.00000 1291.00000
2177.00000 1262.00000
2093.00000 1235.00000
2010.00000 1207.00000
1929.00000 1174.00000
1863.00000 1207.00000
1886.00000 1267.00000
1916.00000 1323.00000
1951.00000 1377.00000
1985.00000 1431.00000
2019.00000 1486.00000
2051.00000 1541.00000
2083.00000 1596.00000
2111.00000 1654.00000
2105.00000 1716.00000
2056.00000 1757.00000
2007.00000 1799.00000
1958.00000 1841.00000
1910.00000 1882.00000
1861.00000 1923.00000
1808.00000 1960.00000
1754.00000 1995.00000
1701.00000 2030.00000
IMAGE=aduncus_contortus_ward (20).JPG
ID=10 
SCALE=0.012785
LM=67
1822.00000 2242.00000
3023.00000 2251.00000
1893.00000 1223.00000
1817.00000 2299.00000
1828.00000 2358.00000
1842.00000 2416.00000
1874.00000 2466.00000
1921.00000 2502.00000
1977.00000 2520.00000
2036.00000 2513.00000
2092.00000 2493.00000
2147.00000 2470.00000
2201.00000 2444.00000
2255.00000 2420.00000
2312.00000 2403.00000
2371.00000 2390.00000
2430.00000 2384.00000
2489.00000 2393.00000
2545.00000 2413.00000
2600.00000 2436.00000
2651.00000 2466.00000
2701.00000 2498.00000
2750.00000 2533.00000
2804.00000 2559.00000
2862.00000 2568.00000
2922.00000 2566.00000
2970.00000 2534.00000
2997.00000 2481.00000
3023.00000 2427.00000
3036.00000 2369.00000
3034.00000 2310.00000
3023.00000 2166.00000
2991.00000 2087.00000
2948.00000 2013.00000
2900.00000 1943.00000
2851.00000 1874.00000
2800.00000 1805.00000
2750.00000 1736.00000
2699.00000 1668.00000
2643.00000 1603.00000
2582.00000 1544.00000
2514.00000 1493.00000
2440.00000 1452.00000
2363.00000 1415.00000
2285.00000 1380.00000
2208.00000 1345.00000
2130.00000 1310.00000
2053.00000 1274.00000
1973.00000 1243.00000
1923.00000 1278.00000
1958.00000 1332.00000
1994.00000 1386.00000
2029.00000 1440.00000
2063.00000 1494.00000
2095.00000 1551.00000
2122.00000 1609.00000
2139.00000 1671.00000
2153.00000 1734.00000
2152.00000 1794.00000
2099.00000 1831.00000
2049.00000 1871.00000
2002.00000 1914.00000
1952.00000 1955.00000
1909.00000 2003.00000
1874.00000 2057.00000
1845.00000 2115.00000
1828.00000 2177.00000
IMAGE=aduncus_contortus_ward (21).JPG
ID=11 
SCALE=0.012674
LM=67
1846.00000 2398.00000
3078.00000 2381.00000
1702.00000 1245.00000
1829.00000 2455.00000
1853.00000 2512.00000
1884.00000 2565.00000
1924.00000 2613.00000
1974.00000 2649.00000
2026.00000 2681.00000
2085.00000 2698.00000
2141.00000 2673.00000
2187.00000 2633.00000
2239.00000 2599.00000
2295.00000 2572.00000
2352.00000 2549.00000
2412.00000 2534.00000
2474.00000 2530.00000
2535.00000 2539.00000
2595.00000 2551.00000
2653.00000 2573.00000
2707.00000 2603.00000
2758.00000 2638.00000
2804.00000 2680.00000
2852.00000 2718.00000
2911.00000 2736.00000
2968.00000 2713.00000
3013.00000 2671.00000
3047.00000 2619.00000
3074.00000 2564.00000
3096.00000 2506.00000
3092.00000 2444.00000
3042.00000 2294.00000
2987.00000 2215.00000
2929.00000 2137.00000
2869.00000 2061.00000
2803.00000 1990.00000
2736.00000 1921.00000
2674.00000 1847.00000
2615.00000 1770.00000
2554.00000 1695.00000
2481.00000 1632.00000
2398.00000 1581.00000
2313.00000 1536.00000
2225.00000 1494.00000
2137.00000 1455.00000
2049.00000 1416.00000
1962.00000 1373.00000
1876.00000 1327.00000
1791.00000 1282.00000
1730.00000 1309.00000
1759.00000 1373.00000
1796.00000 1434.00000
1834.00000 1493.00000
1871.00000 1554.00000
1908.00000 1614.00000
1946.00000 1674.00000
1983.00000 1734.00000
2016.00000 1797.00000
2047.00000 1860.00000
2078.00000 1924.00000
2103.00000 1990.00000
2083.00000 2057.00000
2027.00000 2101.00000
1976.00000 2151.00000
1928.00000 2203.00000
1895.00000 2265.00000
1867.00000 2330.00000
IMAGE=aduncus_contortus_ward (22).JPG
ID=12 
SCALE=0.012869
LM=67
1572.00000 2351.00000
2879.00000 2391.00000
1582.00000 1370.00000
1591.00000 2409.00000
1623.00000 2459.00000
1660.00000 2506.00000
1701.00000 2549.00000
1751.00000 2582.00000
1807.00000 2602.00000
1866.00000 2607.00000
1922.00000 2585.00000
1972.00000 2552.00000
2022.00000 2520.00000
2074.00000 2491.00000
2129.00000 2467.00000
2186.00000 2450.00000
2243.00000 2434.00000
2303.00000 2437.00000
2361.00000 2449.00000
2418.00000 2466.00000
2473.00000 2489.00000
2525.00000 2519.00000
2573.00000 2554.00000
2620.00000 2591.00000
2671.00000 2622.00000
2725.00000 2647.00000
2784.00000 2640.00000
2836.00000 2609.00000
2877.00000 2567.00000
2898.00000 2511.00000
2898.00000 2451.00000
2868.00000 2303.00000
2828.00000 2221.00000
2770.00000 2150.00000
2713.00000 2078.00000
2654.00000 2008.00000
2589.00000 1943.00000
2526.00000 1877.00000
2476.00000 1801.00000
2420.00000 1729.00000
2350.00000 1669.00000
2270.00000 1626.00000
2184.00000 1593.00000
2098.00000 1561.00000
2013.00000 1529.00000
1927.00000 1496.00000
1841.00000 1464.00000
1755.00000 1433.00000
1672.00000 1396.00000
1601.00000 1433.00000
1628.00000 1493.00000
1667.00000 1547.00000
1706.00000 1600.00000
1745.00000 1653.00000
1784.00000 1706.00000
1823.00000 1759.00000
1860.00000 1813.00000
1895.00000 1869.00000
1925.00000 1928.00000
1938.00000 1991.00000
1892.00000 2034.00000
1836.00000 2068.00000
1781.00000 2105.00000
1728.00000 2143.00000
1680.00000 2189.00000
1635.00000 2237.00000
1596.00000 2290.00000
IMAGE=aduncus_contortus_ward (23).JPG
ID=13 
SCALE=0.012901
LM=67
2059.00000 2400.00000
3302.00000 2365.00000
1989.00000 1160.00000
2048.00000 2460.00000
2054.00000 2522.00000
2074.00000 2582.00000
2109.00000 2634.00000
2156.00000 2674.00000
2211.00000 2705.00000
2272.00000 2692.00000
2329.00000 2668.00000
2381.00000 2633.00000
2435.00000 2601.00000
2489.00000 2569.00000
2544.00000 2540.00000
2601.00000 2514.00000
2661.00000 2498.00000
2724.00000 2501.00000
2786.00000 2508.00000
2846.00000 2523.00000
2904.00000 2547.00000
2959.00000 2576.00000
3014.00000 2607.00000
3068.00000 2638.00000
3123.00000 2668.00000
3185.00000 2671.00000
3242.00000 2644.00000
3289.00000 2604.00000
3317.00000 2548.00000
3333.00000 2488.00000
3328.00000 2425.00000
3283.00000 2274.00000
3231.00000 2192.00000
3168.00000 2117.00000
3104.00000 2044.00000
3039.00000 1971.00000
2969.00000 1904.00000
2907.00000 1829.00000
2858.00000 1745.00000
2806.00000 1662.00000
2745.00000 1587.00000
2671.00000 1524.00000
2592.00000 1466.00000
2511.00000 1412.00000
2425.00000 1367.00000
2338.00000 1323.00000
2251.00000 1279.00000
2165.00000 1234.00000
2077.00000 1193.00000
2018.00000 1230.00000
2056.00000 1298.00000
2102.00000 1361.00000
2147.00000 1425.00000
2189.00000 1490.00000
2232.00000 1556.00000
2272.00000 1623.00000
2308.00000 1692.00000
2340.00000 1763.00000
2368.00000 1836.00000
2389.00000 1911.00000
2368.00000 1981.00000
2305.00000 2026.00000
2242.00000 2072.00000
2185.00000 2126.00000
2136.00000 2186.00000
2093.00000 2251.00000
2064.00000 2323.00000
IMAGE=aduncus_contortus_ward (24).JPG
ID=14 
SCALE=0.012706
LM=67
1752.00000 2334.00000
2902.00000 2496.00000
1735.00000 1249.00000
1732.00000 2388.00000
1731.00000 2446.00000
1747.00000 2501.00000
1776.00000 2550.00000
1825.00000 2579.00000
1880.00000 2593.00000
1936.00000 2586.00000
1990.00000 2565.00000
2042.00000 2542.00000
2094.00000 2517.00000
2147.00000 2495.00000
2201.00000 2477.00000
2253.00000 2452.00000
2306.00000 2459.00000
2358.00000 2481.00000
2411.00000 2505.00000
2459.00000 2536.00000
2505.00000 2570.00000
2549.00000 2607.00000
2593.00000 2644.00000
2639.00000 2677.00000
2689.00000 2706.00000
2742.00000 2725.00000
2800.00000 2724.00000
2850.00000 2699.00000
2893.00000 2662.00000
2912.00000 2609.00000
2915.00000 2552.00000
2915.00000 2403.00000
2882.00000 2315.00000
2830.00000 2237.00000
2775.00000 2161.00000
2713.00000 2091.00000
2648.00000 2023.00000
2587.00000 1951.00000
2534.00000 1874.00000
2487.00000 1793.00000
2435.00000 1714.00000
2369.00000 1648.00000
2292.00000 1595.00000
2210.00000 1548.00000
2127.00000 1505.00000
2045.00000 1459.00000
1966.00000 1408.00000
1887.00000 1356.00000
1811.00000 1302.00000
1745.00000 1317.00000
1764.00000 1385.00000
1794.00000 1448.00000
1826.00000 1511.00000
1862.00000 1571.00000
1903.00000 1629.00000
1944.00000 1686.00000
1980.00000 1746.00000
2012.00000 1808.00000
2037.00000 1874.00000
2061.00000 1940.00000
2061.00000 2010.00000
2007.00000 2049.00000
1943.00000 2078.00000
1881.00000 2111.00000
1825.00000 2153.00000
1774.00000 2202.00000
1743.00000 2264.00000
IMAGE=aduncus_contortus_ward (25).JPG
ID=15 
SCALE=0.012739
LM=67
1703.00000 2207.00000
2920.00000 2384.00000
1933.00000 1175.00000
1671.00000 2262.00000
1660.00000 2327.00000
1676.00000 2391.00000
1703.00000 2451.00000
1741.00000 2505.00000
1793.00000 2545.00000
1859.00000 2552.00000
1921.00000 2532.00000
1981.00000 2504.00000
2041.00000 2476.00000
2101.00000 2449.00000
2162.00000 2424.00000
2225.00000 2406.00000
2291.00000 2399.00000
2356.00000 2409.00000
2419.00000 2427.00000
2477.00000 2458.00000
2529.00000 2499.00000
2578.00000 2543.00000
2625.00000 2589.00000
2671.00000 2636.00000
2723.00000 2676.00000
2788.00000 2687.00000
2850.00000 2663.00000
2898.00000 2619.00000
2941.00000 2568.00000
2964.00000 2507.00000
2949.00000 2443.00000
2906.00000 2301.00000
2881.00000 2220.00000
2840.00000 2147.00000
2787.00000 2081.00000
2734.00000 2015.00000
2682.00000 1948.00000
2636.00000 1878.00000
2595.00000 1804.00000
2557.00000 1729.00000
2510.00000 1658.00000
2460.00000 1590.00000
2403.00000 1529.00000
2338.00000 1474.00000
2270.00000 1424.00000
2202.00000 1374.00000
2135.00000 1324.00000
2066.00000 1275.00000
1998.00000 1224.00000
1938.00000 1239.00000
1945.00000 1304.00000
1953.00000 1368.00000
1961.00000 1432.00000
1970.00000 1496.00000
1980.00000 1560.00000
1996.00000 1623.00000
2015.00000 1685.00000
2035.00000 1747.00000
2056.00000 1808.00000
2066.00000 1872.00000
2026.00000 1918.00000
1968.00000 1946.00000
1907.00000 1969.00000
1849.00000 1998.00000
1796.00000 2035.00000
1756.00000 2086.00000
1733.00000 2146.00000
IMAGE=aduncus_contortus_ward (26).JPG
ID=16 
SCALE=0.012786
LM=67
1971.00000 2340.00000
3171.00000 2287.00000
1940.00000 1274.00000
1970.00000 2401.00000
1977.00000 2462.00000
1984.00000 2523.00000
2020.00000 2573.00000
2075.00000 2600.00000
2135.00000 2616.00000
2191.00000 2592.00000
2240.00000 2555.00000
2290.00000 2519.00000
2340.00000 2482.00000
2389.00000 2445.00000
2442.00000 2414.00000
2501.00000 2397.00000
2562.00000 2384.00000
2623.00000 2385.00000
2685.00000 2393.00000
2743.00000 2412.00000
2797.00000 2442.00000
2850.00000 2474.00000
2900.00000 2510.00000
2948.00000 2548.00000
3001.00000 2581.00000
3059.00000 2599.00000
3117.00000 2576.00000
3151.00000 2525.00000
3179.00000 2470.00000
3192.00000 2410.00000
3182.00000 2349.00000
3169.00000 2207.00000
3133.00000 2130.00000
3077.00000 2062.00000
3010.00000 2007.00000
2942.00000 1952.00000
2875.00000 1896.00000
2808.00000 1840.00000
2750.00000 1775.00000
2689.00000 1713.00000
2624.00000 1654.00000
2552.00000 1606.00000
2476.00000 1562.00000
2401.00000 1518.00000
2323.00000 1479.00000
2246.00000 1439.00000
2168.00000 1398.00000
2092.00000 1356.00000
2015.00000 1314.00000
1950.00000 1338.00000
1978.00000 1398.00000
2008.00000 1458.00000
2037.00000 1517.00000
2071.00000 1574.00000
2106.00000 1630.00000
2139.00000 1688.00000
2171.00000 1746.00000
2204.00000 1804.00000
2232.00000 1864.00000
2252.00000 1926.00000
2224.00000 1981.00000
2167.00000 2015.00000
2117.00000 2056.00000
2073.00000 2106.00000
2033.00000 2158.00000
2000.00000 2216.00000
1971.00000 2275.00000
IMAGE=aduncus_contortus_ward (27).JPG
ID=17 
SCALE=0.012737
LM=67
1922.00000 2278.00000
2856.00000 2356.00000
2171.00000 1313.00000
1907.00000 2325.00000
1902.00000 2372.00000
1904.00000 2419.00000
1912.00000 2466.00000
1936.00000 2506.00000
1973.00000 2536.00000
2015.00000 2558.00000
2059.00000 2576.00000
2106.00000 2581.00000
2149.00000 2563.00000
2193.00000 2546.00000
2237.00000 2528.00000
2281.00000 2512.00000
2325.00000 2494.00000
2372.00000 2485.00000
2419.00000 2487.00000
2466.00000 2493.00000
2513.00000 2499.00000
2558.00000 2511.00000
2599.00000 2536.00000
2639.00000 2560.00000
2683.00000 2578.00000
2730.00000 2575.00000
2774.00000 2558.00000
2811.00000 2528.00000
2843.00000 2493.00000
2863.00000 2450.00000
2869.00000 2404.00000
2848.00000 2292.00000
2822.00000 2230.00000
2791.00000 2171.00000
2766.00000 2109.00000
2741.00000 2047.00000
2715.00000 1985.00000
2683.00000 1926.00000
2654.00000 1866.00000
2614.00000 1813.00000
2573.00000 1760.00000
2527.00000 1711.00000
2480.00000 1663.00000
2434.00000 1615.00000
2388.00000 1566.00000
2345.00000 1515.00000
2306.00000 1460.00000
2266.00000 1407.00000
2221.00000 1358.00000
2170.00000 1370.00000
2177.00000 1429.00000
2186.00000 1486.00000
2195.00000 1544.00000
2206.00000 1601.00000
2215.00000 1659.00000
2223.00000 1717.00000
2230.00000 1775.00000
2237.00000 1833.00000
2240.00000 1892.00000
2223.00000 1947.00000
2179.00000 1985.00000
2132.00000 2021.00000
2086.00000 2056.00000
2039.00000 2091.00000
1993.00000 2127.00000
1955.00000 2171.00000
1931.00000 2225.00000
IMAGE=aduncus_contortus_ward (28).JPG
ID=18 
SCALE=0.012753
LM=67
1538.00000 2206.00000
2797.00000 2232.00000
1563.00000 1148.00000
1523.00000 2263.00000
1535.00000 2321.00000
1553.00000 2378.00000
1593.00000 2423.00000
1648.00000 2445.00000
1707.00000 2455.00000
1767.00000 2454.00000
1825.00000 2441.00000
1881.00000 2420.00000
1934.00000 2392.00000
1986.00000 2364.00000
2036.00000 2331.00000
2091.00000 2310.00000
2150.00000 2315.00000
2208.00000 2332.00000
2264.00000 2353.00000
2317.00000 2380.00000
2369.00000 2410.00000
2419.00000 2442.00000
2473.00000 2469.00000
2529.00000 2488.00000
2587.00000 2501.00000
2647.00000 2496.00000
2704.00000 2479.00000
2758.00000 2453.00000
2800.00000 2411.00000
2812.00000 2352.00000
2814.00000 2292.00000
2780.00000 2147.00000
2736.00000 2068.00000
2684.00000 1993.00000
2633.00000 1918.00000
2581.00000 1842.00000
2535.00000 1764.00000
2490.00000 1685.00000
2440.00000 1609.00000
2380.00000 1540.00000
2311.00000 1480.00000
2234.00000 1432.00000
2152.00000 1393.00000
2068.00000 1358.00000
1984.00000 1323.00000
1900.00000 1288.00000
1816.00000 1252.00000
1732.00000 1216.00000
1648.00000 1180.00000
1589.00000 1208.00000
1617.00000 1270.00000
1649.00000 1330.00000
1687.00000 1386.00000
1724.00000 1443.00000
1761.00000 1500.00000
1799.00000 1557.00000
1835.00000 1614.00000
1870.00000 1672.00000
1889.00000 1737.00000
1867.00000 1800.00000
1813.00000 1841.00000
1760.00000 1884.00000
1709.00000 1928.00000
1658.00000 1973.00000
1614.00000 2024.00000
1576.00000 2081.00000
1546.00000 2142.00000
IMAGE=aduncus_contortus_ward (29).JPG
ID=19 
SCALE=0.012593
LM=67
1863.00000 1824.00000
2955.00000 1819.00000
1854.00000 781.00000
1858.00000 1880.00000
1870.00000 1934.00000
1891.00000 1986.00000
1922.00000 2032.00000
1959.00000 2074.00000
1998.00000 2114.00000
2046.00000 2143.00000
2101.00000 2150.00000
2153.00000 2128.00000
2201.00000 2100.00000
2249.00000 2072.00000
2301.00000 2050.00000
2354.00000 2033.00000
2407.00000 2016.00000
2463.00000 2014.00000
2519.00000 2018.00000
2574.00000 2025.00000
2629.00000 2037.00000
2682.00000 2054.00000
2731.00000 2080.00000
2781.00000 2105.00000
2834.00000 2122.00000
2889.00000 2112.00000
2935.00000 2080.00000
2966.00000 2034.00000
2985.00000 1981.00000
2991.00000 1926.00000
2980.00000 1871.00000
2942.00000 1739.00000
2913.00000 1662.00000
2869.00000 1592.00000
2818.00000 1528.00000
2765.00000 1465.00000
2709.00000 1404.00000
2654.00000 1343.00000
2600.00000 1281.00000
2547.00000 1219.00000
2487.00000 1162.00000
2417.00000 1118.00000
2347.00000 1076.00000
2276.00000 1034.00000
2206.00000 991.00000
2135.00000 949.00000
2065.00000 906.00000
1996.00000 862.00000
1927.00000 817.00000
1871.00000 843.00000
1895.00000 901.00000
1923.00000 958.00000
1955.00000 1013.00000
1984.00000 1070.00000
2013.00000 1126.00000
2037.00000 1185.00000
2060.00000 1244.00000
2083.00000 1303.00000
2104.00000 1363.00000
2125.00000 1423.00000
2124.00000 1486.00000
2079.00000 1530.00000
2030.00000 1570.00000
1981.00000 1611.00000
1935.00000 1654.00000
1894.00000 1703.00000
1868.00000 1761.00000
IMAGE=aduncus_contortus_ward (3).JPG
ID=20 
SCALE=0.012721
LM=67
1774.00000 2381.00000
2676.00000 2466.00000
1867.00000 1436.00000
1786.00000 2421.00000
1799.00000 2459.00000
1816.00000 2496.00000
1840.00000 2529.00000
1871.00000 2554.00000
1908.00000 2572.00000
1947.00000 2583.00000
1987.00000 2586.00000
2028.00000 2583.00000
2068.00000 2578.00000
2108.00000 2571.00000
2148.00000 2561.00000
2187.00000 2551.00000
2228.00000 2546.00000
2268.00000 2547.00000
2308.00000 2555.00000
2346.00000 2569.00000
2384.00000 2584.00000
2421.00000 2602.00000
2458.00000 2619.00000
2495.00000 2635.00000
2534.00000 2648.00000
2573.00000 2659.00000
2610.00000 2643.00000
2641.00000 2619.00000
2665.00000 2586.00000
2675.00000 2547.00000
2677.00000 2507.00000
2673.00000 2391.00000
2658.00000 2321.00000
2632.00000 2254.00000
2601.00000 2190.00000
2569.00000 2126.00000
2535.00000 2063.00000
2502.00000 1999.00000
2467.00000 1936.00000
2427.00000 1877.00000
2376.00000 1826.00000
2322.00000 1779.00000
2265.00000 1736.00000
2208.00000 1692.00000
2149.00000 1651.00000
2092.00000 1608.00000
2033.00000 1567.00000
1980.00000 1519.00000
1927.00000 1471.00000
1864.00000 1496.00000
1875.00000 1552.00000
1892.00000 1607.00000
1908.00000 1662.00000
1925.00000 1717.00000
1945.00000 1771.00000
1968.00000 1823.00000
1990.00000 1876.00000
2000.00000 1932.00000
2007.00000 1989.00000
2011.00000 2046.00000
2003.00000 2102.00000
1953.00000 2121.00000
1911.00000 2159.00000
1869.00000 2198.00000
1826.00000 2236.00000
1788.00000 2279.00000
1758.00000 2327.00000
IMAGE=aduncus_contortus_ward (30).JPG
ID=21 
SCALE=0.012674
LM=67
1751.00000 1886.00000
3047.00000 1845.00000
1760.00000 897.00000
1753.00000 1946.00000
1773.00000 2003.00000
1811.00000 2050.00000
1866.00000 2076.00000
1924.00000 2093.00000
1982.00000 2075.00000
2038.00000 2051.00000
2093.00000 2025.00000
2148.00000 2000.00000
2202.00000 1972.00000
2255.00000 1942.00000
2307.00000 1910.00000
2364.00000 1890.00000
2424.00000 1885.00000
2485.00000 1891.00000
2543.00000 1908.00000
2599.00000 1932.00000
2649.00000 1966.00000
2699.00000 2001.00000
2749.00000 2034.00000
2801.00000 2065.00000
2856.00000 2092.00000
2916.00000 2098.00000
2975.00000 2083.00000
3026.00000 2050.00000
3064.00000 2003.00000
3089.00000 1948.00000
3092.00000 1887.00000
3040.00000 1762.00000
3006.00000 1681.00000
2947.00000 1614.00000
2891.00000 1544.00000
2832.00000 1478.00000
2772.00000 1412.00000
2713.00000 1345.00000
2650.00000 1282.00000
2582.00000 1224.00000
2511.00000 1170.00000
2433.00000 1128.00000
2352.00000 1090.00000
2268.00000 1060.00000
2183.00000 1032.00000
2099.00000 1003.00000
2015.00000 974.00000
1931.00000 945.00000
1846.00000 918.00000
1775.00000 958.00000
1807.00000 1012.00000
1846.00000 1062.00000
1884.00000 1112.00000
1921.00000 1163.00000
1958.00000 1214.00000
1993.00000 1267.00000
2027.00000 1320.00000
2058.00000 1375.00000
2069.00000 1437.00000
2033.00000 1488.00000
1987.00000 1533.00000
1942.00000 1577.00000
1897.00000 1621.00000
1853.00000 1666.00000
1808.00000 1711.00000
1777.00000 1765.00000
1750.00000 1822.00000
IMAGE=aduncus_contortus_ward (5).JPG
ID=22 
SCALE=0.012722
LM=67
1637.00000 1690.00000
2916.00000 1731.00000
1850.00000 408.00000
1649.00000 1749.00000
1665.00000 1808.00000
1700.00000 1858.00000
1744.00000 1899.00000
1799.00000 1923.00000
1859.00000 1913.00000
1908.00000 1877.00000
1956.00000 1840.00000
2004.00000 1803.00000
2052.00000 1767.00000
2104.00000 1735.00000
2160.00000 1711.00000
2218.00000 1695.00000
2278.00000 1689.00000
2337.00000 1704.00000
2395.00000 1722.00000
2450.00000 1748.00000
2502.00000 1779.00000
2549.00000 1816.00000
2590.00000 1861.00000
2637.00000 1900.00000
2683.00000 1940.00000
2735.00000 1970.00000
2796.00000 1968.00000
2849.00000 1940.00000
2891.00000 1895.00000
2925.00000 1845.00000
2938.00000 1786.00000
2911.00000 1641.00000
2869.00000 1561.00000
2816.00000 1487.00000
2774.00000 1407.00000
2723.00000 1331.00000
2664.00000 1261.00000
2605.00000 1192.00000
2549.00000 1120.00000
2496.00000 1046.00000
2441.00000 973.00000
2379.00000 907.00000
2309.00000 848.00000
2240.00000 788.00000
2171.00000 729.00000
2103.00000 669.00000
2035.00000 607.00000
1972.00000 541.00000
1912.00000 473.00000
1829.00000 482.00000
1826.00000 560.00000
1836.00000 638.00000
1851.00000 715.00000
1870.00000 791.00000
1892.00000 866.00000
1915.00000 940.00000
1940.00000 1014.00000
1964.00000 1089.00000
1982.00000 1165.00000
1988.00000 1241.00000
1915.00000 1270.00000
1850.00000 1313.00000
1785.00000 1356.00000
1730.00000 1411.00000
1676.00000 1468.00000
1641.00000 1537.00000
1628.00000 1614.00000
IMAGE=aduncus_contortus_ward (6).JPG
ID=23 
SCALE=0.012704
LM=67
1799.00000 1712.00000
2868.00000 1815.00000
1996.00000 719.00000
1762.00000 1758.00000
1759.00000 1816.00000
1772.00000 1873.00000
1798.00000 1925.00000
1844.00000 1960.00000
1900.00000 1975.00000
1958.00000 1975.00000
2008.00000 1946.00000
2057.00000 1914.00000
2112.00000 1894.00000
2169.00000 1884.00000
2227.00000 1882.00000
2285.00000 1886.00000
2343.00000 1893.00000
2400.00000 1904.00000
2456.00000 1922.00000
2507.00000 1949.00000
2555.00000 1982.00000
2601.00000 2017.00000
2647.00000 2053.00000
2695.00000 2086.00000
2751.00000 2095.00000
2808.00000 2083.00000
2860.00000 2058.00000
2896.00000 2015.00000
2912.00000 1959.00000
2923.00000 1902.00000
2915.00000 1846.00000
2843.00000 1751.00000
2816.00000 1681.00000
2784.00000 1613.00000
2743.00000 1551.00000
2696.00000 1492.00000
2647.00000 1436.00000
2603.00000 1375.00000
2564.00000 1311.00000
2521.00000 1250.00000
2475.00000 1191.00000
2420.00000 1140.00000
2365.00000 1089.00000
2308.00000 1040.00000
2253.00000 990.00000
2197.00000 940.00000
2143.00000 888.00000
2094.00000 831.00000
2046.00000 773.00000
1990.00000 777.00000
1998.00000 836.00000
2013.00000 894.00000
2030.00000 951.00000
2047.00000 1008.00000
2065.00000 1065.00000
2078.00000 1123.00000
2091.00000 1182.00000
2100.00000 1240.00000
2106.00000 1300.00000
2100.00000 1359.00000
2070.00000 1410.00000
2018.00000 1440.00000
1970.00000 1476.00000
1923.00000 1512.00000
1884.00000 1557.00000
1847.00000 1604.00000
1822.00000 1658.00000
IMAGE=aduncus_contortus_ward (7).JPG
ID=24 
SCALE=0.012563
LM=67
1931.00000 1648.00000
3135.00000 1653.00000
1874.00000 644.00000
1905.00000 1702.00000
1912.00000 1763.00000
1931.00000 1822.00000
1956.00000 1878.00000
1995.00000 1925.00000
2041.00000 1967.00000
2099.00000 1985.00000
2155.00000 1961.00000
2209.00000 1932.00000
2261.00000 1898.00000
2316.00000 1872.00000
2375.00000 1854.00000
2432.00000 1830.00000
2491.00000 1815.00000
2553.00000 1816.00000
2612.00000 1831.00000
2671.00000 1849.00000
2726.00000 1876.00000
2783.00000 1900.00000
2839.00000 1926.00000
2894.00000 1953.00000
2954.00000 1967.00000
3014.00000 1958.00000
3066.00000 1927.00000
3104.00000 1879.00000
3133.00000 1825.00000
3158.00000 1768.00000
3160.00000 1708.00000
3106.00000 1577.00000
3054.00000 1506.00000
2994.00000 1443.00000
2930.00000 1383.00000
2864.00000 1326.00000
2802.00000 1264.00000
2747.00000 1196.00000
2698.00000 1123.00000
2641.00000 1057.00000
2571.00000 1005.00000
2495.00000 962.00000
2414.00000 928.00000
2335.00000 891.00000
2255.00000 855.00000
2176.00000 818.00000
2097.00000 780.00000
2020.00000 738.00000
1947.00000 689.00000
1882.00000 707.00000
1911.00000 767.00000
1949.00000 821.00000
1988.00000 875.00000
2028.00000 928.00000
2068.00000 980.00000
2108.00000 1033.00000
2149.00000 1085.00000
2188.00000 1139.00000
2212.00000 1200.00000
2233.00000 1263.00000
2240.00000 1329.00000
2191.00000 1373.00000
2133.00000 1404.00000
2076.00000 1437.00000
2024.00000 1479.00000
1977.00000 1526.00000
1940.00000 1581.00000
IMAGE=aduncus_contortus_ward (8).JPG
ID=25 
SCALE=0.012722
LM=67
1573.00000 2349.00000
2866.00000 2245.00000
1601.00000 1349.00000
1580.00000 2409.00000
1612.00000 2461.00000
1636.00000 2516.00000
1686.00000 2550.00000
1744.00000 2569.00000
1803.00000 2578.00000
1861.00000 2559.00000
1911.00000 2524.00000
1962.00000 2489.00000
2013.00000 2456.00000
2069.00000 2433.00000
2125.00000 2409.00000
2184.00000 2391.00000
2240.00000 2368.00000
2301.00000 2370.00000
2360.00000 2384.00000
2419.00000 2401.00000
2476.00000 2421.00000
2532.00000 2445.00000
2588.00000 2470.00000
2643.00000 2496.00000
2700.00000 2517.00000
2760.00000 2511.00000
2817.00000 2491.00000
2870.00000 2460.00000
2907.00000 2413.00000
2917.00000 2355.00000
2902.00000 2296.00000
2863.00000 2159.00000
2835.00000 2078.00000
2779.00000 2013.00000
2724.00000 1945.00000
2666.00000 1881.00000
2606.00000 1819.00000
2543.00000 1759.00000
2477.00000 1701.00000
2410.00000 1646.00000
2339.00000 1597.00000
2260.00000 1561.00000
2179.00000 1530.00000
2097.00000 1502.00000
2013.00000 1481.00000
1929.00000 1458.00000
1847.00000 1431.00000
1765.00000 1403.00000
1683.00000 1374.00000
1615.00000 1411.00000
1646.00000 1467.00000
1684.00000 1518.00000
1723.00000 1569.00000
1764.00000 1618.00000
1802.00000 1670.00000
1840.00000 1721.00000
1872.00000 1777.00000
1894.00000 1837.00000
1877.00000 1894.00000
1828.00000 1936.00000
1780.00000 1978.00000
1731.00000 2019.00000
1685.00000 2064.00000
1644.00000 2112.00000
1610.00000 2167.00000
1583.00000 2225.00000
1566.00000 2286.00000
IMAGE=aduncus_contortus_ward (9).JPG
ID=26 
SCALE=0.012837
LM=67
1596.00000 1888.00000
2788.00000 1821.00000
1689.00000 1131.00000
1594.00000 1945.00000
1604.00000 2000.00000
1639.00000 2042.00000
1684.00000 2075.00000
1737.00000 2091.00000
1792.00000 2094.00000
1847.00000 2091.00000
1902.00000 2081.00000
1952.00000 2059.00000
1996.00000 2025.00000
2040.00000 1992.00000
2085.00000 1959.00000
2128.00000 1924.00000
2177.00000 1899.00000
2231.00000 1886.00000
2286.00000 1882.00000
2341.00000 1892.00000
2394.00000 1908.00000
2445.00000 1929.00000
2492.00000 1958.00000
2538.00000 1988.00000
2587.00000 2015.00000
2636.00000 2039.00000
2692.00000 2042.00000
2737.00000 2011.00000
2779.00000 1974.00000
2807.00000 1927.00000
2810.00000 1872.00000
2753.00000 1757.00000
2713.00000 1696.00000
2677.00000 1633.00000
2641.00000 1570.00000
2593.00000 1516.00000
2543.00000 1462.00000
2489.00000 1415.00000
2433.00000 1369.00000
2375.00000 1325.00000
2318.00000 1280.00000
2255.00000 1244.00000
2188.00000 1217.00000
2118.00000 1197.00000
2047.00000 1180.00000
1976.00000 1166.00000
1904.00000 1155.00000
1832.00000 1146.00000
1760.00000 1137.00000
1709.00000 1177.00000
1730.00000 1224.00000
1757.00000 1268.00000
1786.00000 1311.00000
1819.00000 1350.00000
1849.00000 1392.00000
1878.00000 1435.00000
1908.00000 1477.00000
1865.00000 1496.00000
1814.00000 1502.00000
1768.00000 1521.00000
1738.00000 1563.00000
1710.00000 1607.00000
1682.00000 1650.00000
1657.00000 1695.00000
1639.00000 1743.00000
1621.00000 1791.00000
1605.00000 1840.00000
IMAGE=aduncus_ward (1).JPG
ID=27 
SCALE=0.012690
LM=67
1518.00000 1990.00000
2859.00000 2018.00000
1766.00000 1260.00000
1505.00000 2051.00000
1517.00000 2112.00000
1532.00000 2173.00000
1582.00000 2209.00000
1643.00000 2225.00000
1705.00000 2233.00000
1767.00000 2226.00000
1829.00000 2213.00000
1889.00000 2195.00000
1945.00000 2166.00000
2001.00000 2138.00000
2061.00000 2119.00000
2121.00000 2102.00000
2183.00000 2088.00000
2245.00000 2085.00000
2308.00000 2093.00000
2365.00000 2119.00000
2426.00000 2134.00000
2482.00000 2162.00000
2536.00000 2193.00000
2593.00000 2221.00000
2650.00000 2248.00000
2710.00000 2264.00000
2773.00000 2263.00000
2833.00000 2250.00000
2871.00000 2203.00000
2881.00000 2141.00000
2877.00000 2078.00000
2846.00000 1948.00000
2806.00000 1885.00000
2762.00000 1825.00000
2719.00000 1764.00000
2675.00000 1703.00000
2625.00000 1649.00000
2570.00000 1598.00000
2515.00000 1547.00000
2460.00000 1496.00000
2406.00000 1445.00000
2343.00000 1405.00000
2275.00000 1374.00000
2204.00000 1349.00000
2132.00000 1330.00000
2060.00000 1309.00000
1988.00000 1290.00000
1916.00000 1272.00000
1842.00000 1262.00000
1794.00000 1305.00000
1825.00000 1349.00000
1856.00000 1393.00000
1885.00000 1439.00000
1910.00000 1487.00000
1926.00000 1538.00000
1948.00000 1587.00000
1939.00000 1625.00000
1886.00000 1636.00000
1834.00000 1649.00000
1782.00000 1663.00000
1740.00000 1697.00000
1699.00000 1732.00000
1660.00000 1769.00000
1621.00000 1806.00000
1583.00000 1844.00000
1555.00000 1890.00000
1529.00000 1938.00000
IMAGE=aduncus_ward (10).JPG
ID=28 
SCALE=0.012803
LM=67
1604.00000 1613.00000
2870.00000 1627.00000
1802.00000 838.00000
1586.00000 1668.00000
1591.00000 1727.00000
1620.00000 1778.00000
1670.00000 1809.00000
1722.00000 1839.00000
1779.00000 1852.00000
1839.00000 1847.00000
1897.00000 1832.00000
1952.00000 1810.00000
2005.00000 1781.00000
2057.00000 1752.00000
2109.00000 1723.00000
2160.00000 1692.00000
2218.00000 1676.00000
2277.00000 1678.00000
2336.00000 1691.00000
2393.00000 1710.00000
2445.00000 1739.00000
2494.00000 1773.00000
2544.00000 1807.00000
2593.00000 1840.00000
2646.00000 1868.00000
2705.00000 1870.00000
2763.00000 1853.00000
2818.00000 1830.00000
2865.00000 1795.00000
2890.00000 1740.00000
2899.00000 1681.00000
2846.00000 1558.00000
2808.00000 1495.00000
2774.00000 1430.00000
2733.00000 1368.00000
2687.00000 1311.00000
2641.00000 1253.00000
2590.00000 1200.00000
2536.00000 1151.00000
2478.00000 1105.00000
2420.00000 1059.00000
2360.00000 1016.00000
2294.00000 983.00000
2224.00000 959.00000
2155.00000 934.00000
2085.00000 910.00000
2016.00000 886.00000
1946.00000 861.00000
1874.00000 845.00000
1819.00000 888.00000
1842.00000 938.00000
1868.00000 987.00000
1896.00000 1035.00000
1923.00000 1084.00000
1950.00000 1132.00000
1978.00000 1179.00000
2000.00000 1221.00000
1945.00000 1216.00000
1890.00000 1211.00000
1847.00000 1244.00000
1822.00000 1293.00000
1787.00000 1336.00000
1750.00000 1377.00000
1713.00000 1419.00000
1677.00000 1461.00000
1652.00000 1510.00000
1626.00000 1559.00000
IMAGE=aduncus_ward (12).JPG
ID=29 
SCALE=0.013089
LM=67
1581.00000 1675.00000
2993.00000 1725.00000
1799.00000 871.00000
1570.00000 1740.00000
1581.00000 1805.00000
1614.00000 1862.00000
1661.00000 1908.00000
1725.00000 1925.00000
1790.00000 1935.00000
1855.00000 1924.00000
1914.00000 1895.00000
1974.00000 1866.00000
2031.00000 1831.00000
2086.00000 1796.00000
2141.00000 1759.00000
2202.00000 1731.00000
2267.00000 1722.00000
2333.00000 1725.00000
2397.00000 1742.00000
2461.00000 1759.00000
2518.00000 1793.00000
2571.00000 1833.00000
2625.00000 1871.00000
2681.00000 1907.00000
2737.00000 1942.00000
2800.00000 1963.00000
2864.00000 1966.00000
2928.00000 1949.00000
2982.00000 1911.00000
3013.00000 1853.00000
3015.00000 1788.00000
2965.00000 1649.00000
2926.00000 1577.00000
2887.00000 1506.00000
2840.00000 1439.00000
2786.00000 1377.00000
2733.00000 1316.00000
2674.00000 1260.00000
2613.00000 1205.00000
2551.00000 1152.00000
2486.00000 1103.00000
2420.00000 1055.00000
2348.00000 1016.00000
2274.00000 982.00000
2197.00000 955.00000
2120.00000 928.00000
2040.00000 909.00000
1961.00000 890.00000
1880.00000 880.00000
1809.00000 925.00000
1829.00000 978.00000
1850.00000 1030.00000
1872.00000 1082.00000
1896.00000 1133.00000
1920.00000 1184.00000
1955.00000 1227.00000
1968.00000 1263.00000
1912.00000 1255.00000
1859.00000 1255.00000
1821.00000 1296.00000
1791.00000 1343.00000
1755.00000 1386.00000
1719.00000 1429.00000
1690.00000 1478.00000
1662.00000 1526.00000
1635.00000 1576.00000
1606.00000 1624.00000
IMAGE=aduncus_ward (13).JPG
ID=30 
SCALE=0.012722
LM=67
1696.00000 1618.00000
2939.00000 1678.00000
1905.00000 737.00000
1687.00000 1681.00000
1693.00000 1747.00000
1686.00000 1812.00000
1707.00000 1872.00000
1748.00000 1922.00000
1809.00000 1925.00000
1868.00000 1896.00000
1924.00000 1862.00000
1978.00000 1824.00000
2030.00000 1784.00000
2078.00000 1740.00000
2132.00000 1702.00000
2190.00000 1671.00000
2251.00000 1648.00000
2316.00000 1637.00000
2382.00000 1642.00000
2446.00000 1655.00000
2504.00000 1686.00000
2557.00000 1725.00000
2607.00000 1767.00000
2658.00000 1809.00000
2711.00000 1848.00000
2765.00000 1886.00000
2817.00000 1925.00000
2878.00000 1909.00000
2929.00000 1868.00000
2936.00000 1807.00000
2930.00000 1743.00000
2932.00000 1602.00000
2914.00000 1526.00000
2881.00000 1456.00000
2836.00000 1392.00000
2782.00000 1335.00000
2732.00000 1275.00000
2685.00000 1212.00000
2640.00000 1148.00000
2589.00000 1089.00000
2535.00000 1032.00000
2470.00000 988.00000
2406.00000 943.00000
2338.00000 905.00000
2269.00000 869.00000
2200.00000 831.00000
2129.00000 797.00000
2055.00000 772.00000
1980.00000 750.00000
1919.00000 791.00000
1936.00000 845.00000
1957.00000 897.00000
1978.00000 949.00000
1999.00000 1002.00000
2020.00000 1054.00000
2043.00000 1105.00000
2032.00000 1152.00000
1977.00000 1164.00000
1930.00000 1193.00000
1901.00000 1241.00000
1864.00000 1283.00000
1824.00000 1323.00000
1786.00000 1365.00000
1749.00000 1408.00000
1718.00000 1454.00000
1693.00000 1505.00000
1685.00000 1560.00000
IMAGE=aduncus_ward (14).JPG
ID=31 
SCALE=0.012722
LM=67
1471.00000 1816.00000
2928.00000 1708.00000
1681.00000 1015.00000
1472.00000 1880.00000
1485.00000 1941.00000
1534.00000 1976.00000
1595.00000 1989.00000
1658.00000 1998.00000
1720.00000 1996.00000
1782.00000 1981.00000
1842.00000 1961.00000
1896.00000 1931.00000
1948.00000 1894.00000
2003.00000 1863.00000
2061.00000 1841.00000
2122.00000 1822.00000
2182.00000 1807.00000
2245.00000 1811.00000
2308.00000 1807.00000
2371.00000 1811.00000
2434.00000 1814.00000
2492.00000 1839.00000
2546.00000 1871.00000
2600.00000 1902.00000
2660.00000 1921.00000
2722.00000 1928.00000
2785.00000 1921.00000
2847.00000 1907.00000
2903.00000 1881.00000
2942.00000 1833.00000
2943.00000 1770.00000
2912.00000 1640.00000
2849.00000 1589.00000
2798.00000 1526.00000
2746.00000 1464.00000
2688.00000 1408.00000
2631.00000 1350.00000
2572.00000 1295.00000
2510.00000 1243.00000
2447.00000 1192.00000
2383.00000 1142.00000
2316.00000 1098.00000
2239.00000 1071.00000
2162.00000 1049.00000
2083.00000 1031.00000
2003.00000 1017.00000
1922.00000 1008.00000
1841.00000 1007.00000
1760.00000 1007.00000
1706.00000 1068.00000
1738.00000 1118.00000
1775.00000 1164.00000
1812.00000 1210.00000
1846.00000 1259.00000
1881.00000 1306.00000
1916.00000 1354.00000
1879.00000 1376.00000
1820.00000 1378.00000
1767.00000 1394.00000
1727.00000 1438.00000
1690.00000 1484.00000
1653.00000 1530.00000
1616.00000 1576.00000
1582.00000 1624.00000
1548.00000 1672.00000
1515.00000 1722.00000
1473.00000 1762.00000
IMAGE=aduncus_ward (15).JPG
ID=32 
SCALE=0.012755
LM=67
1588.00000 1805.00000
2867.00000 1885.00000
1816.00000 1028.00000
1582.00000 1859.00000
1595.00000 1917.00000
1625.00000 1967.00000
1669.00000 2006.00000
1722.00000 2033.00000
1778.00000 2052.00000
1836.00000 2045.00000
1892.00000 2025.00000
1946.00000 1998.00000
2000.00000 1974.00000
2055.00000 1951.00000
2109.00000 1926.00000
2166.00000 1908.00000
2225.00000 1898.00000
2284.00000 1889.00000
2340.00000 1907.00000
2396.00000 1929.00000
2452.00000 1949.00000
2500.00000 1983.00000
2544.00000 2023.00000
2590.00000 2060.00000
2642.00000 2090.00000
2698.00000 2108.00000
2757.00000 2111.00000
2812.00000 2089.00000
2856.00000 2050.00000
2887.00000 1999.00000
2888.00000 1941.00000
2863.00000 1809.00000
2840.00000 1735.00000
2809.00000 1664.00000
2775.00000 1594.00000
2731.00000 1529.00000
2684.00000 1467.00000
2635.00000 1407.00000
2583.00000 1349.00000
2527.00000 1295.00000
2468.00000 1244.00000
2407.00000 1195.00000
2340.00000 1156.00000
2270.00000 1121.00000
2197.00000 1093.00000
2122.00000 1072.00000
2046.00000 1055.00000
1970.00000 1040.00000
1893.00000 1031.00000
1842.00000 1078.00000
1872.00000 1127.00000
1901.00000 1175.00000
1930.00000 1225.00000
1959.00000 1274.00000
1987.00000 1324.00000
2014.00000 1374.00000
1963.00000 1379.00000
1907.00000 1370.00000
1851.00000 1375.00000
1811.00000 1416.00000
1772.00000 1457.00000
1733.00000 1499.00000
1698.00000 1544.00000
1664.00000 1590.00000
1636.00000 1640.00000
1607.00000 1689.00000
1595.00000 1745.00000
IMAGE=aduncus_ward (16).JPG
ID=33 
SCALE=0.012642
LM=67
1745.00000 1718.00000
3064.00000 1801.00000
1952.00000 855.00000
1746.00000 1778.00000
1759.00000 1838.00000
1797.00000 1876.00000
1856.00000 1895.00000
1913.00000 1917.00000
1972.00000 1931.00000
2033.00000 1922.00000
2091.00000 1902.00000
2146.00000 1876.00000
2200.00000 1847.00000
2255.00000 1820.00000
2312.00000 1797.00000
2368.00000 1772.00000
2417.00000 1736.00000
2473.00000 1710.00000
2532.00000 1721.00000
2579.00000 1760.00000
2629.00000 1796.00000
2684.00000 1823.00000
2734.00000 1859.00000
2781.00000 1898.00000
2832.00000 1932.00000
2886.00000 1960.00000
2944.00000 1979.00000
3005.00000 1986.00000
3061.00000 1961.00000
3097.00000 1912.00000
3102.00000 1851.00000
3069.00000 1718.00000
3058.00000 1634.00000
3031.00000 1553.00000
2998.00000 1475.00000
2958.00000 1400.00000
2903.00000 1335.00000
2846.00000 1272.00000
2791.00000 1207.00000
2734.00000 1143.00000
2673.00000 1085.00000
2606.00000 1032.00000
2530.00000 994.00000
2449.00000 967.00000
2367.00000 945.00000
2286.00000 921.00000
2204.00000 898.00000
2121.00000 880.00000
2037.00000 863.00000
1965.00000 911.00000
1986.00000 968.00000
2011.00000 1023.00000
2039.00000 1077.00000
2071.00000 1128.00000
2106.00000 1178.00000
2141.00000 1227.00000
2176.00000 1277.00000
2117.00000 1290.00000
2057.00000 1301.00000
1998.00000 1314.00000
1961.00000 1362.00000
1923.00000 1410.00000
1883.00000 1455.00000
1842.00000 1501.00000
1808.00000 1551.00000
1776.00000 1602.00000
1751.00000 1658.00000
IMAGE=aduncus_ward (2).JPG
ID=34 
SCALE=0.012658
LM=67
1463.00000 1851.00000
2737.00000 1809.00000
1611.00000 1035.00000
1477.00000 1906.00000
1493.00000 1960.00000
1538.00000 1990.00000
1594.00000 2001.00000
1649.00000 2010.00000
1705.00000 2000.00000
1754.00000 1974.00000
1804.00000 1948.00000
1853.00000 1919.00000
1904.00000 1895.00000
1956.00000 1871.00000
2007.00000 1848.00000
2058.00000 1823.00000
2113.00000 1813.00000
2170.00000 1811.00000
2226.00000 1817.00000
2280.00000 1835.00000
2330.00000 1861.00000
2379.00000 1889.00000
2428.00000 1916.00000
2474.00000 1949.00000
2522.00000 1978.00000
2573.00000 2002.00000
2628.00000 2011.00000
2683.00000 2001.00000
2727.00000 1967.00000
2755.00000 1919.00000
2749.00000 1863.00000
2743.00000 1730.00000
2716.00000 1655.00000
2684.00000 1582.00000
2634.00000 1520.00000
2579.00000 1464.00000
2524.00000 1405.00000
2469.00000 1347.00000
2414.00000 1291.00000
2358.00000 1234.00000
2301.00000 1177.00000
2237.00000 1130.00000
2161.00000 1106.00000
2085.00000 1083.00000
2007.00000 1064.00000
1929.00000 1048.00000
1850.00000 1043.00000
1770.00000 1040.00000
1691.00000 1036.00000
1638.00000 1083.00000
1670.00000 1131.00000
1707.00000 1176.00000
1742.00000 1222.00000
1776.00000 1269.00000
1810.00000 1317.00000
1841.00000 1365.00000
1825.00000 1409.00000
1767.00000 1408.00000
1714.00000 1427.00000
1674.00000 1470.00000
1633.00000 1510.00000
1592.00000 1551.00000
1553.00000 1594.00000
1520.00000 1641.00000
1488.00000 1690.00000
1459.00000 1740.00000
1447.00000 1796.00000
IMAGE=aduncus_ward (22).JPG
ID=35 
SCALE=0.012641
LM=67
1744.00000 1909.00000
3045.00000 1971.00000
2026.00000 996.00000
1732.00000 1964.00000
1746.00000 2021.00000
1781.00000 2064.00000
1835.00000 2086.00000
1889.00000 2109.00000
1947.00000 2107.00000
2004.00000 2096.00000
2058.00000 2074.00000
2111.00000 2049.00000
2164.00000 2025.00000
2218.00000 2001.00000
2271.00000 1976.00000
2325.00000 1955.00000
2379.00000 1933.00000
2436.00000 1924.00000
2494.00000 1932.00000
2545.00000 1961.00000
2594.00000 1993.00000
2640.00000 2028.00000
2685.00000 2066.00000
2730.00000 2104.00000
2776.00000 2139.00000
2831.00000 2160.00000
2888.00000 2166.00000
2945.00000 2152.00000
2999.00000 2130.00000
3039.00000 2088.00000
3049.00000 2030.00000
3038.00000 1893.00000
3017.00000 1816.00000
2996.00000 1739.00000
2960.00000 1667.00000
2915.00000 1601.00000
2867.00000 1537.00000
2818.00000 1474.00000
2767.00000 1412.00000
2718.00000 1348.00000
2670.00000 1284.00000
2620.00000 1221.00000
2558.00000 1172.00000
2486.00000 1137.00000
2410.00000 1111.00000
2333.00000 1088.00000
2257.00000 1064.00000
2180.00000 1039.00000
2104.00000 1016.00000
2033.00000 1053.00000
2049.00000 1111.00000
2070.00000 1168.00000
2092.00000 1224.00000
2117.00000 1279.00000
2142.00000 1334.00000
2167.00000 1390.00000
2162.00000 1442.00000
2102.00000 1453.00000
2046.00000 1470.00000
2011.00000 1519.00000
1970.00000 1564.00000
1926.00000 1605.00000
1884.00000 1648.00000
1843.00000 1693.00000
1807.00000 1742.00000
1779.00000 1795.00000
1752.00000 1849.00000
IMAGE=aduncus_ward (23).JPG
ID=36 
SCALE=0.012690
LM=67
1761.00000 1839.00000
2916.00000 1867.00000
1951.00000 1121.00000
1755.00000 1888.00000
1776.00000 1935.00000
1795.00000 1982.00000
1838.00000 2009.00000
1885.00000 2029.00000
1936.00000 2033.00000
1987.00000 2024.00000
2035.00000 2008.00000
2083.00000 1991.00000
2129.00000 1967.00000
2174.00000 1944.00000
2224.00000 1930.00000
2273.00000 1916.00000
2322.00000 1901.00000
2372.00000 1894.00000
2423.00000 1891.00000
2473.00000 1902.00000
2522.00000 1918.00000
2569.00000 1937.00000
2613.00000 1964.00000
2656.00000 1991.00000
2700.00000 2018.00000
2744.00000 2043.00000
2795.00000 2049.00000
2842.00000 2029.00000
2889.00000 2009.00000
2918.00000 1967.00000
2925.00000 1916.00000
2903.00000 1798.00000
2887.00000 1731.00000
2855.00000 1669.00000
2818.00000 1610.00000
2778.00000 1554.00000
2736.00000 1499.00000
2688.00000 1449.00000
2638.00000 1400.00000
2590.00000 1351.00000
2539.00000 1304.00000
2482.00000 1266.00000
2419.00000 1237.00000
2353.00000 1213.00000
2288.00000 1190.00000
2222.00000 1171.00000
2155.00000 1154.00000
2087.00000 1139.00000
2019.00000 1126.00000
1971.00000 1165.00000
1994.00000 1210.00000
2020.00000 1253.00000
2046.00000 1296.00000
2071.00000 1339.00000
2094.00000 1383.00000
2119.00000 1427.00000
2126.00000 1467.00000
2076.00000 1471.00000
2030.00000 1490.00000
1998.00000 1528.00000
1965.00000 1566.00000
1930.00000 1601.00000
1893.00000 1636.00000
1856.00000 1670.00000
1820.00000 1704.00000
1789.00000 1744.00000
1769.00000 1790.00000
IMAGE=aduncus_ward (24).JPG
ID=37 
SCALE=0.012706
LM=67
1430.00000 1896.00000
2559.00000 1959.00000
1589.00000 1161.00000
1423.00000 1946.00000
1435.00000 1994.00000
1467.00000 2032.00000
1512.00000 2053.00000
1559.00000 2069.00000
1609.00000 2069.00000
1656.00000 2054.00000
1702.00000 2035.00000
1746.00000 2013.00000
1790.00000 1991.00000
1836.00000 1971.00000
1884.00000 1956.00000
1932.00000 1947.00000
1981.00000 1937.00000
2030.00000 1936.00000
2078.00000 1949.00000
2126.00000 1962.00000
2171.00000 1982.00000
2214.00000 2008.00000
2256.00000 2034.00000
2296.00000 2063.00000
2339.00000 2089.00000
2383.00000 2111.00000
2432.00000 2114.00000
2481.00000 2108.00000
2528.00000 2091.00000
2559.00000 2056.00000
2569.00000 2008.00000
2543.00000 1893.00000
2507.00000 1830.00000
2478.00000 1764.00000
2449.00000 1698.00000
2414.00000 1635.00000
2376.00000 1574.00000
2334.00000 1515.00000
2290.00000 1458.00000
2241.00000 1405.00000
2192.00000 1352.00000
2138.00000 1304.00000
2077.00000 1266.00000
2010.00000 1239.00000
1944.00000 1209.00000
1875.00000 1187.00000
1804.00000 1175.00000
1732.00000 1166.00000
1661.00000 1157.00000
1608.00000 1206.00000
1635.00000 1250.00000
1662.00000 1293.00000
1688.00000 1336.00000
1714.00000 1380.00000
1742.00000 1423.00000
1769.00000 1466.00000
1756.00000 1504.00000
1705.00000 1512.00000
1655.00000 1518.00000
1614.00000 1543.00000
1588.00000 1587.00000
1559.00000 1629.00000
1527.00000 1669.00000
1498.00000 1711.00000
1471.00000 1754.00000
1445.00000 1798.00000
1428.00000 1846.00000
IMAGE=aduncus_ward (25).JPG
ID=38 
SCALE=0.012689
LM=67
1548.00000 1922.00000
2751.00000 1916.00000
1755.00000 1054.00000
1540.00000 1980.00000
1539.00000 2039.00000
1552.00000 2097.00000
1586.00000 2144.00000
1640.00000 2168.00000
1699.00000 2170.00000
1755.00000 2152.00000
1810.00000 2132.00000
1860.00000 2102.00000
1908.00000 2068.00000
1957.00000 2034.00000
2007.00000 2003.00000
2059.00000 1976.00000
2112.00000 1950.00000
2168.00000 1933.00000
2226.00000 1926.00000
2284.00000 1932.00000
2339.00000 1953.00000
2391.00000 1980.00000
2441.00000 2011.00000
2491.00000 2043.00000
2539.00000 2077.00000
2588.00000 2109.00000
2644.00000 2127.00000
2700.00000 2117.00000
2749.00000 2085.00000
2765.00000 2032.00000
2758.00000 1974.00000
2736.00000 1843.00000
2710.00000 1774.00000
2680.00000 1706.00000
2647.00000 1639.00000
2609.00000 1576.00000
2569.00000 1513.00000
2526.00000 1453.00000
2479.00000 1396.00000
2428.00000 1341.00000
2373.00000 1292.00000
2313.00000 1248.00000
2247.00000 1214.00000
2180.00000 1183.00000
2110.00000 1159.00000
2041.00000 1131.00000
1970.00000 1110.00000
1899.00000 1088.00000
1828.00000 1066.00000
1761.00000 1109.00000
1778.00000 1161.00000
1798.00000 1212.00000
1818.00000 1264.00000
1837.00000 1315.00000
1855.00000 1367.00000
1874.00000 1418.00000
1879.00000 1466.00000
1827.00000 1483.00000
1774.00000 1496.00000
1731.00000 1528.00000
1706.00000 1577.00000
1680.00000 1625.00000
1654.00000 1673.00000
1627.00000 1721.00000
1600.00000 1769.00000
1573.00000 1817.00000
1556.00000 1869.00000
IMAGE=aduncus_ward (26).JPG
ID=39 
SCALE=0.012723
LM=67
1662.00000 2149.00000
2871.00000 2232.00000
1882.00000 1390.00000
1656.00000 2200.00000
1662.00000 2253.00000
1683.00000 2301.00000
1724.00000 2335.00000
1774.00000 2350.00000
1826.00000 2360.00000
1878.00000 2352.00000
1929.00000 2338.00000
1979.00000 2323.00000
2028.00000 2303.00000
2076.00000 2281.00000
2127.00000 2267.00000
2179.00000 2259.00000
2231.00000 2251.00000
2284.00000 2254.00000
2336.00000 2261.00000
2384.00000 2283.00000
2434.00000 2301.00000
2480.00000 2326.00000
2528.00000 2347.00000
2574.00000 2374.00000
2620.00000 2399.00000
2670.00000 2415.00000
2723.00000 2413.00000
2774.00000 2400.00000
2820.00000 2374.00000
2851.00000 2331.00000
2872.00000 2283.00000
2848.00000 2162.00000
2813.00000 2098.00000
2780.00000 2034.00000
2746.00000 1970.00000
2706.00000 1909.00000
2666.00000 1848.00000
2625.00000 1788.00000
2580.00000 1731.00000
2532.00000 1677.00000
2483.00000 1623.00000
2427.00000 1577.00000
2366.00000 1538.00000
2300.00000 1508.00000
2232.00000 1481.00000
2165.00000 1453.00000
2096.00000 1433.00000
2026.00000 1413.00000
1955.00000 1395.00000
1902.00000 1439.00000
1926.00000 1485.00000
1950.00000 1532.00000
1969.00000 1580.00000
1989.00000 1629.00000
2008.00000 1678.00000
2029.00000 1725.00000
2053.00000 1772.00000
2008.00000 1785.00000
1956.00000 1790.00000
1911.00000 1817.00000
1875.00000 1855.00000
1840.00000 1894.00000
1804.00000 1931.00000
1768.00000 1970.00000
1737.00000 2012.00000
1708.00000 2055.00000
1676.00000 2097.00000
IMAGE=aduncus_ward (27).JPG
ID=40 
SCALE=0.012738
LM=67
1510.00000 2153.00000
2859.00000 2172.00000
1712.00000 1265.00000
1509.00000 2214.00000
1531.00000 2270.00000
1572.00000 2315.00000
1626.00000 2342.00000
1684.00000 2358.00000
1744.00000 2357.00000
1803.00000 2344.00000
1859.00000 2322.00000
1916.00000 2303.00000
1963.00000 2264.00000
2008.00000 2225.00000
2060.00000 2195.00000
2115.00000 2170.00000
2173.00000 2154.00000
2233.00000 2148.00000
2292.00000 2161.00000
2348.00000 2184.00000
2403.00000 2208.00000
2455.00000 2239.00000
2504.00000 2274.00000
2549.00000 2314.00000
2601.00000 2345.00000
2657.00000 2367.00000
2715.00000 2382.00000
2775.00000 2376.00000
2827.00000 2346.00000
2851.00000 2291.00000
2859.00000 2231.00000
2864.00000 2087.00000
2836.00000 2007.00000
2801.00000 1930.00000
2756.00000 1857.00000
2712.00000 1785.00000
2661.00000 1717.00000
2611.00000 1649.00000
2554.00000 1586.00000
2495.00000 1525.00000
2432.00000 1468.00000
2366.00000 1415.00000
2290.00000 1376.00000
2212.00000 1345.00000
2130.00000 1322.00000
2048.00000 1300.00000
1964.00000 1285.00000
1880.00000 1276.00000
1796.00000 1267.00000
1731.00000 1321.00000
1764.00000 1370.00000
1793.00000 1421.00000
1823.00000 1471.00000
1854.00000 1522.00000
1884.00000 1572.00000
1911.00000 1624.00000
1884.00000 1665.00000
1829.00000 1678.00000
1784.00000 1716.00000
1741.00000 1757.00000
1702.00000 1801.00000
1666.00000 1847.00000
1631.00000 1894.00000
1598.00000 1943.00000
1565.00000 1992.00000
1529.00000 2039.00000
1514.00000 2095.00000
IMAGE=aduncus_ward (28).JPG
ID=41 
SCALE=0.012788
LM=67
1833.00000 2186.00000
3205.00000 2259.00000
2060.00000 1235.00000
1853.00000 2239.00000
1886.00000 2286.00000
1921.00000 2331.00000
1968.00000 2365.00000
2025.00000 2368.00000
2082.00000 2359.00000
2136.00000 2341.00000
2191.00000 2323.00000
2242.00000 2298.00000
2295.00000 2275.00000
2346.00000 2248.00000
2398.00000 2224.00000
2455.00000 2218.00000
2513.00000 2216.00000
2570.00000 2217.00000
2626.00000 2230.00000
2680.00000 2250.00000
2732.00000 2274.00000
2784.00000 2297.00000
2837.00000 2321.00000
2888.00000 2346.00000
2941.00000 2370.00000
2994.00000 2391.00000
3047.00000 2414.00000
3102.00000 2430.00000
3158.00000 2419.00000
3193.00000 2373.00000
3201.00000 2316.00000
3234.00000 2175.00000
3218.00000 2089.00000
3162.00000 2020.00000
3103.00000 1954.00000
3048.00000 1885.00000
2989.00000 1820.00000
2937.00000 1748.00000
2885.00000 1676.00000
2828.00000 1608.00000
2775.00000 1538.00000
2714.00000 1474.00000
2644.00000 1420.00000
2564.00000 1382.00000
2484.00000 1344.00000
2403.00000 1311.00000
2318.00000 1284.00000
2233.00000 1260.00000
2147.00000 1240.00000
2079.00000 1293.00000
2102.00000 1350.00000
2126.00000 1407.00000
2151.00000 1463.00000
2174.00000 1520.00000
2198.00000 1577.00000
2222.00000 1633.00000
2196.00000 1684.00000
2135.00000 1696.00000
2080.00000 1721.00000
2040.00000 1767.00000
1999.00000 1813.00000
1959.00000 1860.00000
1920.00000 1907.00000
1883.00000 1956.00000
1850.00000 2008.00000
1825.00000 2064.00000
1820.00000 2125.00000
IMAGE=aduncus_ward (31).JPG
ID=42 
SCALE=0.012626
LM=67
1541.00000 2282.00000
2894.00000 2284.00000
1684.00000 1425.00000
1568.00000 2325.00000
1612.00000 2355.00000
1662.00000 2371.00000
1714.00000 2375.00000
1767.00000 2367.00000
1819.00000 2358.00000
1871.00000 2346.00000
1923.00000 2337.00000
1974.00000 2324.00000
2025.00000 2308.00000
2076.00000 2293.00000
2124.00000 2272.00000
2172.00000 2249.00000
2224.00000 2243.00000
2276.00000 2250.00000
2328.00000 2258.00000
2379.00000 2274.00000
2430.00000 2289.00000
2478.00000 2311.00000
2526.00000 2333.00000
2574.00000 2357.00000
2621.00000 2380.00000
2670.00000 2400.00000
2722.00000 2408.00000
2775.00000 2414.00000
2827.00000 2412.00000
2873.00000 2386.00000
2894.00000 2337.00000
2903.00000 2203.00000
2885.00000 2119.00000
2839.00000 2047.00000
2785.00000 1979.00000
2728.00000 1914.00000
2669.00000 1851.00000
2610.00000 1788.00000
2546.00000 1729.00000
2486.00000 1667.00000
2423.00000 1609.00000
2354.00000 1556.00000
2278.00000 1516.00000
2196.00000 1489.00000
2112.00000 1468.00000
2028.00000 1446.00000
1944.00000 1428.00000
1858.00000 1421.00000
1771.00000 1422.00000
1715.00000 1478.00000
1744.00000 1532.00000
1774.00000 1585.00000
1806.00000 1637.00000
1840.00000 1687.00000
1874.00000 1738.00000
1916.00000 1782.00000
1863.00000 1793.00000
1803.00000 1801.00000
1759.00000 1837.00000
1721.00000 1885.00000
1681.00000 1931.00000
1641.00000 1977.00000
1599.00000 2021.00000
1559.00000 2067.00000
1525.00000 2117.00000
1500.00000 2173.00000
1508.00000 2229.00000
IMAGE=aduncus_ward (32).JPG
ID=43 
SCALE=0.012752
LM=67
1757.00000 2110.00000
2668.00000 2150.00000
1954.00000 1505.00000
1756.00000 2153.00000
1758.00000 2196.00000
1769.00000 2238.00000
1801.00000 2267.00000
1842.00000 2279.00000
1885.00000 2284.00000
1928.00000 2279.00000
1970.00000 2269.00000
2010.00000 2253.00000
2049.00000 2234.00000
2086.00000 2212.00000
2124.00000 2191.00000
2162.00000 2171.00000
2201.00000 2152.00000
2243.00000 2143.00000
2285.00000 2150.00000
2324.00000 2168.00000
2360.00000 2192.00000
2391.00000 2222.00000
2420.00000 2253.00000
2452.00000 2282.00000
2489.00000 2305.00000
2531.00000 2315.00000
2573.00000 2314.00000
2615.00000 2302.00000
2645.00000 2274.00000
2660.00000 2234.00000
2672.00000 2192.00000
2659.00000 2095.00000
2649.00000 2040.00000
2635.00000 1986.00000
2613.00000 1935.00000
2587.00000 1886.00000
2559.00000 1837.00000
2528.00000 1791.00000
2493.00000 1748.00000
2457.00000 1705.00000
2419.00000 1664.00000
2376.00000 1629.00000
2328.00000 1601.00000
2277.00000 1578.00000
2225.00000 1557.00000
2172.00000 1539.00000
2119.00000 1523.00000
2065.00000 1509.00000
2010.00000 1502.00000
1967.00000 1546.00000
1985.00000 1585.00000
2003.00000 1624.00000
2023.00000 1662.00000
2043.00000 1699.00000
2063.00000 1737.00000
2075.00000 1770.00000
2033.00000 1775.00000
1990.00000 1780.00000
1948.00000 1787.00000
1918.00000 1816.00000
1891.00000 1849.00000
1865.00000 1883.00000
1841.00000 1918.00000
1817.00000 1954.00000
1796.00000 1991.00000
1777.00000 2029.00000
1758.00000 2067.00000
IMAGE=aduncus_ward (34).JPG
ID=44 
SCALE=0.012658
LM=67
1574.00000 2253.00000
2907.00000 2316.00000
1752.00000 1399.00000
1560.00000 2315.00000
1564.00000 2379.00000
1597.00000 2433.00000
1631.00000 2488.00000
1684.00000 2523.00000
1746.00000 2540.00000
1809.00000 2539.00000
1870.00000 2519.00000
1929.00000 2495.00000
1988.00000 2469.00000
2046.00000 2443.00000
2098.00000 2406.00000
2153.00000 2373.00000
2205.00000 2336.00000
2265.00000 2313.00000
2327.00000 2327.00000
2382.00000 2359.00000
2435.00000 2395.00000
2489.00000 2430.00000
2544.00000 2463.00000
2597.00000 2498.00000
2655.00000 2525.00000
2714.00000 2550.00000
2777.00000 2559.00000
2839.00000 2544.00000
2890.00000 2505.00000
2907.00000 2444.00000
2915.00000 2380.00000
2898.00000 2236.00000
2849.00000 2170.00000
2803.00000 2100.00000
2750.00000 2036.00000
2697.00000 1973.00000
2645.00000 1908.00000
2595.00000 1842.00000
2545.00000 1775.00000
2495.00000 1709.00000
2442.00000 1645.00000
2380.00000 1589.00000
2309.00000 1546.00000
2233.00000 1513.00000
2154.00000 1487.00000
2075.00000 1461.00000
1995.00000 1440.00000
1914.00000 1421.00000
1833.00000 1404.00000
1764.00000 1452.00000
1788.00000 1503.00000
1815.00000 1551.00000
1842.00000 1600.00000
1868.00000 1650.00000
1893.00000 1700.00000
1919.00000 1749.00000
1945.00000 1799.00000
1938.00000 1840.00000
1887.00000 1864.00000
1852.00000 1906.00000
1817.00000 1950.00000
1783.00000 1995.00000
1747.00000 2037.00000
1711.00000 2079.00000
1674.00000 2121.00000
1635.00000 2162.00000
1597.00000 2203.00000
IMAGE=aduncus_ward (35).JPG
ID=45 
SCALE=0.012690
LM=67
1873.00000 2178.00000
2848.00000 2172.00000
2021.00000 1529.00000
1878.00000 2220.00000
1890.00000 2260.00000
1923.00000 2286.00000
1961.00000 2304.00000
2001.00000 2316.00000
2042.00000 2323.00000
2083.00000 2329.00000
2125.00000 2324.00000
2164.00000 2311.00000
2203.00000 2296.00000
2239.00000 2275.00000
2273.00000 2251.00000
2311.00000 2236.00000
2353.00000 2230.00000
2393.00000 2221.00000
2435.00000 2216.00000
2476.00000 2212.00000
2518.00000 2214.00000
2559.00000 2221.00000
2597.00000 2238.00000
2634.00000 2256.00000
2671.00000 2276.00000
2709.00000 2294.00000
2746.00000 2313.00000
2786.00000 2314.00000
2817.00000 2293.00000
2835.00000 2255.00000
2847.00000 2216.00000
2867.00000 2116.00000
2848.00000 2058.00000
2822.00000 2003.00000
2794.00000 1949.00000
2763.00000 1896.00000
2730.00000 1844.00000
2689.00000 1798.00000
2642.00000 1759.00000
2592.00000 1724.00000
2542.00000 1689.00000
2491.00000 1655.00000
2437.00000 1626.00000
2380.00000 1603.00000
2322.00000 1583.00000
2264.00000 1565.00000
2204.00000 1553.00000
2143.00000 1541.00000
2083.00000 1530.00000
2037.00000 1575.00000
2058.00000 1618.00000
2083.00000 1660.00000
2108.00000 1701.00000
2133.00000 1743.00000
2157.00000 1785.00000
2183.00000 1825.00000
2183.00000 1839.00000
2134.00000 1837.00000
2086.00000 1836.00000
2042.00000 1848.00000
2014.00000 1887.00000
1985.00000 1926.00000
1956.00000 1965.00000
1929.00000 2005.00000
1903.00000 2046.00000
1883.00000 2090.00000
1864.00000 2134.00000
IMAGE=aduncus_ward (37).JPG
ID=46 
SCALE=0.012870
LM=67
1601.00000 2304.00000
2754.00000 2345.00000
1912.00000 1459.00000
1584.00000 2354.00000
1586.00000 2406.00000
1607.00000 2455.00000
1641.00000 2496.00000
1690.00000 2515.00000
1742.00000 2528.00000
1795.00000 2529.00000
1847.00000 2519.00000
1897.00000 2499.00000
1946.00000 2479.00000
1993.00000 2454.00000
2039.00000 2426.00000
2085.00000 2400.00000
2132.00000 2374.00000
2180.00000 2352.00000
2232.00000 2339.00000
2285.00000 2339.00000
2338.00000 2349.00000
2387.00000 2368.00000
2436.00000 2391.00000
2482.00000 2416.00000
2528.00000 2445.00000
2573.00000 2473.00000
2620.00000 2498.00000
2668.00000 2519.00000
2713.00000 2497.00000
2738.00000 2452.00000
2747.00000 2400.00000
2772.00000 2285.00000
2770.00000 2215.00000
2745.00000 2150.00000
2706.00000 2091.00000
2666.00000 2033.00000
2625.00000 1976.00000
2587.00000 1918.00000
2549.00000 1859.00000
2507.00000 1802.00000
2465.00000 1746.00000
2418.00000 1695.00000
2359.00000 1655.00000
2301.00000 1616.00000
2240.00000 1581.00000
2178.00000 1547.00000
2113.00000 1522.00000
2047.00000 1497.00000
1980.00000 1475.00000
1918.00000 1515.00000
1934.00000 1570.00000
1952.00000 1623.00000
1973.00000 1676.00000
1993.00000 1729.00000
2018.00000 1780.00000
2039.00000 1832.00000
2019.00000 1881.00000
1965.00000 1899.00000
1912.00000 1913.00000
1874.00000 1956.00000
1835.00000 1996.00000
1793.00000 2034.00000
1751.00000 2072.00000
1709.00000 2111.00000
1667.00000 2149.00000
1640.00000 2198.00000
1613.00000 2249.00000
IMAGE=aduncus_ward (38).JPG
ID=47 
SCALE=0.012673
LM=67
1744.00000 2507.00000
3216.00000 2567.00000
2038.00000 1454.00000
1743.00000 2572.00000
1763.00000 2633.00000
1806.00000 2681.00000
1862.00000 2711.00000
1926.00000 2712.00000
1988.00000 2693.00000
2048.00000 2669.00000
2106.00000 2640.00000
2164.00000 2610.00000
2220.00000 2577.00000
2281.00000 2555.00000
2344.00000 2540.00000
2407.00000 2522.00000
2470.00000 2510.00000
2527.00000 2536.00000
2588.00000 2557.00000
2646.00000 2586.00000
2704.00000 2616.00000
2760.00000 2647.00000
2818.00000 2674.00000
2874.00000 2708.00000
2922.00000 2752.00000
2975.00000 2783.00000
3040.00000 2786.00000
3105.00000 2783.00000
3158.00000 2748.00000
3191.00000 2692.00000
3216.00000 2632.00000
3197.00000 2481.00000
3158.00000 2402.00000
3109.00000 2329.00000
3059.00000 2257.00000
3005.00000 2187.00000
2953.00000 2116.00000
2897.00000 2049.00000
2838.00000 1983.00000
2779.00000 1918.00000
2719.00000 1853.00000
2652.00000 1796.00000
2581.00000 1745.00000
2501.00000 1707.00000
2425.00000 1664.00000
2351.00000 1615.00000
2273.00000 1574.00000
2196.00000 1532.00000
2120.00000 1488.00000
2047.00000 1522.00000
2064.00000 1589.00000
2084.00000 1655.00000
2104.00000 1721.00000
2126.00000 1786.00000
2148.00000 1852.00000
2170.00000 1918.00000
2188.00000 1985.00000
2165.00000 2027.00000
2097.00000 2036.00000
2032.00000 2059.00000
1981.00000 2103.00000
1939.00000 2158.00000
1894.00000 2210.00000
1845.00000 2259.00000
1800.00000 2312.00000
1766.00000 2372.00000
1750.00000 2439.00000
IMAGE=aduncus_ward (39).JPG
ID=48 
SCALE=0.012690
LM=67
1639.00000 2360.00000
3062.00000 2381.00000
1806.00000 1571.00000
1625.00000 2422.00000
1641.00000 2484.00000
1669.00000 2541.00000
1724.00000 2575.00000
1786.00000 2593.00000
1849.00000 2584.00000
1909.00000 2561.00000
1969.00000 2538.00000
2027.00000 2509.00000
2084.00000 2480.00000
2142.00000 2451.00000
2201.00000 2427.00000
2262.00000 2406.00000
2325.00000 2393.00000
2388.00000 2404.00000
2448.00000 2428.00000
2509.00000 2448.00000
2571.00000 2465.00000
2632.00000 2483.00000
2689.00000 2514.00000
2745.00000 2545.00000
2803.00000 2573.00000
2862.00000 2599.00000
2924.00000 2610.00000
2987.00000 2597.00000
3040.00000 2563.00000
3071.00000 2509.00000
3075.00000 2445.00000
3062.00000 2300.00000
3005.00000 2236.00000
2947.00000 2172.00000
2889.00000 2109.00000
2833.00000 2044.00000
2779.00000 1976.00000
2726.00000 1909.00000
2670.00000 1844.00000
2610.00000 1781.00000
2547.00000 1722.00000
2478.00000 1671.00000
2399.00000 1638.00000
2316.00000 1616.00000
2231.00000 1602.00000
2148.00000 1581.00000
2062.00000 1570.00000
1977.00000 1570.00000
1891.00000 1564.00000
1819.00000 1624.00000
1847.00000 1673.00000
1879.00000 1720.00000
1910.00000 1767.00000
1942.00000 1813.00000
1975.00000 1860.00000
2010.00000 1904.00000
2033.00000 1947.00000
1977.00000 1957.00000
1921.00000 1963.00000
1870.00000 1986.00000
1837.00000 2031.00000
1802.00000 2076.00000
1766.00000 2119.00000
1730.00000 2163.00000
1695.00000 2207.00000
1661.00000 2252.00000
1637.00000 2303.00000
IMAGE=aduncus_ward (40).JPG
ID=49 
SCALE=0.012690
LM=67
1638.00000 2223.00000
2943.00000 2255.00000
1852.00000 1385.00000
1613.00000 2279.00000
1617.00000 2336.00000
1653.00000 2378.00000
1707.00000 2404.00000
1766.00000 2416.00000
1825.00000 2422.00000
1883.00000 2406.00000
1938.00000 2383.00000
1992.00000 2356.00000
2046.00000 2329.00000
2100.00000 2303.00000
2155.00000 2278.00000
2210.00000 2254.00000
2265.00000 2230.00000
2323.00000 2218.00000
2382.00000 2228.00000
2437.00000 2253.00000
2492.00000 2278.00000
2542.00000 2311.00000
2591.00000 2346.00000
2640.00000 2380.00000
2690.00000 2413.00000
2743.00000 2440.00000
2802.00000 2454.00000
2860.00000 2441.00000
2913.00000 2413.00000
2949.00000 2366.00000
2964.00000 2313.00000
2923.00000 2184.00000
2883.00000 2116.00000
2849.00000 2045.00000
2812.00000 1975.00000
2774.00000 1906.00000
2732.00000 1839.00000
2683.00000 1776.00000
2628.00000 1720.00000
2572.00000 1665.00000
2513.00000 1611.00000
2455.00000 1558.00000
2386.00000 1520.00000
2312.00000 1491.00000
2238.00000 1464.00000
2164.00000 1438.00000
2087.00000 1418.00000
2010.00000 1402.00000
1932.00000 1387.00000
1860.00000 1441.00000
1879.00000 1494.00000
1905.00000 1543.00000
1931.00000 1593.00000
1956.00000 1642.00000
1984.00000 1690.00000
2015.00000 1737.00000
1974.00000 1748.00000
1918.00000 1755.00000
1880.00000 1792.00000
1849.00000 1838.00000
1816.00000 1883.00000
1781.00000 1926.00000
1747.00000 1970.00000
1718.00000 2018.00000
1691.00000 2067.00000
1666.00000 2117.00000
1642.00000 2167.00000
IMAGE=aduncus_ward (41).JPG
ID=50 
SCALE=0.012722
LM=67
1736.00000 2465.00000
2780.00000 2510.00000
2023.00000 1648.00000
1736.00000 2512.00000
1751.00000 2557.00000
1778.00000 2595.00000
1818.00000 2621.00000
1860.00000 2642.00000
1906.00000 2648.00000
1951.00000 2635.00000
1994.00000 2614.00000
2036.00000 2592.00000
2076.00000 2567.00000
2117.00000 2542.00000
2159.00000 2520.00000
2203.00000 2502.00000
2247.00000 2485.00000
2294.00000 2476.00000
2341.00000 2475.00000
2388.00000 2484.00000
2429.00000 2508.00000
2472.00000 2529.00000
2511.00000 2556.00000
2544.00000 2590.00000
2578.00000 2623.00000
2613.00000 2655.00000
2658.00000 2669.00000
2703.00000 2660.00000
2742.00000 2633.00000
2774.00000 2598.00000
2794.00000 2555.00000
2774.00000 2445.00000
2763.00000 2381.00000
2744.00000 2319.00000
2721.00000 2258.00000
2699.00000 2196.00000
2675.00000 2136.00000
2647.00000 2077.00000
2615.00000 2020.00000
2580.00000 1965.00000
2536.00000 1917.00000
2488.00000 1873.00000
2435.00000 1836.00000
2379.00000 1803.00000
2321.00000 1772.00000
2263.00000 1743.00000
2205.00000 1713.00000
2144.00000 1690.00000
2083.00000 1667.00000
2029.00000 1700.00000
2044.00000 1752.00000
2063.00000 1804.00000
2080.00000 1855.00000
2098.00000 1907.00000
2115.00000 1959.00000
2133.00000 2010.00000
2096.00000 2037.00000
2042.00000 2041.00000
1993.00000 2059.00000
1963.00000 2105.00000
1928.00000 2146.00000
1888.00000 2184.00000
1851.00000 2224.00000
1816.00000 2265.00000
1789.00000 2312.00000
1763.00000 2361.00000
1746.00000 2412.00000
IMAGE=aduncus_ward (43).JPG
ID=51 
SCALE=0.012706
LM=67
1744.00000 2351.00000
2980.00000 2392.00000
1959.00000 1546.00000
1723.00000 2403.00000
1733.00000 2459.00000
1764.00000 2507.00000
1806.00000 2545.00000
1858.00000 2569.00000
1914.00000 2574.00000
1969.00000 2560.00000
2021.00000 2536.00000
2072.00000 2512.00000
2124.00000 2488.00000
2174.00000 2462.00000
2226.00000 2439.00000
2283.00000 2432.00000
2339.00000 2427.00000
2395.00000 2417.00000
2451.00000 2430.00000
2506.00000 2443.00000
2560.00000 2461.00000
2610.00000 2488.00000
2656.00000 2520.00000
2698.00000 2559.00000
2747.00000 2589.00000
2800.00000 2608.00000
2856.00000 2604.00000
2907.00000 2579.00000
2950.00000 2542.00000
2985.00000 2498.00000
3001.00000 2446.00000
2941.00000 2330.00000
2915.00000 2261.00000
2886.00000 2193.00000
2847.00000 2130.00000
2810.00000 2066.00000
2774.00000 2002.00000
2732.00000 1941.00000
2685.00000 1884.00000
2633.00000 1830.00000
2577.00000 1782.00000
2514.00000 1743.00000
2447.00000 1711.00000
2379.00000 1683.00000
2309.00000 1658.00000
2240.00000 1632.00000
2171.00000 1605.00000
2102.00000 1578.00000
2032.00000 1554.00000
1974.00000 1600.00000
2002.00000 1650.00000
2035.00000 1698.00000
2065.00000 1747.00000
2096.00000 1796.00000
2123.00000 1846.00000
2142.00000 1901.00000
2164.00000 1954.00000
2122.00000 1988.00000
2066.00000 1976.00000
2011.00000 1976.00000
1973.00000 2019.00000
1937.00000 2065.00000
1904.00000 2112.00000
1872.00000 2160.00000
1839.00000 2207.00000
1806.00000 2255.00000
1774.00000 2302.00000
IMAGE=aduncus_ward (44).JPG
ID=52 
SCALE=0.012689
LM=67
1699.00000 2225.00000
3151.00000 2232.00000
1949.00000 1366.00000
1687.00000 2286.00000
1713.00000 2345.00000
1755.00000 2392.00000
1810.00000 2424.00000
1873.00000 2435.00000
1937.00000 2432.00000
1997.00000 2412.00000
2056.00000 2387.00000
2116.00000 2364.00000
2173.00000 2337.00000
2229.00000 2305.00000
2287.00000 2279.00000
2347.00000 2258.00000
2407.00000 2237.00000
2470.00000 2233.00000
2533.00000 2243.00000
2595.00000 2260.00000
2655.00000 2280.00000
2711.00000 2312.00000
2764.00000 2347.00000
2814.00000 2386.00000
2872.00000 2412.00000
2931.00000 2436.00000
2994.00000 2451.00000
3055.00000 2443.00000
3109.00000 2409.00000
3141.00000 2354.00000
3164.00000 2294.00000
3137.00000 2154.00000
3082.00000 2091.00000
3033.00000 2024.00000
2984.00000 1956.00000
2931.00000 1892.00000
2878.00000 1827.00000
2825.00000 1762.00000
2767.00000 1701.00000
2709.00000 1642.00000
2655.00000 1578.00000
2589.00000 1527.00000
2516.00000 1485.00000
2438.00000 1454.00000
2359.00000 1427.00000
2280.00000 1400.00000
2199.00000 1378.00000
2117.00000 1365.00000
2033.00000 1357.00000
1971.00000 1422.00000
1999.00000 1477.00000
2030.00000 1530.00000
2057.00000 1585.00000
2081.00000 1642.00000
2112.00000 1696.00000
2142.00000 1750.00000
2146.00000 1800.00000
2084.00000 1801.00000
2022.00000 1800.00000
1972.00000 1827.00000
1938.00000 1879.00000
1899.00000 1926.00000
1858.00000 1972.00000
1817.00000 2018.00000
1779.00000 2067.00000
1744.00000 2117.00000
1709.00000 2168.00000
IMAGE=aduncus_ward (46).JPG
ID=53 
SCALE=0.012626
LM=67
1771.00000 2301.00000
3113.00000 2258.00000
1986.00000 1414.00000
1769.00000 2362.00000
1789.00000 2421.00000
1818.00000 2475.00000
1866.00000 2514.00000
1923.00000 2538.00000
1982.00000 2553.00000
2042.00000 2536.00000
2095.00000 2506.00000
2148.00000 2473.00000
2201.00000 2441.00000
2254.00000 2410.00000
2309.00000 2381.00000
2365.00000 2355.00000
2425.00000 2340.00000
2487.00000 2335.00000
2547.00000 2349.00000
2605.00000 2371.00000
2660.00000 2397.00000
2715.00000 2426.00000
2769.00000 2457.00000
2821.00000 2490.00000
2877.00000 2517.00000
2936.00000 2527.00000
2996.00000 2511.00000
3051.00000 2484.00000
3090.00000 2437.00000
3111.00000 2379.00000
3124.00000 2319.00000
3084.00000 2187.00000
3037.00000 2125.00000
2985.00000 2066.00000
2930.00000 2011.00000
2876.00000 1953.00000
2829.00000 1890.00000
2785.00000 1825.00000
2740.00000 1761.00000
2693.00000 1698.00000
2641.00000 1640.00000
2582.00000 1589.00000
2515.00000 1548.00000
2443.00000 1518.00000
2370.00000 1488.00000
2298.00000 1459.00000
2222.00000 1436.00000
2145.00000 1422.00000
2067.00000 1411.00000
2004.00000 1470.00000
2027.00000 1525.00000
2052.00000 1579.00000
2077.00000 1633.00000
2103.00000 1687.00000
2132.00000 1739.00000
2161.00000 1791.00000
2155.00000 1824.00000
2096.00000 1826.00000
2050.00000 1857.00000
2016.00000 1906.00000
1983.00000 1955.00000
1951.00000 2006.00000
1914.00000 2053.00000
1875.00000 2098.00000
1837.00000 2144.00000
1800.00000 2190.00000
1777.00000 2245.00000
IMAGE=aduncus_ward (47).JPG
ID=54 
SCALE=0.012721
LM=67
1620.00000 2353.00000
3142.00000 2416.00000
1912.00000 1394.00000
1614.00000 2420.00000
1638.00000 2484.00000
1680.00000 2538.00000
1732.00000 2584.00000
1799.00000 2602.00000
1868.00000 2597.00000
1935.00000 2579.00000
2000.00000 2554.00000
2063.00000 2525.00000
2124.00000 2491.00000
2183.00000 2455.00000
2243.00000 2421.00000
2308.00000 2395.00000
2371.00000 2367.00000
2439.00000 2360.00000
2504.00000 2383.00000
2570.00000 2405.00000
2627.00000 2444.00000
2685.00000 2482.00000
2743.00000 2520.00000
2803.00000 2555.00000
2863.00000 2591.00000
2923.00000 2625.00000
2984.00000 2658.00000
3051.00000 2654.00000
3106.00000 2611.00000
3137.00000 2551.00000
3157.00000 2484.00000
3117.00000 2331.00000
3077.00000 2250.00000
3037.00000 2169.00000
3000.00000 2087.00000
2944.00000 2017.00000
2889.00000 1945.00000
2834.00000 1874.00000
2774.00000 1806.00000
2714.00000 1739.00000
2655.00000 1670.00000
2590.00000 1607.00000
2517.00000 1555.00000
2435.00000 1517.00000
2351.00000 1484.00000
2266.00000 1455.00000
2180.00000 1428.00000
2092.00000 1409.00000
2003.00000 1394.00000
1931.00000 1456.00000
1959.00000 1515.00000
1992.00000 1571.00000
2025.00000 1627.00000
2053.00000 1686.00000
2080.00000 1745.00000
2103.00000 1805.00000
2089.00000 1854.00000
2028.00000 1878.00000
1965.00000 1894.00000
1911.00000 1926.00000
1867.00000 1974.00000
1828.00000 2026.00000
1789.00000 2078.00000
1751.00000 2131.00000
1714.00000 2184.00000
1675.00000 2237.00000
1638.00000 2290.00000
IMAGE=aduncus_ward (49).JPG
ID=55 
SCALE=0.012853
LM=67
1724.00000 1743.00000
2971.00000 1716.00000
1933.00000 827.00000
1724.00000 1797.00000
1735.00000 1851.00000
1777.00000 1884.00000
1827.00000 1903.00000
1881.00000 1909.00000
1934.00000 1899.00000
1985.00000 1879.00000
2035.00000 1857.00000
2083.00000 1832.00000
2133.00000 1809.00000
2182.00000 1785.00000
2228.00000 1756.00000
2273.00000 1726.00000
2314.00000 1690.00000
2364.00000 1669.00000
2419.00000 1670.00000
2469.00000 1691.00000
2517.00000 1716.00000
2567.00000 1738.00000
2613.00000 1768.00000
2661.00000 1792.00000
2708.00000 1820.00000
2756.00000 1845.00000
2808.00000 1862.00000
2862.00000 1866.00000
2914.00000 1852.00000
2957.00000 1819.00000
2978.00000 1770.00000
2964.00000 1638.00000
2945.00000 1562.00000
2922.00000 1486.00000
2888.00000 1416.00000
2846.00000 1349.00000
2799.00000 1286.00000
2754.00000 1221.00000
2705.00000 1161.00000
2651.00000 1103.00000
2592.00000 1051.00000
2531.00000 1002.00000
2465.00000 959.00000
2393.00000 926.00000
2317.00000 907.00000
2239.00000 894.00000
2162.00000 877.00000
2087.00000 855.00000
2010.00000 838.00000
1954.00000 887.00000
1975.00000 947.00000
2004.00000 1004.00000
2039.00000 1057.00000
2074.00000 1110.00000
2112.00000 1161.00000
2085.00000 1170.00000
2023.00000 1158.00000
1974.00000 1187.00000
1937.00000 1239.00000
1897.00000 1288.00000
1854.00000 1336.00000
1809.00000 1380.00000
1777.00000 1434.00000
1749.00000 1491.00000
1735.00000 1553.00000
1728.00000 1616.00000
1730.00000 1679.00000
IMAGE=aduncus_ward (5).JPG
ID=56 
SCALE=0.012738
LM=67
1636.00000 2422.00000
2961.00000 2506.00000
1935.00000 1522.00000
1643.00000 2484.00000
1656.00000 2544.00000
1675.00000 2599.00000
1722.00000 2638.00000
1781.00000 2642.00000
1834.00000 2612.00000
1889.00000 2586.00000
1945.00000 2561.00000
2001.00000 2535.00000
2056.00000 2511.00000
2115.00000 2492.00000
2173.00000 2475.00000
2234.00000 2464.00000
2294.00000 2459.00000
2354.00000 2450.00000
2415.00000 2459.00000
2473.00000 2477.00000
2528.00000 2503.00000
2579.00000 2538.00000
2628.00000 2573.00000
2678.00000 2609.00000
2730.00000 2642.00000
2780.00000 2677.00000
2831.00000 2710.00000
2890.00000 2714.00000
2940.00000 2685.00000
2964.00000 2628.00000
2970.00000 2568.00000
2952.00000 2428.00000
2930.00000 2351.00000
2895.00000 2279.00000
2859.00000 2208.00000
2820.00000 2137.00000
2776.00000 2070.00000
2731.00000 2004.00000
2683.00000 1940.00000
2638.00000 1873.00000
2581.00000 1817.00000
2520.00000 1766.00000
2453.00000 1722.00000
2387.00000 1676.00000
2319.00000 1634.00000
2246.00000 1601.00000
2170.00000 1576.00000
2092.00000 1557.00000
2014.00000 1538.00000
1949.00000 1580.00000
1965.00000 1637.00000
1986.00000 1692.00000
2005.00000 1749.00000
2023.00000 1805.00000
2041.00000 1862.00000
2054.00000 1920.00000
2017.00000 1948.00000
1958.00000 1956.00000
1905.00000 1977.00000
1864.00000 2020.00000
1823.00000 2063.00000
1782.00000 2107.00000
1739.00000 2148.00000
1710.00000 2199.00000
1686.00000 2253.00000
1664.00000 2309.00000
1643.00000 2364.00000
IMAGE=aduncus_ward (51).JPG
ID=57 
SCALE=0.012750
LM=67
1828.00000 2323.00000
3101.00000 2410.00000
2144.00000 1444.00000
1801.00000 2380.00000
1804.00000 2440.00000
1822.00000 2499.00000
1866.00000 2540.00000
1922.00000 2564.00000
1982.00000 2571.00000
2043.00000 2565.00000
2102.00000 2549.00000
2159.00000 2528.00000
2213.00000 2499.00000
2268.00000 2473.00000
2322.00000 2445.00000
2378.00000 2421.00000
2436.00000 2404.00000
2497.00000 2400.00000
2550.00000 2429.00000
2606.00000 2453.00000
2661.00000 2480.00000
2712.00000 2514.00000
2762.00000 2548.00000
2809.00000 2587.00000
2862.00000 2617.00000
2920.00000 2637.00000
2980.00000 2632.00000
3038.00000 2611.00000
3087.00000 2575.00000
3119.00000 2523.00000
3131.00000 2464.00000
3071.00000 2339.00000
3045.00000 2268.00000
3031.00000 2192.00000
3007.00000 2119.00000
2974.00000 2049.00000
2940.00000 1980.00000
2904.00000 1911.00000
2861.00000 1848.00000
2813.00000 1787.00000
2763.00000 1729.00000
2708.00000 1674.00000
2648.00000 1626.00000
2581.00000 1588.00000
2510.00000 1559.00000
2438.00000 1532.00000
2367.00000 1502.00000
2293.00000 1480.00000
2218.00000 1461.00000
2157.00000 1499.00000
2171.00000 1556.00000
2184.00000 1612.00000
2200.00000 1668.00000
2220.00000 1723.00000
2237.00000 1779.00000
2247.00000 1836.00000
2211.00000 1859.00000
2154.00000 1864.00000
2100.00000 1883.00000
2062.00000 1927.00000
2024.00000 1971.00000
1987.00000 2016.00000
1951.00000 2062.00000
1924.00000 2113.00000
1895.00000 2164.00000
1866.00000 2214.00000
1846.00000 2269.00000
IMAGE=aduncus_ward (56).JPG
ID=58 
SCALE=0.012547
LM=67
1710.00000 2266.00000
3005.00000 2231.00000
1810.00000 1373.00000
1690.00000 2325.00000
1698.00000 2385.00000
1727.00000 2440.00000
1776.00000 2478.00000
1836.00000 2483.00000
1895.00000 2464.00000
1949.00000 2433.00000
1999.00000 2396.00000
2050.00000 2360.00000
2104.00000 2329.00000
2160.00000 2304.00000
2218.00000 2281.00000
2279.00000 2267.00000
2340.00000 2256.00000
2401.00000 2244.00000
2462.00000 2254.00000
2521.00000 2274.00000
2576.00000 2302.00000
2628.00000 2336.00000
2677.00000 2374.00000
2722.00000 2417.00000
2775.00000 2450.00000
2830.00000 2478.00000
2890.00000 2467.00000
2947.00000 2443.00000
2998.00000 2408.00000
3018.00000 2350.00000
3027.00000 2289.00000
2976.00000 2155.00000
2936.00000 2085.00000
2883.00000 2024.00000
2831.00000 1962.00000
2779.00000 1900.00000
2729.00000 1837.00000
2675.00000 1777.00000
2615.00000 1723.00000
2551.00000 1674.00000
2488.00000 1624.00000
2421.00000 1579.00000
2349.00000 1542.00000
2274.00000 1512.00000
2198.00000 1484.00000
2122.00000 1458.00000
2045.00000 1433.00000
1968.00000 1409.00000
1890.00000 1386.00000
1834.00000 1428.00000
1865.00000 1479.00000
1899.00000 1529.00000
1935.00000 1576.00000
1971.00000 1624.00000
2009.00000 1670.00000
2045.00000 1718.00000
2081.00000 1765.00000
2053.00000 1813.00000
1995.00000 1829.00000
1942.00000 1855.00000
1899.00000 1896.00000
1867.00000 1947.00000
1836.00000 1998.00000
1803.00000 2048.00000
1771.00000 2099.00000
1747.00000 2153.00000
1730.00000 2211.00000
IMAGE=aduncus_ward (57).JPG
ID=59 
SCALE=0.012886
LM=67
1509.00000 1693.00000
2848.00000 1766.00000
1636.00000 877.00000
1502.00000 1752.00000
1505.00000 1810.00000
1543.00000 1852.00000
1600.00000 1868.00000
1659.00000 1872.00000
1716.00000 1855.00000
1772.00000 1834.00000
1825.00000 1808.00000
1878.00000 1783.00000
1935.00000 1764.00000
1991.00000 1746.00000
2049.00000 1734.00000
2109.00000 1734.00000
2168.00000 1741.00000
2222.00000 1765.00000
2274.00000 1792.00000
2327.00000 1820.00000
2377.00000 1852.00000
2426.00000 1885.00000
2476.00000 1916.00000
2527.00000 1947.00000
2583.00000 1965.00000
2642.00000 1973.00000
2701.00000 1967.00000
2759.00000 1955.00000
2811.00000 1929.00000
2843.00000 1880.00000
2861.00000 1824.00000
2810.00000 1695.00000
2766.00000 1622.00000
2723.00000 1549.00000
2680.00000 1476.00000
2635.00000 1403.00000
2588.00000 1333.00000
2535.00000 1266.00000
2477.00000 1203.00000
2418.00000 1142.00000
2361.00000 1079.00000
2293.00000 1029.00000
2218.00000 987.00000
2139.00000 958.00000
2057.00000 934.00000
1974.00000 916.00000
1891.00000 900.00000
1806.00000 889.00000
1722.00000 877.00000
1661.00000 929.00000
1693.00000 976.00000
1726.00000 1023.00000
1758.00000 1070.00000
1790.00000 1118.00000
1820.00000 1166.00000
1854.00000 1213.00000
1839.00000 1253.00000
1782.00000 1255.00000
1727.00000 1266.00000
1684.00000 1303.00000
1642.00000 1342.00000
1606.00000 1387.00000
1570.00000 1430.00000
1535.00000 1476.00000
1506.00000 1525.00000
1495.00000 1580.00000
1497.00000 1637.00000
IMAGE=aduncus_ward (6).JPG
ID=60 
SCALE=0.012723
LM=67
1846.00000 2191.00000
3074.00000 2177.00000
1978.00000 1267.00000
1848.00000 2245.00000
1852.00000 2298.00000
1890.00000 2333.00000
1935.00000 2361.00000
1988.00000 2362.00000
2036.00000 2340.00000
2082.00000 2313.00000
2127.00000 2285.00000
2171.00000 2256.00000
2215.00000 2226.00000
2258.00000 2195.00000
2304.00000 2169.00000
2356.00000 2156.00000
2407.00000 2144.00000
2459.00000 2134.00000
2512.00000 2137.00000
2564.00000 2137.00000
2613.00000 2159.00000
2659.00000 2185.00000
2703.00000 2213.00000
2745.00000 2246.00000
2789.00000 2276.00000
2833.00000 2305.00000
2880.00000 2327.00000
2932.00000 2322.00000
2982.00000 2303.00000
3024.00000 2272.00000
3054.00000 2228.00000
3069.00000 2097.00000
3052.00000 2017.00000
3032.00000 1938.00000
2997.00000 1865.00000
2947.00000 1801.00000
2895.00000 1738.00000
2842.00000 1676.00000
2784.00000 1618.00000
2725.00000 1560.00000
2660.00000 1511.00000
2596.00000 1460.00000
2529.00000 1413.00000
2455.00000 1378.00000
2377.00000 1351.00000
2299.00000 1327.00000
2220.00000 1307.00000
2140.00000 1289.00000
2059.00000 1275.00000
1996.00000 1324.00000
2021.00000 1378.00000
2048.00000 1432.00000
2077.00000 1484.00000
2103.00000 1538.00000
2130.00000 1591.00000
2161.00000 1642.00000
2136.00000 1667.00000
2080.00000 1688.00000
2035.00000 1727.00000
1995.00000 1771.00000
1953.00000 1814.00000
1912.00000 1858.00000
1872.00000 1902.00000
1839.00000 1952.00000
1835.00000 2012.00000
1836.00000 2072.00000
1839.00000 2132.00000
IMAGE=aduncus_ward (61).JPG
ID=61 
SCALE=0.012625
LM=67
1512.00000 2077.00000
2961.00000 2261.00000
1884.00000 1263.00000
1509.00000 2143.00000
1516.00000 2207.00000
1543.00000 2265.00000
1585.00000 2314.00000
1642.00000 2343.00000
1703.00000 2365.00000
1766.00000 2364.00000
1830.00000 2352.00000
1893.00000 2340.00000
1953.00000 2317.00000
2012.00000 2291.00000
2067.00000 2257.00000
2125.00000 2229.00000
2184.00000 2204.00000
2244.00000 2181.00000
2306.00000 2198.00000
2367.00000 2219.00000
2424.00000 2248.00000
2477.00000 2284.00000
2531.00000 2319.00000
2580.00000 2362.00000
2623.00000 2410.00000
2676.00000 2445.00000
2740.00000 2452.00000
2803.00000 2446.00000
2862.00000 2419.00000
2911.00000 2379.00000
2942.00000 2323.00000
2940.00000 2187.00000
2900.00000 2114.00000
2860.00000 2041.00000
2816.00000 1970.00000
2773.00000 1899.00000
2733.00000 1826.00000
2693.00000 1753.00000
2649.00000 1682.00000
2603.00000 1613.00000
2553.00000 1547.00000
2497.00000 1485.00000
2433.00000 1432.00000
2362.00000 1387.00000
2287.00000 1352.00000
2212.00000 1316.00000
2131.00000 1295.00000
2049.00000 1279.00000
1967.00000 1266.00000
1893.00000 1322.00000
1914.00000 1378.00000
1946.00000 1429.00000
1976.00000 1480.00000
2004.00000 1533.00000
2033.00000 1585.00000
2040.00000 1636.00000
1980.00000 1637.00000
1933.00000 1668.00000
1891.00000 1711.00000
1849.00000 1753.00000
1805.00000 1794.00000
1762.00000 1835.00000
1719.00000 1877.00000
1673.00000 1916.00000
1630.00000 1957.00000
1577.00000 1985.00000
1532.00000 2024.00000
IMAGE=aduncus_ward (64).JPG
ID=62 
SCALE=0.012801
LM=67
1673.00000 2279.00000
2931.00000 2358.00000
1999.00000 1518.00000
1674.00000 2336.00000
1678.00000 2394.00000
1689.00000 2450.00000
1735.00000 2481.00000
1791.00000 2495.00000
1847.00000 2509.00000
1903.00000 2502.00000
1956.00000 2479.00000
2009.00000 2458.00000
2061.00000 2434.00000
2113.00000 2410.00000
2166.00000 2388.00000
2221.00000 2371.00000
2276.00000 2356.00000
2333.00000 2353.00000
2389.00000 2367.00000
2439.00000 2395.00000
2488.00000 2425.00000
2535.00000 2458.00000
2581.00000 2492.00000
2629.00000 2523.00000
2679.00000 2551.00000
2734.00000 2563.00000
2791.00000 2557.00000
2848.00000 2547.00000
2898.00000 2521.00000
2925.00000 2472.00000
2932.00000 2415.00000
2896.00000 2299.00000
2858.00000 2240.00000
2834.00000 2175.00000
2806.00000 2111.00000
2772.00000 2050.00000
2739.00000 1988.00000
2700.00000 1931.00000
2654.00000 1878.00000
2606.00000 1828.00000
2560.00000 1776.00000
2509.00000 1728.00000
2453.00000 1687.00000
2393.00000 1651.00000
2332.00000 1618.00000
2267.00000 1592.00000
2202.00000 1567.00000
2135.00000 1547.00000
2067.00000 1530.00000
2012.00000 1572.00000
2027.00000 1625.00000
2042.00000 1679.00000
2058.00000 1732.00000
2079.00000 1784.00000
2102.00000 1835.00000
2121.00000 1888.00000
2072.00000 1889.00000
2017.00000 1878.00000
1968.00000 1894.00000
1929.00000 1934.00000
1890.00000 1973.00000
1849.00000 2012.00000
1809.00000 2050.00000
1772.00000 2091.00000
1742.00000 2139.00000
1721.00000 2190.00000
1683.00000 2225.00000
IMAGE=aduncus_ward (65).JPG
ID=63 
SCALE=0.012738
LM=67
1743.00000 2210.00000
3124.00000 2241.00000
2080.00000 1355.00000
1719.00000 2268.00000
1733.00000 2329.00000
1768.00000 2382.00000
1824.00000 2413.00000
1886.00000 2425.00000
1950.00000 2424.00000
2013.00000 2412.00000
2074.00000 2395.00000
2132.00000 2369.00000
2188.00000 2338.00000
2244.00000 2309.00000
2301.00000 2280.00000
2358.00000 2251.00000
2416.00000 2227.00000
2479.00000 2224.00000
2537.00000 2248.00000
2593.00000 2279.00000
2647.00000 2312.00000
2701.00000 2346.00000
2754.00000 2381.00000
2807.00000 2416.00000
2863.00000 2447.00000
2921.00000 2469.00000
2985.00000 2464.00000
3046.00000 2447.00000
3100.00000 2414.00000
3135.00000 2362.00000
3146.00000 2300.00000
3096.00000 2171.00000
3059.00000 2105.00000
3025.00000 2036.00000
2990.00000 1967.00000
2955.00000 1899.00000
2916.00000 1833.00000
2873.00000 1769.00000
2826.00000 1709.00000
2771.00000 1656.00000
2713.00000 1606.00000
2651.00000 1560.00000
2586.00000 1520.00000
2519.00000 1481.00000
2449.00000 1450.00000
2378.00000 1423.00000
2305.00000 1397.00000
2231.00000 1377.00000
2157.00000 1358.00000
2090.00000 1413.00000
2114.00000 1467.00000
2136.00000 1523.00000
2158.00000 1578.00000
2178.00000 1635.00000
2197.00000 1691.00000
2211.00000 1749.00000
2164.00000 1773.00000
2104.00000 1768.00000
2049.00000 1780.00000
2010.00000 1825.00000
1970.00000 1869.00000
1928.00000 1912.00000
1886.00000 1955.00000
1846.00000 1998.00000
1814.00000 2049.00000
1783.00000 2100.00000
1754.00000 2152.00000
IMAGE=aduncus_ward (66).JPG
ID=64 
SCALE=0.012820
LM=67
1581.00000 2324.00000
3083.00000 2376.00000
1943.00000 1495.00000
1545.00000 2385.00000
1552.00000 2456.00000
1587.00000 2516.00000
1649.00000 2550.00000
1717.00000 2568.00000
1788.00000 2568.00000
1857.00000 2555.00000
1924.00000 2533.00000
1989.00000 2503.00000
2053.00000 2472.00000
2115.00000 2437.00000
2178.00000 2406.00000
2242.00000 2375.00000
2310.00000 2356.00000
2381.00000 2357.00000
2450.00000 2372.00000
2515.00000 2401.00000
2576.00000 2438.00000
2633.00000 2480.00000
2691.00000 2521.00000
2749.00000 2561.00000
2809.00000 2598.00000
2880.00000 2607.00000
2950.00000 2602.00000
3020.00000 2599.00000
3077.00000 2559.00000
3114.00000 2502.00000
3124.00000 2432.00000
3061.00000 2304.00000
3018.00000 2235.00000
2975.00000 2166.00000
2932.00000 2098.00000
2886.00000 2032.00000
2839.00000 1965.00000
2791.00000 1900.00000
2736.00000 1841.00000
2680.00000 1783.00000
2621.00000 1727.00000
2561.00000 1674.00000
2493.00000 1632.00000
2417.00000 1602.00000
2338.00000 1587.00000
2260.00000 1567.00000
2182.00000 1546.00000
2104.00000 1524.00000
2025.00000 1506.00000
1950.00000 1553.00000
1967.00000 1608.00000
1987.00000 1663.00000
2005.00000 1718.00000
2023.00000 1773.00000
2045.00000 1827.00000
2050.00000 1869.00000
1992.00000 1869.00000
1938.00000 1876.00000
1905.00000 1924.00000
1871.00000 1970.00000
1827.00000 2009.00000
1784.00000 2048.00000
1741.00000 2087.00000
1700.00000 2128.00000
1661.00000 2171.00000
1629.00000 2219.00000
1597.00000 2268.00000
IMAGE=aduncus_ward (67).JPG
ID=65 
SCALE=0.012802
LM=67
1621.00000 2222.00000
2798.00000 2284.00000
1842.00000 1417.00000
1630.00000 2275.00000
1650.00000 2321.00000
1681.00000 2362.00000
1720.00000 2393.00000
1768.00000 2408.00000
1819.00000 2409.00000
1870.00000 2402.00000
1919.00000 2390.00000
1969.00000 2377.00000
2018.00000 2363.00000
2066.00000 2347.00000
2114.00000 2329.00000
2162.00000 2310.00000
2210.00000 2295.00000
2261.00000 2291.00000
2309.00000 2307.00000
2354.00000 2331.00000
2398.00000 2357.00000
2440.00000 2386.00000
2483.00000 2414.00000
2526.00000 2440.00000
2571.00000 2466.00000
2619.00000 2482.00000
2670.00000 2482.00000
2718.00000 2464.00000
2754.00000 2429.00000
2780.00000 2385.00000
2792.00000 2336.00000
2809.00000 2211.00000
2795.00000 2138.00000
2765.00000 2070.00000
2734.00000 2002.00000
2697.00000 1938.00000
2656.00000 1876.00000
2610.00000 1818.00000
2560.00000 1762.00000
2509.00000 1708.00000
2459.00000 1653.00000
2403.00000 1605.00000
2338.00000 1567.00000
2270.00000 1538.00000
2200.00000 1512.00000
2130.00000 1487.00000
2060.00000 1464.00000
1988.00000 1445.00000
1916.00000 1426.00000
1855.00000 1470.00000
1874.00000 1523.00000
1897.00000 1574.00000
1924.00000 1622.00000
1951.00000 1671.00000
1976.00000 1721.00000
1999.00000 1772.00000
1983.00000 1810.00000
1929.00000 1813.00000
1873.00000 1811.00000
1830.00000 1843.00000
1789.00000 1881.00000
1750.00000 1922.00000
1714.00000 1964.00000
1682.00000 2010.00000
1656.00000 2059.00000
1636.00000 2111.00000
1625.00000 2165.00000
IMAGE=aduncus_ward (69).JPG
ID=66 
SCALE=0.012641
LM=67
1625.00000 2275.00000
3072.00000 2392.00000
1992.00000 1343.00000
1610.00000 2341.00000
1622.00000 2408.00000
1649.00000 2470.00000
1706.00000 2506.00000
1766.00000 2537.00000
1834.00000 2538.00000
1898.00000 2517.00000
1959.00000 2487.00000
2019.00000 2456.00000
2078.00000 2423.00000
2140.00000 2394.00000
2203.00000 2370.00000
2268.00000 2351.00000
2335.00000 2340.00000
2402.00000 2338.00000
2466.00000 2362.00000
2526.00000 2392.00000
2588.00000 2421.00000
2645.00000 2457.00000
2692.00000 2505.00000
2740.00000 2553.00000
2789.00000 2600.00000
2849.00000 2632.00000
2916.00000 2637.00000
2981.00000 2618.00000
3037.00000 2579.00000
3074.00000 2522.00000
3091.00000 2457.00000
3026.00000 2320.00000
3001.00000 2239.00000
2978.00000 2158.00000
2956.00000 2077.00000
2920.00000 2000.00000
2884.00000 1924.00000
2833.00000 1857.00000
2782.00000 1791.00000
2722.00000 1731.00000
2662.00000 1671.00000
2602.00000 1613.00000
2532.00000 1565.00000
2462.00000 1518.00000
2389.00000 1476.00000
2314.00000 1438.00000
2236.00000 1405.00000
2156.00000 1380.00000
2074.00000 1359.00000
2001.00000 1404.00000
2011.00000 1467.00000
2029.00000 1528.00000
2048.00000 1588.00000
2066.00000 1649.00000
2082.00000 1711.00000
2097.00000 1773.00000
2107.00000 1835.00000
2054.00000 1864.00000
1990.00000 1870.00000
1927.00000 1875.00000
1880.00000 1912.00000
1841.00000 1962.00000
1803.00000 2013.00000
1765.00000 2064.00000
1728.00000 2116.00000
1693.00000 2169.00000
1659.00000 2223.00000
IMAGE=aduncus_ward (70).JPG
ID=67 
SCALE=0.012706
LM=67
1668.00000 1991.00000
2879.00000 2114.00000
1940.00000 1266.00000
1658.00000 2047.00000
1669.00000 2102.00000
1695.00000 2153.00000
1726.00000 2202.00000
1765.00000 2243.00000
1815.00000 2272.00000
1870.00000 2287.00000
1928.00000 2286.00000
1984.00000 2278.00000
2040.00000 2264.00000
2095.00000 2245.00000
2148.00000 2222.00000
2201.00000 2200.00000
2255.00000 2181.00000
2312.00000 2172.00000
2369.00000 2172.00000
2427.00000 2174.00000
2483.00000 2187.00000
2536.00000 2208.00000
2585.00000 2239.00000
2629.00000 2276.00000
2677.00000 2307.00000
2731.00000 2326.00000
2788.00000 2335.00000
2843.00000 2321.00000
2885.00000 2283.00000
2898.00000 2227.00000
2889.00000 2171.00000
2884.00000 2042.00000
2867.00000 1972.00000
2842.00000 1903.00000
2805.00000 1840.00000
2764.00000 1780.00000
2725.00000 1719.00000
2687.00000 1657.00000
2649.00000 1595.00000
2602.00000 1538.00000
2550.00000 1488.00000
2492.00000 1444.00000
2428.00000 1409.00000
2361.00000 1381.00000
2292.00000 1357.00000
2223.00000 1335.00000
2154.00000 1312.00000
2084.00000 1291.00000
2013.00000 1274.00000
1954.00000 1316.00000
1972.00000 1365.00000
1992.00000 1414.00000
2013.00000 1462.00000
2034.00000 1510.00000
2056.00000 1558.00000
2082.00000 1603.00000
2107.00000 1646.00000
2059.00000 1663.00000
2008.00000 1675.00000
1964.00000 1700.00000
1929.00000 1738.00000
1892.00000 1775.00000
1850.00000 1807.00000
1807.00000 1837.00000
1765.00000 1867.00000
1725.00000 1901.00000
1693.00000 1942.00000
IMAGE=aduncus_ward (71).JPG
ID=68 
SCALE=0.012804
LM=67
1807.00000 2148.00000
3020.00000 2167.00000
1908.00000 1349.00000
1818.00000 2201.00000
1852.00000 2242.00000
1887.00000 2281.00000
1930.00000 2314.00000
1980.00000 2330.00000
2033.00000 2327.00000
2083.00000 2308.00000
2128.00000 2280.00000
2173.00000 2253.00000
2214.00000 2219.00000
2262.00000 2196.00000
2314.00000 2190.00000
2367.00000 2183.00000
2420.00000 2180.00000
2472.00000 2189.00000
2520.00000 2213.00000
2568.00000 2235.00000
2616.00000 2256.00000
2663.00000 2282.00000
2708.00000 2310.00000
2754.00000 2336.00000
2801.00000 2361.00000
2851.00000 2379.00000
2903.00000 2378.00000
2951.00000 2355.00000
2990.00000 2319.00000
3018.00000 2274.00000
3024.00000 2221.00000
3019.00000 2088.00000
2977.00000 2025.00000
2918.00000 1973.00000
2867.00000 1912.00000
2818.00000 1851.00000
2768.00000 1790.00000
2717.00000 1730.00000
2670.00000 1667.00000
2620.00000 1607.00000
2572.00000 1544.00000
2515.00000 1490.00000
2447.00000 1451.00000
2374.00000 1422.00000
2299.00000 1398.00000
2222.00000 1379.00000
2145.00000 1362.00000
2067.00000 1354.00000
1989.00000 1350.00000
1927.00000 1397.00000
1947.00000 1447.00000
1971.00000 1494.00000
1996.00000 1541.00000
2022.00000 1587.00000
2052.00000 1631.00000
2086.00000 1672.00000
2089.00000 1713.00000
2037.00000 1724.00000
1992.00000 1749.00000
1963.00000 1794.00000
1930.00000 1835.00000
1894.00000 1874.00000
1859.00000 1914.00000
1824.00000 1953.00000
1790.00000 1994.00000
1781.00000 2046.00000
1793.00000 2098.00000
IMAGE=aduncus_ward (72).JPG
ID=69 
SCALE=0.012735
LM=67
1603.00000 2084.00000
2862.00000 2217.00000
1884.00000 1344.00000
1582.00000 2142.00000
1578.00000 2201.00000
1596.00000 2258.00000
1625.00000 2310.00000
1672.00000 2346.00000
1729.00000 2363.00000
1789.00000 2368.00000
1847.00000 2357.00000
1903.00000 2338.00000
1959.00000 2317.00000
2011.00000 2288.00000
2062.00000 2257.00000
2119.00000 2239.00000
2176.00000 2223.00000
2235.00000 2213.00000
2294.00000 2217.00000
2352.00000 2228.00000
2406.00000 2253.00000
2456.00000 2285.00000
2506.00000 2318.00000
2551.00000 2357.00000
2595.00000 2397.00000
2645.00000 2429.00000
2705.00000 2425.00000
2764.00000 2417.00000
2810.00000 2381.00000
2838.00000 2329.00000
2869.00000 2278.00000
2830.00000 2154.00000
2794.00000 2089.00000
2762.00000 2023.00000
2727.00000 1958.00000
2691.00000 1894.00000
2654.00000 1830.00000
2614.00000 1768.00000
2573.00000 1706.00000
2529.00000 1647.00000
2484.00000 1589.00000
2431.00000 1537.00000
2372.00000 1493.00000
2307.00000 1458.00000
2240.00000 1428.00000
2171.00000 1400.00000
2101.00000 1379.00000
2029.00000 1362.00000
1957.00000 1345.00000
1901.00000 1392.00000
1926.00000 1438.00000
1949.00000 1484.00000
1973.00000 1530.00000
1995.00000 1577.00000
2012.00000 1627.00000
2025.00000 1677.00000
2037.00000 1728.00000
1994.00000 1750.00000
1950.00000 1775.00000
1913.00000 1812.00000
1876.00000 1848.00000
1835.00000 1880.00000
1792.00000 1910.00000
1751.00000 1941.00000
1710.00000 1974.00000
1670.00000 2007.00000
1637.00000 2047.00000
IMAGE=aduncus_ward (76).JPG
ID=70 
SCALE=0.012755
LM=67
1677.00000 2126.00000
2821.00000 2208.00000
1918.00000 1400.00000
1676.00000 2178.00000
1678.00000 2230.00000
1698.00000 2277.00000
1731.00000 2316.00000
1779.00000 2336.00000
1829.00000 2348.00000
1880.00000 2341.00000
1928.00000 2324.00000
1977.00000 2309.00000
2026.00000 2293.00000
2073.00000 2272.00000
2121.00000 2254.00000
2169.00000 2234.00000
2218.00000 2218.00000
2269.00000 2209.00000
2320.00000 2212.00000
2368.00000 2231.00000
2412.00000 2257.00000
2457.00000 2282.00000
2500.00000 2311.00000
2542.00000 2340.00000
2584.00000 2370.00000
2632.00000 2388.00000
2683.00000 2384.00000
2733.00000 2375.00000
2777.00000 2350.00000
2807.00000 2308.00000
2823.00000 2260.00000
2803.00000 2148.00000
2772.00000 2088.00000
2748.00000 2024.00000
2724.00000 1959.00000
2696.00000 1897.00000
2661.00000 1838.00000
2618.00000 1785.00000
2574.00000 1733.00000
2527.00000 1683.00000
2480.00000 1633.00000
2429.00000 1588.00000
2371.00000 1552.00000
2309.00000 1522.00000
2247.00000 1495.00000
2183.00000 1469.00000
2119.00000 1446.00000
2053.00000 1428.00000
1987.00000 1411.00000
1920.00000 1453.00000
1936.00000 1502.00000
1959.00000 1548.00000
1983.00000 1594.00000
2007.00000 1640.00000
2032.00000 1686.00000
2061.00000 1729.00000
2067.00000 1768.00000
2017.00000 1776.00000
1968.00000 1786.00000
1922.00000 1811.00000
1879.00000 1840.00000
1841.00000 1874.00000
1802.00000 1910.00000
1766.00000 1946.00000
1735.00000 1987.00000
1705.00000 2030.00000
1684.00000 2077.00000
IMAGE=aduncus_ward (78).JPG
ID=71 
SCALE=0.013106
LM=67
1641.00000 2375.00000
2767.00000 2358.00000
1867.00000 1594.00000
1644.00000 2424.00000
1663.00000 2469.00000
1703.00000 2497.00000
1748.00000 2515.00000
1796.00000 2527.00000
1844.00000 2535.00000
1893.00000 2529.00000
1941.00000 2518.00000
1987.00000 2504.00000
2030.00000 2480.00000
2075.00000 2460.00000
2120.00000 2441.00000
2167.00000 2425.00000
2215.00000 2417.00000
2264.00000 2420.00000
2309.00000 2439.00000
2352.00000 2463.00000
2394.00000 2488.00000
2437.00000 2512.00000
2479.00000 2537.00000
2525.00000 2555.00000
2573.00000 2562.00000
2622.00000 2560.00000
2670.00000 2550.00000
2715.00000 2530.00000
2752.00000 2499.00000
2772.00000 2454.00000
2777.00000 2407.00000
2736.00000 2300.00000
2709.00000 2239.00000
2681.00000 2179.00000
2648.00000 2121.00000
2618.00000 2061.00000
2586.00000 2003.00000
2553.00000 1945.00000
2514.00000 1891.00000
2472.00000 1839.00000
2423.00000 1794.00000
2370.00000 1754.00000
2312.00000 1721.00000
2252.00000 1693.00000
2190.00000 1669.00000
2127.00000 1647.00000
2063.00000 1626.00000
1999.00000 1609.00000
1933.00000 1597.00000
1886.00000 1644.00000
1908.00000 1694.00000
1934.00000 1742.00000
1959.00000 1790.00000
1983.00000 1839.00000
2007.00000 1888.00000
2031.00000 1937.00000
1994.00000 1943.00000
1939.00000 1945.00000
1897.00000 1974.00000
1861.00000 2015.00000
1826.00000 2056.00000
1791.00000 2098.00000
1756.00000 2139.00000
1721.00000 2181.00000
1689.00000 2225.00000
1659.00000 2271.00000
1639.00000 2321.00000
IMAGE=aduncus_ward (79).JPG
ID=72 
SCALE=0.012801
LM=67
1788.00000 1943.00000
2914.00000 1913.00000
1835.00000 1117.00000
1798.00000 1994.00000
1820.00000 2040.00000
1844.00000 2085.00000
1881.00000 2120.00000
1927.00000 2141.00000
1977.00000 2140.00000
2026.00000 2124.00000
2073.00000 2103.00000
2117.00000 2076.00000
2160.00000 2047.00000
2203.00000 2018.00000
2244.00000 1988.00000
2291.00000 1966.00000
2340.00000 1954.00000
2392.00000 1953.00000
2442.00000 1963.00000
2492.00000 1978.00000
2539.00000 1999.00000
2584.00000 2023.00000
2631.00000 2046.00000
2676.00000 2069.00000
2723.00000 2091.00000
2772.00000 2107.00000
2823.00000 2118.00000
2870.00000 2102.00000
2905.00000 2067.00000
2917.00000 2017.00000
2918.00000 1965.00000
2909.00000 1838.00000
2882.00000 1767.00000
2838.00000 1706.00000
2793.00000 1645.00000
2747.00000 1585.00000
2697.00000 1529.00000
2646.00000 1474.00000
2590.00000 1423.00000
2530.00000 1377.00000
2470.00000 1331.00000
2409.00000 1286.00000
2343.00000 1250.00000
2274.00000 1221.00000
2201.00000 1199.00000
2129.00000 1177.00000
2056.00000 1158.00000
1983.00000 1141.00000
1909.00000 1125.00000
1852.00000 1162.00000
1876.00000 1208.00000
1904.00000 1250.00000
1930.00000 1294.00000
1956.00000 1338.00000
1980.00000 1383.00000
2005.00000 1428.00000
2028.00000 1474.00000
2030.00000 1524.00000
1986.00000 1551.00000
1940.00000 1572.00000
1910.00000 1614.00000
1882.00000 1656.00000
1855.00000 1700.00000
1833.00000 1746.00000
1816.00000 1794.00000
1798.00000 1842.00000
1786.00000 1892.00000
IMAGE=aduncus_ward (8).JPG
ID=73 
SCALE=0.012674
LM=67
1614.00000 2364.00000
2824.00000 2430.00000
1832.00000 1640.00000
1620.00000 2422.00000
1617.00000 2479.00000
1627.00000 2536.00000
1645.00000 2589.00000
1691.00000 2622.00000
1747.00000 2633.00000
1804.00000 2633.00000
1859.00000 2617.00000
1912.00000 2595.00000
1964.00000 2572.00000
2016.00000 2549.00000
2069.00000 2527.00000
2122.00000 2506.00000
2179.00000 2502.00000
2236.00000 2503.00000
2294.00000 2504.00000
2350.00000 2515.00000
2403.00000 2536.00000
2456.00000 2558.00000
2498.00000 2595.00000
2549.00000 2621.00000
2600.00000 2646.00000
2654.00000 2665.00000
2709.00000 2667.00000
2758.00000 2638.00000
2795.00000 2594.00000
2819.00000 2544.00000
2821.00000 2487.00000
2816.00000 2367.00000
2781.00000 2305.00000
2743.00000 2244.00000
2704.00000 2184.00000
2663.00000 2125.00000
2625.00000 2064.00000
2583.00000 2006.00000
2537.00000 1951.00000
2488.00000 1898.00000
2434.00000 1852.00000
2378.00000 1808.00000
2315.00000 1774.00000
2247.00000 1753.00000
2178.00000 1730.00000
2112.00000 1705.00000
2044.00000 1680.00000
1975.00000 1662.00000
1905.00000 1645.00000
1844.00000 1690.00000
1859.00000 1740.00000
1879.00000 1787.00000
1902.00000 1834.00000
1927.00000 1879.00000
1952.00000 1924.00000
1979.00000 1968.00000
2004.00000 2012.00000
1955.00000 2019.00000
1904.00000 2014.00000
1869.00000 2052.00000
1835.00000 2091.00000
1799.00000 2128.00000
1762.00000 2165.00000
1726.00000 2201.00000
1689.00000 2238.00000
1653.00000 2275.00000
1624.00000 2317.00000
IMAGE=aduncus_ward (80).JPG
ID=74 
SCALE=0.012674
LM=67
1788.00000 2293.00000
2893.00000 2252.00000
1944.00000 1670.00000
1794.00000 2339.00000
1813.00000 2383.00000
1849.00000 2414.00000
1893.00000 2432.00000
1940.00000 2440.00000
1987.00000 2438.00000
2030.00000 2417.00000
2069.00000 2389.00000
2109.00000 2363.00000
2152.00000 2342.00000
2194.00000 2319.00000
2237.00000 2297.00000
2282.00000 2283.00000
2330.00000 2275.00000
2377.00000 2276.00000
2422.00000 2290.00000
2464.00000 2314.00000
2509.00000 2329.00000
2553.00000 2348.00000
2595.00000 2371.00000
2635.00000 2397.00000
2678.00000 2419.00000
2725.00000 2429.00000
2772.00000 2424.00000
2819.00000 2413.00000
2858.00000 2386.00000
2884.00000 2346.00000
2895.00000 2299.00000
2888.00000 2193.00000
2849.00000 2144.00000
2804.00000 2099.00000
2760.00000 2053.00000
2721.00000 2002.00000
2680.00000 1954.00000
2637.00000 1907.00000
2592.00000 1862.00000
2542.00000 1822.00000
2493.00000 1782.00000
2440.00000 1747.00000
2383.00000 1718.00000
2323.00000 1697.00000
2261.00000 1684.00000
2198.00000 1676.00000
2135.00000 1668.00000
2071.00000 1665.00000
2007.00000 1665.00000
1961.00000 1709.00000
1984.00000 1745.00000
2006.00000 1782.00000
2029.00000 1818.00000
2055.00000 1852.00000
2082.00000 1885.00000
2100.00000 1919.00000
2058.00000 1931.00000
2017.00000 1940.00000
1980.00000 1962.00000
1955.00000 1996.00000
1932.00000 2032.00000
1909.00000 2068.00000
1887.00000 2105.00000
1865.00000 2141.00000
1846.00000 2180.00000
1827.00000 2218.00000
1802.00000 2253.00000
IMAGE=aduncus_ward (81).JPG
ID=75 
SCALE=0.012768
LM=67
1779.00000 2221.00000
3061.00000 2303.00000
1986.00000 1424.00000
1768.00000 2282.00000
1785.00000 2339.00000
1824.00000 2384.00000
1874.00000 2417.00000
1930.00000 2441.00000
1990.00000 2448.00000
2049.00000 2438.00000
2105.00000 2415.00000
2157.00000 2385.00000
2210.00000 2355.00000
2261.00000 2323.00000
2314.00000 2294.00000
2367.00000 2265.00000
2421.00000 2243.00000
2482.00000 2247.00000
2538.00000 2268.00000
2590.00000 2298.00000
2636.00000 2338.00000
2683.00000 2376.00000
2729.00000 2415.00000
2776.00000 2453.00000
2828.00000 2484.00000
2883.00000 2508.00000
2942.00000 2517.00000
2999.00000 2499.00000
3046.00000 2463.00000
3083.00000 2417.00000
3085.00000 2357.00000
3062.00000 2223.00000
3039.00000 2148.00000
3002.00000 2078.00000
2960.00000 2010.00000
2919.00000 1943.00000
2873.00000 1878.00000
2823.00000 1816.00000
2767.00000 1760.00000
2707.00000 1709.00000
2646.00000 1657.00000
2585.00000 1607.00000
2521.00000 1561.00000
2449.00000 1527.00000
2374.00000 1501.00000
2298.00000 1477.00000
2221.00000 1457.00000
2144.00000 1441.00000
2065.00000 1430.00000
2002.00000 1479.00000
2026.00000 1532.00000
2055.00000 1582.00000
2084.00000 1632.00000
2112.00000 1682.00000
2143.00000 1730.00000
2179.00000 1776.00000
2161.00000 1793.00000
2103.00000 1790.00000
2046.00000 1785.00000
2008.00000 1830.00000
1971.00000 1874.00000
1934.00000 1918.00000
1901.00000 1965.00000
1871.00000 2015.00000
1843.00000 2065.00000
1815.00000 2116.00000
1784.00000 2164.00000
IMAGE=aduncus_ward (82).JPG
ID=76 
SCALE=0.012737
LM=67
1892.00000 2295.00000
3244.00000 2430.00000
2247.00000 1467.00000
1899.00000 2355.00000
1915.00000 2412.00000
1943.00000 2465.00000
1989.00000 2502.00000
2044.00000 2526.00000
2101.00000 2542.00000
2159.00000 2533.00000
2217.00000 2516.00000
2273.00000 2496.00000
2327.00000 2471.00000
2380.00000 2443.00000
2434.00000 2417.00000
2489.00000 2392.00000
2545.00000 2373.00000
2603.00000 2359.00000
2662.00000 2364.00000
2713.00000 2396.00000
2759.00000 2434.00000
2803.00000 2474.00000
2846.00000 2516.00000
2890.00000 2556.00000
2934.00000 2596.00000
2986.00000 2625.00000
3046.00000 2622.00000
3103.00000 2604.00000
3158.00000 2582.00000
3201.00000 2540.00000
3231.00000 2488.00000
3224.00000 2360.00000
3185.00000 2293.00000
3139.00000 2231.00000
3095.00000 2166.00000
3059.00000 2098.00000
3024.00000 2028.00000
2989.00000 1959.00000
2944.00000 1895.00000
2899.00000 1832.00000
2856.00000 1767.00000
2811.00000 1704.00000
2754.00000 1652.00000
2686.00000 1615.00000
2614.00000 1586.00000
2542.00000 1556.00000
2470.00000 1526.00000
2397.00000 1500.00000
2324.00000 1476.00000
2248.00000 1524.00000
2268.00000 1578.00000
2293.00000 1630.00000
2311.00000 1684.00000
2329.00000 1739.00000
2345.00000 1794.00000
2366.00000 1848.00000
2332.00000 1872.00000
2276.00000 1882.00000
2241.00000 1925.00000
2206.00000 1971.00000
2167.00000 2013.00000
2126.00000 2054.00000
2081.00000 2090.00000
2036.00000 2127.00000
1992.00000 2163.00000
1948.00000 2200.00000
1910.00000 2244.00000
IMAGE=aduncus_ward (84).JPG
ID=77 
SCALE=0.012639
LM=67
1999.00000 2281.00000
3065.00000 2270.00000
2212.00000 1661.00000
1993.00000 2328.00000
1996.00000 2375.00000
2025.00000 2408.00000
2068.00000 2424.00000
2114.00000 2435.00000
2158.00000 2448.00000
2205.00000 2446.00000
2249.00000 2434.00000
2293.00000 2418.00000
2337.00000 2400.00000
2380.00000 2384.00000
2423.00000 2365.00000
2466.00000 2347.00000
2510.00000 2334.00000
2553.00000 2315.00000
2599.00000 2312.00000
2644.00000 2325.00000
2688.00000 2338.00000
2733.00000 2351.00000
2778.00000 2364.00000
2821.00000 2382.00000
2860.00000 2407.00000
2900.00000 2431.00000
2945.00000 2436.00000
2989.00000 2422.00000
3027.00000 2397.00000
3058.00000 2361.00000
3065.00000 2317.00000
3056.00000 2212.00000
3032.00000 2157.00000
3005.00000 2104.00000
2972.00000 2055.00000
2937.00000 2006.00000
2903.00000 1957.00000
2860.00000 1917.00000
2815.00000 1878.00000
2769.00000 1840.00000
2722.00000 1802.00000
2672.00000 1770.00000
2620.00000 1742.00000
2564.00000 1720.00000
2508.00000 1701.00000
2450.00000 1689.00000
2391.00000 1677.00000
2332.00000 1670.00000
2273.00000 1665.00000
2228.00000 1703.00000
2244.00000 1745.00000
2262.00000 1787.00000
2283.00000 1826.00000
2305.00000 1866.00000
2330.00000 1904.00000
2358.00000 1933.00000
2313.00000 1939.00000
2269.00000 1947.00000
2225.00000 1957.00000
2196.00000 1990.00000
2169.00000 2025.00000
2137.00000 2058.00000
2106.00000 2090.00000
2080.00000 2128.00000
2055.00000 2165.00000
2030.00000 2203.00000
2003.00000 2239.00000
IMAGE=aduncus_ward (85).JPG
ID=78 
SCALE=0.012690
LM=67
1604.00000 2000.00000
2721.00000 2095.00000
1820.00000 1415.00000
1623.00000 2044.00000
1634.00000 2090.00000
1656.00000 2130.00000
1692.00000 2158.00000
1737.00000 2169.00000
1784.00000 2172.00000
1830.00000 2167.00000
1875.00000 2154.00000
1919.00000 2139.00000
1963.00000 2121.00000
2006.00000 2104.00000
2051.00000 2090.00000
2096.00000 2076.00000
2143.00000 2073.00000
2190.00000 2071.00000
2236.00000 2078.00000
2280.00000 2093.00000
2324.00000 2110.00000
2367.00000 2129.00000
2407.00000 2152.00000
2447.00000 2178.00000
2486.00000 2203.00000
2528.00000 2223.00000
2574.00000 2234.00000
2620.00000 2235.00000
2664.00000 2224.00000
2692.00000 2186.00000
2712.00000 2144.00000
2705.00000 2037.00000
2667.00000 1987.00000
2635.00000 1932.00000
2602.00000 1878.00000
2565.00000 1827.00000
2525.00000 1779.00000
2482.00000 1733.00000
2437.00000 1688.00000
2393.00000 1643.00000
2348.00000 1599.00000
2299.00000 1559.00000
2245.00000 1527.00000
2188.00000 1501.00000
2129.00000 1477.00000
2068.00000 1462.00000
2007.00000 1448.00000
1945.00000 1434.00000
1883.00000 1421.00000
1828.00000 1456.00000
1844.00000 1497.00000
1861.00000 1537.00000
1881.00000 1575.00000
1901.00000 1614.00000
1923.00000 1651.00000
1944.00000 1689.00000
1948.00000 1718.00000
1905.00000 1719.00000
1862.00000 1718.00000
1826.00000 1735.00000
1798.00000 1768.00000
1769.00000 1801.00000
1740.00000 1833.00000
1711.00000 1865.00000
1680.00000 1896.00000
1652.00000 1928.00000
1627.00000 1964.00000
IMAGE=aduncus_ward (86).JPG
ID=79 
SCALE=0.012820
LM=67
1689.00000 2123.00000
2695.00000 2165.00000
1859.00000 1499.00000
1691.00000 2167.00000
1699.00000 2210.00000
1723.00000 2244.00000
1762.00000 2262.00000
1806.00000 2267.00000
1849.00000 2264.00000
1892.00000 2254.00000
1935.00000 2242.00000
1976.00000 2227.00000
2017.00000 2210.00000
2056.00000 2190.00000
2095.00000 2170.00000
2134.00000 2149.00000
2174.00000 2131.00000
2218.00000 2129.00000
2259.00000 2146.00000
2298.00000 2165.00000
2339.00000 2183.00000
2379.00000 2200.00000
2417.00000 2223.00000
2453.00000 2248.00000
2489.00000 2273.00000
2530.00000 2290.00000
2572.00000 2302.00000
2616.00000 2302.00000
2653.00000 2283.00000
2682.00000 2250.00000
2694.00000 2209.00000
2702.00000 2107.00000
2677.00000 2051.00000
2641.00000 2000.00000
2604.00000 1950.00000
2571.00000 1897.00000
2537.00000 1845.00000
2504.00000 1792.00000
2472.00000 1739.00000
2434.00000 1690.00000
2389.00000 1647.00000
2339.00000 1609.00000
2285.00000 1578.00000
2227.00000 1558.00000
2166.00000 1543.00000
2105.00000 1530.00000
2044.00000 1519.00000
1983.00000 1507.00000
1921.00000 1500.00000
1873.00000 1537.00000
1890.00000 1576.00000
1907.00000 1616.00000
1926.00000 1654.00000
1945.00000 1692.00000
1962.00000 1732.00000
1979.00000 1771.00000
1964.00000 1796.00000
1921.00000 1794.00000
1883.00000 1805.00000
1854.00000 1837.00000
1828.00000 1871.00000
1802.00000 1905.00000
1776.00000 1939.00000
1750.00000 1973.00000
1723.00000 2006.00000
1698.00000 2040.00000
1687.00000 2080.00000
IMAGE=aduncus_ward (87).JPG
ID=80 
SCALE=0.012870
LM=67
1832.00000 1982.00000
2984.00000 2057.00000
2041.00000 1277.00000
1826.00000 2031.00000
1828.00000 2080.00000
1855.00000 2122.00000
1892.00000 2154.00000
1942.00000 2155.00000
1992.00000 2145.00000
2038.00000 2126.00000
2086.00000 2109.00000
2134.00000 2092.00000
2181.00000 2074.00000
2226.00000 2052.00000
2274.00000 2035.00000
2323.00000 2022.00000
2372.00000 2011.00000
2421.00000 2002.00000
2471.00000 2012.00000
2519.00000 2027.00000
2565.00000 2048.00000
2606.00000 2078.00000
2642.00000 2112.00000
2683.00000 2141.00000
2727.00000 2167.00000
2774.00000 2186.00000
2822.00000 2199.00000
2872.00000 2200.00000
2921.00000 2186.00000
2953.00000 2149.00000
2981.00000 2107.00000
2998.00000 1992.00000
2973.00000 1926.00000
2939.00000 1864.00000
2905.00000 1803.00000
2865.00000 1745.00000
2823.00000 1688.00000
2783.00000 1630.00000
2738.00000 1576.00000
2690.00000 1525.00000
2638.00000 1478.00000
2578.00000 1441.00000
2514.00000 1413.00000
2446.00000 1392.00000
2379.00000 1372.00000
2312.00000 1349.00000
2245.00000 1328.00000
2178.00000 1307.00000
2110.00000 1286.00000
2059.00000 1326.00000
2085.00000 1372.00000
2112.00000 1418.00000
2139.00000 1463.00000
2166.00000 1509.00000
2192.00000 1555.00000
2213.00000 1603.00000
2217.00000 1640.00000
2164.00000 1644.00000
2111.00000 1641.00000
2062.00000 1639.00000
2029.00000 1681.00000
1996.00000 1722.00000
1963.00000 1763.00000
1925.00000 1801.00000
1892.00000 1841.00000
1862.00000 1885.00000
1836.00000 1931.00000
IMAGE=aduncus_ward (88).JPG
ID=81 
SCALE=0.012625
LM=67
1699.00000 1975.00000
2695.00000 2055.00000
1849.00000 1298.00000
1702.00000 2021.00000
1711.00000 2064.00000
1734.00000 2102.00000
1771.00000 2123.00000
1815.00000 2130.00000
1858.00000 2135.00000
1902.00000 2130.00000
1944.00000 2116.00000
1985.00000 2101.00000
2026.00000 2086.00000
2068.00000 2073.00000
2110.00000 2061.00000
2152.00000 2048.00000
2196.00000 2040.00000
2236.00000 2054.00000
2269.00000 2084.00000
2305.00000 2108.00000
2342.00000 2132.00000
2380.00000 2154.00000
2419.00000 2176.00000
2458.00000 2195.00000
2500.00000 2207.00000
2544.00000 2213.00000
2588.00000 2213.00000
2631.00000 2206.00000
2665.00000 2179.00000
2688.00000 2142.00000
2699.00000 2100.00000
2686.00000 1990.00000
2666.00000 1929.00000
2645.00000 1869.00000
2614.00000 1813.00000
2581.00000 1758.00000
2545.00000 1704.00000
2505.00000 1654.00000
2466.00000 1603.00000
2425.00000 1554.00000
2378.00000 1511.00000
2328.00000 1470.00000
2275.00000 1435.00000
2217.00000 1407.00000
2156.00000 1389.00000
2094.00000 1370.00000
2033.00000 1352.00000
1971.00000 1333.00000
1911.00000 1312.00000
1864.00000 1344.00000
1879.00000 1389.00000
1898.00000 1433.00000
1918.00000 1476.00000
1938.00000 1520.00000
1959.00000 1562.00000
1982.00000 1604.00000
2009.00000 1644.00000
1975.00000 1655.00000
1928.00000 1653.00000
1880.00000 1650.00000
1849.00000 1683.00000
1819.00000 1721.00000
1794.00000 1761.00000
1769.00000 1802.00000
1744.00000 1842.00000
1721.00000 1884.00000
1704.00000 1929.00000
IMAGE=aduncus_ward (89).JPG
ID=82 
SCALE=0.012739
LM=67
1804.00000 1850.00000
2998.00000 1920.00000
1959.00000 1049.00000
1793.00000 1910.00000
1791.00000 1970.00000
1805.00000 2028.00000
1846.00000 2072.00000
1900.00000 2097.00000
1959.00000 2100.00000
2015.00000 2079.00000
2069.00000 2053.00000
2124.00000 2029.00000
2179.00000 2005.00000
2235.00000 1985.00000
2293.00000 1969.00000
2352.00000 1958.00000
2409.00000 1941.00000
2469.00000 1942.00000
2525.00000 1961.00000
2582.00000 1981.00000
2634.00000 2010.00000
2682.00000 2046.00000
2730.00000 2082.00000
2775.00000 2121.00000
2824.00000 2155.00000
2883.00000 2166.00000
2942.00000 2158.00000
2997.00000 2135.00000
3030.00000 2085.00000
3043.00000 2027.00000
3032.00000 1968.00000
3005.00000 1844.00000
2989.00000 1770.00000
2946.00000 1708.00000
2896.00000 1651.00000
2846.00000 1594.00000
2795.00000 1539.00000
2743.00000 1483.00000
2691.00000 1429.00000
2634.00000 1379.00000
2571.00000 1338.00000
2503.00000 1305.00000
2431.00000 1282.00000
2359.00000 1258.00000
2290.00000 1227.00000
2222.00000 1194.00000
2156.00000 1157.00000
2090.00000 1120.00000
2025.00000 1082.00000
1979.00000 1102.00000
2000.00000 1154.00000
2023.00000 1206.00000
2050.00000 1256.00000
2079.00000 1304.00000
2108.00000 1353.00000
2138.00000 1401.00000
2168.00000 1449.00000
2188.00000 1502.00000
2144.00000 1527.00000
2088.00000 1535.00000
2036.00000 1558.00000
1991.00000 1592.00000
1944.00000 1625.00000
1901.00000 1660.00000
1860.00000 1700.00000
1821.00000 1742.00000
1802.00000 1794.00000
IMAGE=aduncus_ward (9).JPG
ID=83 
SCALE=0.012723
LM=67
1785.00000 2378.00000
2758.00000 2447.00000
1880.00000 1744.00000
1773.00000 2422.00000
1785.00000 2465.00000
1805.00000 2505.00000
1847.00000 2521.00000
1891.00000 2532.00000
1936.00000 2535.00000
1981.00000 2534.00000
2025.00000 2523.00000
2065.00000 2502.00000
2104.00000 2479.00000
2142.00000 2455.00000
2181.00000 2432.00000
2221.00000 2410.00000
2260.00000 2388.00000
2303.00000 2376.00000
2345.00000 2390.00000
2387.00000 2405.00000
2429.00000 2423.00000
2467.00000 2447.00000
2502.00000 2475.00000
2539.00000 2502.00000
2576.00000 2528.00000
2614.00000 2553.00000
2652.00000 2577.00000
2696.00000 2590.00000
2737.00000 2576.00000
2759.00000 2537.00000
2761.00000 2492.00000
2762.00000 2384.00000
2749.00000 2318.00000
2733.00000 2253.00000
2716.00000 2189.00000
2681.00000 2132.00000
2642.00000 2078.00000
2598.00000 2028.00000
2551.00000 1980.00000
2504.00000 1933.00000
2452.00000 1891.00000
2396.00000 1855.00000
2337.00000 1824.00000
2275.00000 1799.00000
2211.00000 1780.00000
2146.00000 1763.00000
2081.00000 1751.00000
2014.00000 1744.00000
1948.00000 1743.00000
1896.00000 1783.00000
1919.00000 1819.00000
1941.00000 1855.00000
1965.00000 1891.00000
1991.00000 1924.00000
2018.00000 1957.00000
2044.00000 1991.00000
2042.00000 2028.00000
2001.00000 2039.00000
1960.00000 2046.00000
1929.00000 2075.00000
1909.00000 2113.00000
1889.00000 2151.00000
1867.00000 2188.00000
1846.00000 2224.00000
1823.00000 2261.00000
1800.00000 2297.00000
1784.00000 2336.00000
IMAGE=aduncus_ward (90).JPG
ID=84 
SCALE=0.012770
LM=67
1840.00000 2165.00000
2656.00000 2139.00000
2003.00000 1604.00000
1835.00000 2203.00000
1842.00000 2240.00000
1869.00000 2266.00000
1904.00000 2280.00000
1940.00000 2293.00000
1976.00000 2305.00000
2014.00000 2308.00000
2050.00000 2298.00000
2084.00000 2281.00000
2119.00000 2265.00000
2155.00000 2254.00000
2192.00000 2243.00000
2226.00000 2227.00000
2253.00000 2202.00000
2290.00000 2193.00000
2328.00000 2194.00000
2365.00000 2205.00000
2395.00000 2226.00000
2425.00000 2249.00000
2461.00000 2261.00000
2497.00000 2274.00000
2534.00000 2284.00000
2570.00000 2295.00000
2608.00000 2292.00000
2641.00000 2275.00000
2667.00000 2247.00000
2679.00000 2211.00000
2673.00000 2174.00000
2647.00000 2093.00000
2638.00000 2045.00000
2627.00000 1999.00000
2607.00000 1955.00000
2584.00000 1913.00000
2556.00000 1874.00000
2521.00000 1841.00000
2482.00000 1811.00000
2445.00000 1782.00000
2406.00000 1753.00000
2364.00000 1730.00000
2318.00000 1714.00000
2272.00000 1700.00000
2226.00000 1689.00000
2179.00000 1678.00000
2132.00000 1665.00000
2087.00000 1650.00000
2043.00000 1629.00000
2006.00000 1642.00000
2011.00000 1679.00000
2021.00000 1715.00000
2031.00000 1752.00000
2041.00000 1788.00000
2052.00000 1824.00000
2066.00000 1859.00000
2072.00000 1886.00000
2035.00000 1888.00000
1997.00000 1889.00000
1962.00000 1894.00000
1942.00000 1927.00000
1924.00000 1960.00000
1905.00000 1993.00000
1887.00000 2026.00000
1869.00000 2059.00000
1851.00000 2092.00000
1839.00000 2128.00000
IMAGE=aduncus_ward (91).JPG
ID=85 
SCALE=0.012578
LM=67
56.00000 181.00000
273.00000 185.00000
115.00000 113.00000
50.00000 187.00000
56.00000 194.00000
64.00000 198.00000
73.00000 200.00000
82.00000 201.00000
92.00000 202.00000
101.00000 204.00000
110.00000 204.00000
118.00000 199.00000
126.00000 194.00000
135.00000 193.00000
144.00000 191.00000
152.00000 187.00000
162.00000 186.00000
171.00000 186.00000
179.00000 191.00000
187.00000 194.00000
197.00000 195.00000
205.00000 198.00000
213.00000 202.00000
222.00000 206.00000
231.00000 208.00000
241.00000 208.00000
250.00000 208.00000
260.00000 207.00000
269.00000 205.00000
277.00000 201.00000
279.00000 192.00000
268.00000 177.00000
262.00000 170.00000
255.00000 163.00000
249.00000 156.00000
241.00000 151.00000
233.00000 146.00000
224.00000 141.00000
216.00000 137.00000
208.00000 132.00000
199.00000 128.00000
190.00000 125.00000
181.00000 122.00000
171.00000 120.00000
162.00000 118.00000
153.00000 116.00000
144.00000 114.00000
134.00000 113.00000
125.00000 113.00000
117.00000 119.00000
119.00000 125.00000
122.00000 130.00000
125.00000 136.00000
125.00000 138.00000
119.00000 137.00000
113.00000 136.00000
107.00000 137.00000
101.00000 139.00000
97.00000 143.00000
92.00000 147.00000
87.00000 151.00000
82.00000 155.00000
77.00000 158.00000
72.00000 162.00000
68.00000 166.00000
64.00000 171.00000
60.00000 176.00000
IMAGE=aegypticus_malyshkina_2013_lateral_scale5mm.jpg
ID=86 
SCALE=0.060971
LM=67
20.00000 121.00000
161.00000 115.00000
60.00000 33.00000
21.00000 127.00000
22.00000 133.00000
25.00000 139.00000
29.00000 144.00000
35.00000 148.00000
42.00000 148.00000
48.00000 146.00000
54.00000 143.00000
59.00000 139.00000
65.00000 135.00000
71.00000 132.00000
76.00000 128.00000
81.00000 124.00000
86.00000 119.00000
92.00000 116.00000
98.00000 118.00000
104.00000 121.00000
110.00000 124.00000
116.00000 128.00000
121.00000 131.00000
127.00000 135.00000
133.00000 139.00000
138.00000 142.00000
145.00000 143.00000
150.00000 138.00000
153.00000 133.00000
154.00000 126.00000
156.00000 120.00000
163.00000 108.00000
157.00000 102.00000
153.00000 96.00000
149.00000 89.00000
144.00000 83.00000
140.00000 76.00000
137.00000 69.00000
133.00000 62.00000
129.00000 56.00000
124.00000 49.00000
118.00000 44.00000
112.00000 40.00000
106.00000 35.00000
98.00000 32.00000
91.00000 30.00000
83.00000 31.00000
75.00000 32.00000
68.00000 33.00000
58.00000 38.00000
58.00000 43.00000
58.00000 49.00000
57.00000 54.00000
55.00000 59.00000
52.00000 63.00000
49.00000 68.00000
46.00000 72.00000
43.00000 76.00000
40.00000 81.00000
37.00000 85.00000
34.00000 89.00000
31.00000 94.00000
28.00000 97.00000
25.00000 102.00000
22.00000 107.00000
19.00000 111.00000
18.00000 116.00000
IMAGE=bigelowi_patnaik_2014.jpg
ID=87 
SCALE=0.166644
LM=67
170.00000 471.00000
626.00000 465.00000
262.00000 151.00000
170.00000 495.00000
177.00000 518.00000
187.00000 539.00000
199.00000 559.00000
217.00000 573.00000
240.00000 569.00000
261.00000 558.00000
281.00000 545.00000
301.00000 534.00000
324.00000 533.00000
347.00000 528.00000
369.00000 519.00000
390.00000 509.00000
413.00000 506.00000
436.00000 509.00000
459.00000 516.00000
479.00000 527.00000
498.00000 541.00000
517.00000 555.00000
536.00000 569.00000
556.00000 581.00000
578.00000 590.00000
601.00000 590.00000
622.00000 581.00000
628.00000 559.00000
628.00000 535.00000
625.00000 512.00000
624.00000 488.00000
626.00000 439.00000
610.00000 417.00000
596.00000 395.00000
581.00000 373.00000
567.00000 350.00000
552.00000 328.00000
535.00000 308.00000
517.00000 288.00000
498.00000 269.00000
478.00000 252.00000
456.00000 237.00000
433.00000 225.00000
408.00000 216.00000
382.00000 208.00000
358.00000 197.00000
333.00000 187.00000
309.00000 176.00000
285.00000 164.00000
256.00000 171.00000
256.00000 191.00000
259.00000 211.00000
262.00000 231.00000
267.00000 251.00000
272.00000 271.00000
277.00000 291.00000
282.00000 311.00000
277.00000 323.00000
257.00000 323.00000
240.00000 334.00000
226.00000 349.00000
213.00000 364.00000
200.00000 381.00000
188.00000 397.00000
178.00000 415.00000
171.00000 434.00000
165.00000 454.00000
IMAGE=capellini_lawley_1881_30mm.jpg
ID=88 
SCALE=0.064372
LM=67
112.00000 221.00000
373.00000 217.00000
170.00000 67.00000
110.00000 233.00000
113.00000 244.00000
123.00000 250.00000
134.00000 252.00000
145.00000 256.00000
157.00000 257.00000
169.00000 257.00000
180.00000 255.00000
192.00000 252.00000
202.00000 246.00000
212.00000 240.00000
221.00000 233.00000
231.00000 227.00000
241.00000 220.00000
252.00000 223.00000
261.00000 230.00000
271.00000 235.00000
281.00000 241.00000
291.00000 247.00000
302.00000 251.00000
314.00000 251.00000
326.00000 252.00000
338.00000 253.00000
349.00000 254.00000
361.00000 254.00000
371.00000 250.00000
376.00000 239.00000
378.00000 228.00000
372.00000 203.00000
364.00000 190.00000
356.00000 178.00000
347.00000 167.00000
339.00000 155.00000
331.00000 143.00000
323.00000 130.00000
315.00000 118.00000
306.00000 107.00000
295.00000 97.00000
283.00000 89.00000
270.00000 82.00000
256.00000 79.00000
242.00000 77.00000
227.00000 74.00000
213.00000 71.00000
199.00000 68.00000
185.00000 66.00000
171.00000 77.00000
173.00000 87.00000
176.00000 96.00000
180.00000 105.00000
184.00000 114.00000
188.00000 124.00000
185.00000 129.00000
177.00000 133.00000
171.00000 142.00000
165.00000 150.00000
159.00000 158.00000
153.00000 165.00000
147.00000 173.00000
140.00000 181.00000
133.00000 188.00000
127.00000 196.00000
120.00000 203.00000
115.00000 211.00000
IMAGE=casei_lateral_oberkiefer_mueller_1999_2-64cm.tiff
ID=89 
SCALE=0.098501
LM=67
49.00000 237.00000
343.00000 244.00000
129.00000 28.00000
49.00000 252.00000
52.00000 266.00000
55.00000 279.00000
65.00000 289.00000
78.00000 291.00000
92.00000 290.00000
106.00000 287.00000
119.00000 282.00000
132.00000 276.00000
142.00000 267.00000
151.00000 257.00000
163.00000 249.00000
173.00000 240.00000
185.00000 233.00000
199.00000 231.00000
212.00000 236.00000
224.00000 243.00000
236.00000 250.00000
248.00000 257.00000
260.00000 264.00000
273.00000 270.00000
285.00000 277.00000
297.00000 284.00000
310.00000 291.00000
324.00000 293.00000
333.00000 284.00000
336.00000 270.00000
339.00000 256.00000
345.00000 227.00000
345.00000 210.00000
332.00000 198.00000
319.00000 187.00000
307.00000 175.00000
295.00000 163.00000
284.00000 149.00000
274.00000 136.00000
265.00000 121.00000
256.00000 106.00000
246.00000 92.00000
236.00000 78.00000
223.00000 66.00000
209.00000 57.00000
194.00000 49.00000
178.00000 41.00000
162.00000 35.00000
146.00000 29.00000
124.00000 39.00000
123.00000 51.00000
123.00000 64.00000
124.00000 76.00000
126.00000 89.00000
129.00000 101.00000
127.00000 113.00000
121.00000 125.00000
115.00000 135.00000
107.00000 146.00000
99.00000 156.00000
90.00000 164.00000
82.00000 173.00000
73.00000 182.00000
64.00000 191.00000
56.00000 201.00000
51.00000 212.00000
47.00000 225.00000
IMAGE=casei_lateral_unterkiefer_holotypus_mueller_1999_2-2cm.tiff
ID=90 
SCALE=0.074047
LM=67
920.00000 1528.00000
2668.00000 1420.00000
1380.00000 769.00000
894.00000 1600.00000
917.00000 1672.00000
976.00000 1713.00000
1052.00000 1715.00000
1129.00000 1708.00000
1204.00000 1692.00000
1280.00000 1674.00000
1355.00000 1657.00000
1430.00000 1643.00000
1504.00000 1621.00000
1574.00000 1589.00000
1642.00000 1552.00000
1711.00000 1518.00000
1786.00000 1504.00000
1862.00000 1502.00000
1938.00000 1516.00000
2008.00000 1545.00000
2065.00000 1597.00000
2126.00000 1643.00000
2199.00000 1668.00000
2274.00000 1684.00000
2351.00000 1683.00000
2428.00000 1684.00000
2505.00000 1683.00000
2577.00000 1658.00000
2642.00000 1620.00000
2690.00000 1560.00000
2706.00000 1487.00000
2633.00000 1344.00000
2586.00000 1276.00000
2528.00000 1219.00000
2467.00000 1162.00000
2407.00000 1106.00000
2347.00000 1050.00000
2290.00000 990.00000
2235.00000 928.00000
2168.00000 881.00000
2099.00000 835.00000
2028.00000 794.00000
1952.00000 761.00000
1872.00000 743.00000
1790.00000 734.00000
1708.00000 734.00000
1626.00000 743.00000
1543.00000 749.00000
1461.00000 754.00000
1404.00000 820.00000
1438.00000 866.00000
1468.00000 914.00000
1505.00000 957.00000
1462.00000 975.00000
1437.00000 1026.00000
1401.00000 1070.00000
1360.00000 1109.00000
1315.00000 1144.00000
1270.00000 1178.00000
1224.00000 1212.00000
1179.00000 1246.00000
1133.00000 1280.00000
1088.00000 1315.00000
1042.00000 1348.00000
997.00000 1383.00000
959.00000 1425.00000
931.00000 1474.00000
IMAGE=clarkensis_BMNH_P_13592_paratype_right-lower_9th-tooth.JPG
ID=91 
SCALE=0.013003
LM=67
841.00000 1579.00000
2475.00000 1497.00000
1130.00000 751.00000
864.00000 1647.00000
907.00000 1703.00000
966.00000 1743.00000
1035.00000 1757.00000
1106.00000 1763.00000
1176.00000 1755.00000
1247.00000 1745.00000
1313.00000 1720.00000
1378.00000 1691.00000
1441.00000 1659.00000
1511.00000 1646.00000
1574.00000 1625.00000
1621.00000 1582.00000
1672.00000 1611.00000
1736.00000 1623.00000
1806.00000 1628.00000
1873.00000 1652.00000
1937.00000 1683.00000
1998.00000 1718.00000
2064.00000 1745.00000
2134.00000 1754.00000
2204.00000 1755.00000
2275.00000 1749.00000
2346.00000 1741.00000
2414.00000 1724.00000
2475.00000 1689.00000
2515.00000 1630.00000
2508.00000 1563.00000
2417.00000 1440.00000
2359.00000 1381.00000
2308.00000 1316.00000
2254.00000 1253.00000
2194.00000 1194.00000
2126.00000 1147.00000
2057.00000 1101.00000
1984.00000 1062.00000
1910.00000 1023.00000
1838.00000 982.00000
1763.00000 947.00000
1684.00000 921.00000
1605.00000 895.00000
1526.00000 869.00000
1448.00000 843.00000
1369.00000 817.00000
1290.00000 790.00000
1210.00000 768.00000
1151.00000 803.00000
1174.00000 855.00000
1197.00000 907.00000
1220.00000 960.00000
1244.00000 1012.00000
1267.00000 1064.00000
1263.00000 1110.00000
1208.00000 1114.00000
1162.00000 1148.00000
1117.00000 1184.00000
1072.00000 1219.00000
1028.00000 1255.00000
985.00000 1293.00000
943.00000 1332.00000
901.00000 1371.00000
865.00000 1415.00000
836.00000 1465.00000
837.00000 1522.00000
IMAGE=clarkensis_BMNH_P_30457_paratype.JPG
ID=92 
SCALE=0.013354
LM=67
1020.00000 1584.00000
2268.00000 1528.00000
1191.00000 780.00000
1012.00000 1643.00000
1026.00000 1699.00000
1061.00000 1745.00000
1107.00000 1780.00000
1163.00000 1795.00000
1221.00000 1793.00000
1279.00000 1782.00000
1333.00000 1760.00000
1384.00000 1731.00000
1435.00000 1702.00000
1489.00000 1678.00000
1545.00000 1661.00000
1604.00000 1659.00000
1656.00000 1632.00000
1713.00000 1641.00000
1771.00000 1641.00000
1830.00000 1647.00000
1887.00000 1662.00000
1942.00000 1682.00000
1992.00000 1712.00000
2044.00000 1740.00000
2096.00000 1767.00000
2153.00000 1778.00000
2210.00000 1770.00000
2259.00000 1740.00000
2292.00000 1693.00000
2301.00000 1636.00000
2285.00000 1582.00000
2268.00000 1453.00000
2235.00000 1386.00000
2202.00000 1319.00000
2163.00000 1256.00000
2115.00000 1199.00000
2064.00000 1144.00000
2011.00000 1092.00000
1956.00000 1042.00000
1896.00000 997.00000
1834.00000 956.00000
1768.00000 921.00000
1699.00000 893.00000
1628.00000 871.00000
1556.00000 854.00000
1482.00000 842.00000
1408.00000 831.00000
1335.00000 818.00000
1264.00000 796.00000
1200.00000 831.00000
1221.00000 879.00000
1246.00000 925.00000
1271.00000 972.00000
1295.00000 1018.00000
1320.00000 1064.00000
1345.00000 1111.00000
1324.00000 1136.00000
1275.00000 1140.00000
1244.00000 1183.00000
1210.00000 1223.00000
1172.00000 1259.00000
1137.00000 1298.00000
1105.00000 1340.00000
1076.00000 1384.00000
1053.00000 1431.00000
1035.00000 1480.00000
1025.00000 1532.00000
IMAGE=clarkensis_BMNH_P_30501_holotype.JPG
ID=93 
SCALE=0.013490
LM=67
85.00000 323.00000
405.00000 308.00000
162.00000 78.00000
85.00000 339.00000
86.00000 355.00000
89.00000 371.00000
98.00000 383.00000
114.00000 387.00000
130.00000 387.00000
145.00000 383.00000
161.00000 378.00000
175.00000 372.00000
190.00000 365.00000
204.00000 358.00000
218.00000 350.00000
233.00000 344.00000
249.00000 342.00000
264.00000 336.00000
280.00000 336.00000
295.00000 338.00000
309.00000 347.00000
320.00000 358.00000
332.00000 369.00000
346.00000 376.00000
361.00000 381.00000
377.00000 386.00000
393.00000 385.00000
400.00000 372.00000
401.00000 356.00000
403.00000 340.00000
404.00000 324.00000
406.00000 288.00000
401.00000 269.00000
396.00000 250.00000
394.00000 230.00000
389.00000 211.00000
381.00000 192.00000
370.00000 176.00000
360.00000 159.00000
347.00000 144.00000
332.00000 130.00000
315.00000 121.00000
296.00000 114.00000
277.00000 107.00000
258.00000 102.00000
239.00000 97.00000
220.00000 91.00000
201.00000 85.00000
182.00000 79.00000
159.00000 92.00000
160.00000 106.00000
162.00000 121.00000
164.00000 136.00000
166.00000 150.00000
170.00000 165.00000
169.00000 175.00000
156.00000 181.00000
152.00000 196.00000
147.00000 210.00000
139.00000 222.00000
129.00000 234.00000
119.00000 244.00000
109.00000 255.00000
101.00000 267.00000
93.00000 280.00000
87.00000 294.00000
84.00000 308.00000
IMAGE=cuvier_dosreis_2005.jpg
ID=95 
SCALE=0.045870
LM=67
117.00000 263.00000
377.00000 288.00000
170.00000 116.00000
122.00000 272.00000
125.00000 282.00000
131.00000 291.00000
140.00000 295.00000
151.00000 295.00000
162.00000 293.00000
172.00000 291.00000
183.00000 289.00000
193.00000 286.00000
203.00000 283.00000
214.00000 281.00000
225.00000 279.00000
235.00000 278.00000
246.00000 278.00000
257.00000 278.00000
267.00000 279.00000
278.00000 283.00000
287.00000 288.00000
296.00000 294.00000
304.00000 301.00000
312.00000 308.00000
320.00000 316.00000
328.00000 322.00000
339.00000 323.00000
349.00000 320.00000
357.00000 312.00000
364.00000 304.00000
371.00000 296.00000
376.00000 273.00000
369.00000 260.00000
360.00000 248.00000
352.00000 236.00000
342.00000 225.00000
331.00000 214.00000
321.00000 203.00000
311.00000 193.00000
300.00000 183.00000
289.00000 173.00000
278.00000 164.00000
265.00000 156.00000
252.00000 149.00000
239.00000 142.00000
226.00000 135.00000
212.00000 129.00000
199.00000 123.00000
185.00000 118.00000
172.00000 127.00000
176.00000 137.00000
181.00000 147.00000
185.00000 158.00000
190.00000 168.00000
195.00000 178.00000
200.00000 188.00000
193.00000 192.00000
181.00000 191.00000
170.00000 192.00000
161.00000 198.00000
151.00000 204.00000
142.00000 210.00000
134.00000 218.00000
126.00000 226.00000
118.00000 234.00000
112.00000 243.00000
111.00000 254.00000
IMAGE=davisi_davis_1888_2-032cm.jpg
ID=96 
SCALE=0.075597
LM=67
139.00000 279.00000
358.00000 279.00000
207.00000 158.00000
135.00000 288.00000
141.00000 295.00000
149.00000 300.00000
158.00000 305.00000
167.00000 309.00000
177.00000 309.00000
187.00000 309.00000
197.00000 309.00000
205.00000 304.00000
213.00000 298.00000
221.00000 292.00000
229.00000 286.00000
238.00000 282.00000
247.00000 278.00000
257.00000 279.00000
266.00000 283.00000
274.00000 288.00000
283.00000 292.00000
292.00000 297.00000
301.00000 301.00000
310.00000 305.00000
319.00000 308.00000
329.00000 310.00000
339.00000 312.00000
348.00000 311.00000
355.00000 304.00000
361.00000 296.00000
363.00000 286.00000
353.00000 269.00000
346.00000 261.00000
340.00000 253.00000
332.00000 246.00000
324.00000 240.00000
315.00000 233.00000
309.00000 226.00000
302.00000 218.00000
294.00000 210.00000
288.00000 202.00000
281.00000 195.00000
273.00000 188.00000
264.00000 182.00000
255.00000 177.00000
246.00000 173.00000
236.00000 168.00000
227.00000 165.00000
217.00000 160.00000
206.00000 166.00000
207.00000 174.00000
209.00000 181.00000
210.00000 189.00000
208.00000 196.00000
203.00000 202.00000
200.00000 210.00000
198.00000 217.00000
195.00000 225.00000
191.00000 232.00000
185.00000 237.00000
179.00000 242.00000
173.00000 247.00000
166.00000 251.00000
160.00000 256.00000
153.00000 261.00000
147.00000 266.00000
142.00000 272.00000
IMAGE=eaglesomei_underwood_2011_lateral_CGM_60025_2_35cm.jpg
ID=97 
SCALE=0.102611
LM=67
768.00000 1731.00000
2527.00000 1680.00000
1170.00000 466.00000
751.00000 1814.00000
789.00000 1891.00000
845.00000 1958.00000
918.00000 2004.00000
1004.00000 2001.00000
1091.00000 1993.00000
1176.00000 1973.00000
1253.00000 1933.00000
1317.00000 1875.00000
1375.00000 1810.00000
1435.00000 1748.00000
1492.00000 1683.00000
1568.00000 1640.00000
1653.00000 1627.00000
1739.00000 1636.00000
1819.00000 1669.00000
1898.00000 1704.00000
1976.00000 1742.00000
2053.00000 1783.00000
2130.00000 1823.00000
2208.00000 1861.00000
2287.00000 1899.00000
2365.00000 1937.00000
2443.00000 1975.00000
2527.00000 1976.00000
2580.00000 1913.00000
2602.00000 1829.00000
2584.00000 1745.00000
2505.00000 1582.00000
2450.00000 1498.00000
2400.00000 1412.00000
2349.00000 1325.00000
2284.00000 1249.00000
2218.00000 1174.00000
2151.00000 1099.00000
2084.00000 1025.00000
2017.00000 950.00000
1950.00000 876.00000
1881.00000 804.00000
1810.00000 733.00000
1732.00000 672.00000
1643.00000 626.00000
1547.00000 600.00000
1453.00000 564.00000
1360.00000 527.00000
1265.00000 495.00000
1169.00000 538.00000
1179.00000 611.00000
1190.00000 684.00000
1204.00000 756.00000
1226.00000 827.00000
1168.00000 863.00000
1144.00000 933.00000
1122.00000 1003.00000
1090.00000 1069.00000
1055.00000 1135.00000
1016.00000 1197.00000
977.00000 1260.00000
943.00000 1325.00000
915.00000 1394.00000
885.00000 1461.00000
856.00000 1529.00000
826.00000 1596.00000
797.00000 1664.00000
IMAGE=eaglesomi_BMNH_P_13577_paratype_left-upper_3rd-tooth.JPG
ID=98 
SCALE=0.013584
LM=67
749.00000 1733.00000
2450.00000 1740.00000
1179.00000 452.00000
714.00000 1806.00000
729.00000 1889.00000
782.00000 1956.00000
852.00000 2007.00000
936.00000 2027.00000
1022.00000 2025.00000
1104.00000 2000.00000
1182.00000 1963.00000
1252.00000 1914.00000
1320.00000 1861.00000
1386.00000 1805.00000
1450.00000 1747.00000
1518.00000 1694.00000
1593.00000 1665.00000
1677.00000 1684.00000
1759.00000 1711.00000
1834.00000 1754.00000
1905.00000 1802.00000
1977.00000 1850.00000
2046.00000 1902.00000
2114.00000 1955.00000
2189.00000 1996.00000
2262.00000 2042.00000
2343.00000 2065.00000
2422.00000 2043.00000
2476.00000 1975.00000
2511.00000 1897.00000
2496.00000 1814.00000
2418.00000 1644.00000
2366.00000 1557.00000
2308.00000 1473.00000
2244.00000 1393.00000
2188.00000 1308.00000
2140.00000 1218.00000
2105.00000 1122.00000
2070.00000 1027.00000
2030.00000 933.00000
1984.00000 842.00000
1924.00000 760.00000
1846.00000 696.00000
1757.00000 646.00000
1665.00000 603.00000
1571.00000 563.00000
1475.00000 529.00000
1378.00000 496.00000
1280.00000 469.00000
1177.00000 526.00000
1183.00000 601.00000
1191.00000 675.00000
1207.00000 748.00000
1214.00000 816.00000
1160.00000 863.00000
1140.00000 935.00000
1119.00000 1007.00000
1100.00000 1080.00000
1081.00000 1152.00000
1061.00000 1224.00000
1030.00000 1292.00000
997.00000 1359.00000
954.00000 1421.00000
910.00000 1481.00000
866.00000 1542.00000
823.00000 1604.00000
790.00000 1671.00000
IMAGE=eaglesomi_BMNH_P_13578_paratype_left-upper_2nd-tooth.JPG
ID=99 
SCALE=0.013155
LM=67
635.00000 1666.00000
2527.00000 1733.00000
1214.00000 469.00000
604.00000 1747.00000
607.00000 1833.00000
644.00000 1909.00000
719.00000 1948.00000
804.00000 1967.00000
891.00000 1978.00000
978.00000 1980.00000
1064.00000 1966.00000
1145.00000 1935.00000
1221.00000 1892.00000
1290.00000 1838.00000
1361.00000 1788.00000
1435.00000 1744.00000
1520.00000 1726.00000
1606.00000 1709.00000
1693.00000 1707.00000
1768.00000 1743.00000
1842.00000 1790.00000
1915.00000 1837.00000
1988.00000 1883.00000
2062.00000 1931.00000
2140.00000 1970.00000
2221.00000 2000.00000
2309.00000 2000.00000
2395.00000 1992.00000
2477.00000 1968.00000
2530.00000 1904.00000
2540.00000 1822.00000
2505.00000 1639.00000
2454.00000 1554.00000
2388.00000 1480.00000
2321.00000 1405.00000
2257.00000 1329.00000
2204.00000 1245.00000
2146.00000 1164.00000
2088.00000 1083.00000
2032.00000 1000.00000
1972.00000 921.00000
1908.00000 844.00000
1834.00000 778.00000
1756.00000 717.00000
1672.00000 663.00000
1588.00000 609.00000
1499.00000 565.00000
1405.00000 530.00000
1311.00000 499.00000
1190.00000 538.00000
1194.00000 614.00000
1197.00000 689.00000
1204.00000 765.00000
1226.00000 834.00000
1172.00000 854.00000
1139.00000 921.00000
1108.00000 989.00000
1072.00000 1056.00000
1028.00000 1117.00000
983.00000 1178.00000
938.00000 1239.00000
891.00000 1298.00000
843.00000 1357.00000
794.00000 1414.00000
744.00000 1471.00000
694.00000 1528.00000
654.00000 1592.00000
IMAGE=eaglesomi_BMNH_P_13579_holotype_left-upper_4th-tooth.JPG
ID=100 
SCALE=0.013582
LM=67
804.00000 1685.00000
2304.00000 1646.00000
1121.00000 689.00000
776.00000 1751.00000
786.00000 1821.00000
822.00000 1881.00000
881.00000 1920.00000
952.00000 1930.00000
1023.00000 1931.00000
1094.00000 1919.00000
1161.00000 1895.00000
1226.00000 1863.00000
1288.00000 1827.00000
1351.00000 1793.00000
1417.00000 1763.00000
1485.00000 1739.00000
1552.00000 1715.00000
1624.00000 1721.00000
1695.00000 1733.00000
1764.00000 1751.00000
1830.00000 1781.00000
1890.00000 1820.00000
1955.00000 1851.00000
2021.00000 1878.00000
2088.00000 1904.00000
2156.00000 1926.00000
2228.00000 1928.00000
2296.00000 1909.00000
2336.00000 1851.00000
2346.00000 1780.00000
2333.00000 1711.00000
2272.00000 1568.00000
2230.00000 1495.00000
2180.00000 1428.00000
2125.00000 1365.00000
2068.00000 1303.00000
2015.00000 1238.00000
1962.00000 1173.00000
1913.00000 1105.00000
1860.00000 1040.00000
1801.00000 980.00000
1738.00000 925.00000
1673.00000 871.00000
1601.00000 829.00000
1522.00000 801.00000
1441.00000 781.00000
1359.00000 759.00000
1279.00000 735.00000
1201.00000 706.00000
1133.00000 747.00000
1156.00000 803.00000
1183.00000 857.00000
1205.00000 912.00000
1215.00000 972.00000
1205.00000 1028.00000
1177.00000 1082.00000
1149.00000 1135.00000
1121.00000 1188.00000
1089.00000 1239.00000
1047.00000 1282.00000
1005.00000 1326.00000
965.00000 1371.00000
926.00000 1417.00000
887.00000 1463.00000
856.00000 1514.00000
832.00000 1569.00000
809.00000 1625.00000
IMAGE=eaglesomi_BMNH_P_13580_paratype_left-upper_5th-tooth.JPG
ID=101 
SCALE=0.013156
LM=67
899.00000 1622.00000
2529.00000 1594.00000
1165.00000 677.00000
879.00000 1694.00000
900.00000 1766.00000
954.00000 1818.00000
1026.00000 1839.00000
1100.00000 1827.00000
1173.00000 1812.00000
1246.00000 1794.00000
1315.00000 1765.00000
1383.00000 1732.00000
1446.00000 1691.00000
1505.00000 1644.00000
1574.00000 1615.00000
1647.00000 1599.00000
1722.00000 1601.00000
1795.00000 1619.00000
1861.00000 1654.00000
1924.00000 1695.00000
1992.00000 1728.00000
2058.00000 1763.00000
2127.00000 1793.00000
2198.00000 1818.00000
2267.00000 1847.00000
2339.00000 1869.00000
2414.00000 1876.00000
2483.00000 1848.00000
2536.00000 1795.00000
2571.00000 1729.00000
2571.00000 1655.00000
2470.00000 1524.00000
2415.00000 1450.00000
2362.00000 1376.00000
2305.00000 1304.00000
2248.00000 1233.00000
2185.00000 1165.00000
2125.00000 1096.00000
2065.00000 1027.00000
2005.00000 958.00000
1941.00000 893.00000
1870.00000 835.00000
1792.00000 787.00000
1708.00000 750.00000
1621.00000 725.00000
1531.00000 708.00000
1440.00000 698.00000
1349.00000 688.00000
1257.00000 681.00000
1175.00000 735.00000
1196.00000 790.00000
1218.00000 845.00000
1238.00000 900.00000
1259.00000 956.00000
1285.00000 995.00000
1230.00000 1012.00000
1200.00000 1062.00000
1169.00000 1112.00000
1134.00000 1160.00000
1099.00000 1207.00000
1064.00000 1254.00000
1028.00000 1302.00000
993.00000 1349.00000
962.00000 1399.00000
936.00000 1452.00000
915.00000 1507.00000
908.00000 1565.00000
IMAGE=eaglesomi_BMNH_P_13581_paratype_left-upper_6th-tooth.JPG
ID=102 
SCALE=0.012867
LM=67
739.00000 1668.00000
2724.00000 1688.00000
1073.00000 643.00000
756.00000 1754.00000
783.00000 1838.00000
837.00000 1908.00000
908.00000 1960.00000
996.00000 1970.00000
1084.00000 1958.00000
1169.00000 1934.00000
1252.00000 1902.00000
1329.00000 1859.00000
1398.00000 1803.00000
1479.00000 1768.00000
1561.00000 1734.00000
1649.00000 1735.00000
1735.00000 1757.00000
1818.00000 1786.00000
1899.00000 1822.00000
1977.00000 1863.00000
2060.00000 1895.00000
2145.00000 1921.00000
2231.00000 1942.00000
2316.00000 1966.00000
2402.00000 1984.00000
2489.00000 2001.00000
2577.00000 2008.00000
2661.00000 1981.00000
2734.00000 1931.00000
2770.00000 1850.00000
2771.00000 1762.00000
2676.00000 1596.00000
2601.00000 1519.00000
2520.00000 1448.00000
2439.00000 1378.00000
2358.00000 1307.00000
2277.00000 1237.00000
2196.00000 1166.00000
2114.00000 1096.00000
2034.00000 1024.00000
1954.00000 953.00000
1876.00000 878.00000
1790.00000 815.00000
1697.00000 761.00000
1601.00000 714.00000
1500.00000 678.00000
1395.00000 656.00000
1288.00000 644.00000
1180.00000 641.00000
1098.00000 707.00000
1135.00000 767.00000
1166.00000 829.00000
1192.00000 894.00000
1232.00000 946.00000
1186.00000 962.00000
1166.00000 1024.00000
1134.00000 1085.00000
1088.00000 1137.00000
1042.00000 1190.00000
992.00000 1239.00000
939.00000 1284.00000
886.00000 1329.00000
833.00000 1376.00000
783.00000 1425.00000
735.00000 1475.00000
702.00000 1536.00000
716.00000 1602.00000
IMAGE=eaglesomi_BMNH_P_13582_paratype_left-upper_7th-tooth.JPG
ID=103 
SCALE=0.013210
LM=67
757.00000 1518.00000
2360.00000 1487.00000
1111.00000 734.00000
765.00000 1582.00000
806.00000 1634.00000
867.00000 1657.00000
933.00000 1664.00000
998.00000 1672.00000
1064.00000 1672.00000
1130.00000 1670.00000
1196.00000 1664.00000
1260.00000 1650.00000
1322.00000 1626.00000
1385.00000 1608.00000
1450.00000 1594.00000
1512.00000 1571.00000
1577.00000 1560.00000
1642.00000 1569.00000
1707.00000 1581.00000
1770.00000 1598.00000
1833.00000 1618.00000
1896.00000 1638.00000
1958.00000 1659.00000
2022.00000 1677.00000
2087.00000 1686.00000
2153.00000 1691.00000
2219.00000 1690.00000
2284.00000 1684.00000
2345.00000 1658.00000
2388.00000 1608.00000
2394.00000 1543.00000
2330.00000 1411.00000
2292.00000 1339.00000
2232.00000 1281.00000
2168.00000 1230.00000
2104.00000 1179.00000
2050.00000 1117.00000
1989.00000 1060.00000
1933.00000 1001.00000
1874.00000 943.00000
1816.00000 885.00000
1749.00000 837.00000
1677.00000 797.00000
1600.00000 768.00000
1520.00000 749.00000
1440.00000 731.00000
1358.00000 721.00000
1276.00000 718.00000
1193.00000 720.00000
1129.00000 781.00000
1151.00000 829.00000
1176.00000 875.00000
1198.00000 923.00000
1208.00000 967.00000
1174.00000 1003.00000
1161.00000 1052.00000
1126.00000 1092.00000
1089.00000 1129.00000
1053.00000 1167.00000
1015.00000 1203.00000
976.00000 1238.00000
936.00000 1273.00000
897.00000 1308.00000
860.00000 1345.00000
823.00000 1382.00000
785.00000 1419.00000
762.00000 1464.00000
IMAGE=eaglesomi_BMNH_P_13583_paratype_left-upper_9th-tooth.JPG
ID=104 
SCALE=0.013550
LM=67
522.00000 1635.00000
2598.00000 1648.00000
1061.00000 448.00000
478.00000 1716.00000
505.00000 1807.00000
566.00000 1880.00000
658.00000 1902.00000
752.00000 1916.00000
848.00000 1918.00000
943.00000 1917.00000
1036.00000 1900.00000
1127.00000 1871.00000
1214.00000 1831.00000
1288.00000 1771.00000
1356.00000 1705.00000
1434.00000 1650.00000
1527.00000 1630.00000
1621.00000 1619.00000
1716.00000 1628.00000
1801.00000 1670.00000
1873.00000 1733.00000
1951.00000 1788.00000
2034.00000 1835.00000
2120.00000 1876.00000
2207.00000 1913.00000
2297.00000 1944.00000
2393.00000 1946.00000
2487.00000 1935.00000
2576.00000 1901.00000
2629.00000 1822.00000
2649.00000 1729.00000
2553.00000 1551.00000
2484.00000 1468.00000
2421.00000 1380.00000
2348.00000 1300.00000
2275.00000 1221.00000
2202.00000 1141.00000
2137.00000 1055.00000
2078.00000 964.00000
2021.00000 872.00000
1956.00000 785.00000
1877.00000 712.00000
1787.00000 653.00000
1689.00000 606.00000
1585.00000 577.00000
1481.00000 548.00000
1377.00000 517.00000
1274.00000 486.00000
1169.00000 459.00000
1078.00000 523.00000
1102.00000 598.00000
1130.00000 672.00000
1154.00000 747.00000
1192.00000 814.00000
1136.00000 835.00000
1100.00000 897.00000
1070.00000 970.00000
1030.00000 1039.00000
984.00000 1103.00000
935.00000 1165.00000
882.00000 1224.00000
828.00000 1281.00000
773.00000 1337.00000
714.00000 1391.00000
655.00000 1443.00000
598.00000 1497.00000
550.00000 1560.00000
IMAGE=eaglesomi_BMNH_P_13586_paratype_right-upper_5-6th-tooth.JPG
ID=105 
SCALE=0.013261
LM=67
755.00000 1694.00000
2495.00000 1698.00000
1219.00000 472.00000
726.00000 1771.00000
740.00000 1853.00000
788.00000 1921.00000
861.00000 1963.00000
944.00000 1977.00000
1029.00000 1981.00000
1114.00000 1977.00000
1198.00000 1966.00000
1278.00000 1937.00000
1353.00000 1897.00000
1415.00000 1839.00000
1466.00000 1771.00000
1514.00000 1702.00000
1582.00000 1652.00000
1661.00000 1626.00000
1743.00000 1647.00000
1817.00000 1689.00000
1884.00000 1742.00000
1952.00000 1793.00000
2024.00000 1838.00000
2097.00000 1882.00000
2171.00000 1925.00000
2248.00000 1959.00000
2332.00000 1975.00000
2416.00000 1967.00000
2492.00000 1930.00000
2531.00000 1854.00000
2540.00000 1769.00000
2475.00000 1599.00000
2424.00000 1513.00000
2373.00000 1427.00000
2311.00000 1348.00000
2244.00000 1275.00000
2179.00000 1198.00000
2122.00000 1116.00000
2068.00000 1032.00000
2018.00000 946.00000
1971.00000 857.00000
1923.00000 770.00000
1864.00000 689.00000
1792.00000 620.00000
1707.00000 567.00000
1611.00000 539.00000
1515.00000 511.00000
1417.00000 490.00000
1317.00000 481.00000
1233.00000 543.00000
1248.00000 613.00000
1269.00000 681.00000
1245.00000 749.00000
1227.00000 818.00000
1206.00000 887.00000
1185.00000 956.00000
1161.00000 1024.00000
1135.00000 1091.00000
1103.00000 1155.00000
1067.00000 1218.00000
1026.00000 1276.00000
985.00000 1336.00000
941.00000 1392.00000
896.00000 1449.00000
853.00000 1507.00000
813.00000 1566.00000
774.00000 1627.00000
IMAGE=eaglesomi_BMNH_P_13588_paratype_left-lower_3rd-tooth.JPG
ID=106 
SCALE=0.012987
LM=67
747.00000 1586.00000
2625.00000 1487.00000
1065.00000 744.00000
761.00000 1666.00000
792.00000 1738.00000
865.00000 1767.00000
944.00000 1762.00000
1022.00000 1758.00000
1100.00000 1745.00000
1177.00000 1727.00000
1253.00000 1707.00000
1327.00000 1679.00000
1396.00000 1640.00000
1469.00000 1611.00000
1545.00000 1591.00000
1611.00000 1548.00000
1690.00000 1544.00000
1765.00000 1566.00000
1844.00000 1573.00000
1921.00000 1588.00000
1995.00000 1615.00000
2070.00000 1640.00000
2148.00000 1656.00000
2226.00000 1662.00000
2303.00000 1677.00000
2381.00000 1691.00000
2459.00000 1702.00000
2537.00000 1717.00000
2613.00000 1700.00000
2659.00000 1636.00000
2660.00000 1558.00000
2592.00000 1397.00000
2520.00000 1331.00000
2453.00000 1261.00000
2384.00000 1191.00000
2308.00000 1130.00000
2229.00000 1072.00000
2148.00000 1018.00000
2068.00000 961.00000
1988.00000 906.00000
1903.00000 857.00000
1818.00000 809.00000
1732.00000 763.00000
1642.00000 724.00000
1548.00000 701.00000
1451.00000 691.00000
1353.00000 695.00000
1256.00000 707.00000
1160.00000 721.00000
1086.00000 794.00000
1114.00000 844.00000
1143.00000 893.00000
1175.00000 941.00000
1198.00000 981.00000
1148.00000 1005.00000
1134.00000 1060.00000
1091.00000 1097.00000
1050.00000 1137.00000
1009.00000 1177.00000
964.00000 1212.00000
920.00000 1248.00000
875.00000 1284.00000
837.00000 1326.00000
804.00000 1373.00000
775.00000 1422.00000
758.00000 1477.00000
745.00000 1532.00000
IMAGE=eaglesomi_BMNH_P_13589_paratype_right-lower_8th-tooth.JPG
ID=107 
SCALE=0.013477
LM=67
598.00000 1608.00000
2688.00000 1541.00000
1126.00000 739.00000
568.00000 1692.00000
608.00000 1773.00000
687.00000 1820.00000
775.00000 1844.00000
865.00000 1853.00000
956.00000 1855.00000
1047.00000 1845.00000
1133.00000 1816.00000
1215.00000 1775.00000
1294.00000 1729.00000
1372.00000 1682.00000
1451.00000 1637.00000
1531.00000 1593.00000
1609.00000 1546.00000
1699.00000 1527.00000
1787.00000 1549.00000
1868.00000 1591.00000
1946.00000 1639.00000
2025.00000 1684.00000
2106.00000 1727.00000
2189.00000 1765.00000
2274.00000 1798.00000
2363.00000 1814.00000
2454.00000 1814.00000
2546.00000 1810.00000
2626.00000 1769.00000
2693.00000 1706.00000
2726.00000 1622.00000
2633.00000 1457.00000
2576.00000 1374.00000
2512.00000 1297.00000
2442.00000 1226.00000
2368.00000 1159.00000
2295.00000 1090.00000
2223.00000 1021.00000
2151.00000 952.00000
2074.00000 888.00000
1990.00000 834.00000
1907.00000 778.00000
1816.00000 739.00000
1719.00000 714.00000
1620.00000 702.00000
1520.00000 696.00000
1420.00000 695.00000
1320.00000 697.00000
1221.00000 710.00000
1160.00000 788.00000
1201.00000 835.00000
1229.00000 890.00000
1215.00000 939.00000
1170.00000 973.00000
1150.00000 1031.00000
1123.00000 1087.00000
1085.00000 1136.00000
1043.00000 1182.00000
1000.00000 1227.00000
955.00000 1269.00000
907.00000 1310.00000
858.00000 1347.00000
809.00000 1386.00000
763.00000 1427.00000
717.00000 1469.00000
668.00000 1508.00000
628.00000 1555.00000
IMAGE=eaglesomi_BMNH_P_13591_paratype_left-lower_7th-tooth.JPG
ID=108 
SCALE=0.013206
LM=67
972.00000 1450.00000
2224.00000 1392.00000
1301.00000 921.00000
968.00000 1503.00000
998.00000 1547.00000
1044.00000 1574.00000
1098.00000 1576.00000
1152.00000 1576.00000
1204.00000 1567.00000
1257.00000 1555.00000
1308.00000 1538.00000
1358.00000 1520.00000
1407.00000 1498.00000
1457.00000 1478.00000
1508.00000 1461.00000
1559.00000 1445.00000
1612.00000 1438.00000
1666.00000 1440.00000
1719.00000 1444.00000
1768.00000 1467.00000
1811.00000 1499.00000
1853.00000 1533.00000
1902.00000 1553.00000
1953.00000 1570.00000
2006.00000 1581.00000
2059.00000 1586.00000
2113.00000 1584.00000
2164.00000 1567.00000
2209.00000 1538.00000
2239.00000 1494.00000
2248.00000 1441.00000
2207.00000 1336.00000
2181.00000 1283.00000
2150.00000 1233.00000
2109.00000 1190.00000
2063.00000 1154.00000
2017.00000 1117.00000
1967.00000 1085.00000
1917.00000 1054.00000
1867.00000 1023.00000
1815.00000 996.00000
1762.00000 969.00000
1710.00000 942.00000
1653.00000 926.00000
1595.00000 921.00000
1536.00000 918.00000
1477.00000 915.00000
1418.00000 913.00000
1359.00000 912.00000
1314.00000 957.00000
1332.00000 992.00000
1351.00000 1027.00000
1372.00000 1060.00000
1334.00000 1066.00000
1304.00000 1091.00000
1280.00000 1123.00000
1246.00000 1143.00000
1212.00000 1163.00000
1179.00000 1184.00000
1145.00000 1204.00000
1111.00000 1224.00000
1078.00000 1245.00000
1048.00000 1271.00000
1025.00000 1303.00000
1004.00000 1336.00000
994.00000 1374.00000
982.00000 1412.00000
IMAGE=eaglesomi_BMNH_P_13593_paratype_right-lower_10th-tooth.JPG
ID=109 
SCALE=0.012787
LM=67
933.00000 1717.00000
2328.00000 1794.00000
1425.00000 496.00000
908.00000 1784.00000
898.00000 1855.00000
913.00000 1924.00000
957.00000 1980.00000
1017.00000 2019.00000
1087.00000 2033.00000
1158.00000 2032.00000
1228.00000 2021.00000
1294.00000 1994.00000
1354.00000 1955.00000
1408.00000 1908.00000
1467.00000 1868.00000
1528.00000 1832.00000
1599.00000 1823.00000
1670.00000 1828.00000
1738.00000 1847.00000
1805.00000 1871.00000
1864.00000 1912.00000
1910.00000 1966.00000
1967.00000 2009.00000
2028.00000 2046.00000
2091.00000 2078.00000
2157.00000 2105.00000
2227.00000 2095.00000
2292.00000 2065.00000
2329.00000 2004.00000
2344.00000 1935.00000
2337.00000 1864.00000
2357.00000 1706.00000
2372.00000 1615.00000
2367.00000 1524.00000
2327.00000 1441.00000
2281.00000 1362.00000
2234.00000 1283.00000
2185.00000 1205.00000
2143.00000 1123.00000
2102.00000 1041.00000
2061.00000 959.00000
2018.00000 878.00000
1978.00000 795.00000
1919.00000 725.00000
1848.00000 666.00000
1767.00000 623.00000
1683.00000 586.00000
1600.00000 547.00000
1516.00000 510.00000
1419.00000 569.00000
1410.00000 642.00000
1402.00000 715.00000
1377.00000 783.00000
1332.00000 838.00000
1310.00000 908.00000
1282.00000 976.00000
1244.00000 1039.00000
1206.00000 1102.00000
1162.00000 1160.00000
1112.00000 1214.00000
1062.00000 1269.00000
1011.00000 1321.00000
962.00000 1376.00000
923.00000 1438.00000
900.00000 1508.00000
886.00000 1580.00000
904.00000 1651.00000
IMAGE=eaglesomi_BMNH_P_73677.JPG
ID=110 
SCALE=0.017338
LM=67
1695.00000 1672.00000
3604.00000 2070.00000
2441.00000 286.00000
1685.00000 1766.00000
1688.00000 1860.00000
1697.00000 1954.00000
1725.00000 2045.00000
1776.00000 2124.00000
1852.00000 2179.00000
1943.00000 2202.00000
2036.00000 2183.00000
2127.00000 2156.00000
2217.00000 2129.00000
2308.00000 2104.00000
2401.00000 2085.00000
2494.00000 2069.00000
2587.00000 2054.00000
2680.00000 2039.00000
2771.00000 2053.00000
2842.00000 2115.00000
2915.00000 2175.00000
2991.00000 2232.00000
3066.00000 2289.00000
3141.00000 2346.00000
3221.00000 2396.00000
3309.00000 2429.00000
3402.00000 2433.00000
3496.00000 2423.00000
3549.00000 2354.00000
3569.00000 2261.00000
3586.00000 2168.00000
3627.00000 1951.00000
3634.00000 1827.00000
3622.00000 1704.00000
3613.00000 1581.00000
3588.00000 1459.00000
3554.00000 1340.00000
3514.00000 1223.00000
3472.00000 1107.00000
3420.00000 994.00000
3360.00000 886.00000
3290.00000 785.00000
3204.00000 697.00000
3100.00000 630.00000
2989.00000 575.00000
2878.00000 519.00000
2771.00000 457.00000
2663.00000 396.00000
2555.00000 335.00000
2416.00000 385.00000
2404.00000 487.00000
2411.00000 589.00000
2418.00000 690.00000
2426.00000 792.00000
2440.00000 893.00000
2471.00000 991.00000
2503.00000 1075.00000
2404.00000 1053.00000
2304.00000 1036.00000
2212.00000 1067.00000
2129.00000 1126.00000
2044.00000 1183.00000
1960.00000 1240.00000
1897.00000 1321.00000
1839.00000 1405.00000
1781.00000 1489.00000
1721.00000 1572.00000
IMAGE=Evomorg_Cuvier_1_OK_links_r1f2.JPG
ID=112 
SCALE=0.009699
LM=67
1549.00000 2229.00000
3381.00000 2179.00000
1927.00000 848.00000
1570.00000 2308.00000
1598.00000 2388.00000
1632.00000 2465.00000
1676.00000 2536.00000
1751.00000 2574.00000
1834.00000 2559.00000
1910.00000 2524.00000
1987.00000 2489.00000
2063.00000 2453.00000
2140.00000 2419.00000
2216.00000 2383.00000
2292.00000 2347.00000
2368.00000 2312.00000
2445.00000 2277.00000
2522.00000 2244.00000
2604.00000 2253.00000
2678.00000 2295.00000
2750.00000 2338.00000
2824.00000 2378.00000
2898.00000 2417.00000
2976.00000 2448.00000
3057.00000 2473.00000
3138.00000 2493.00000
3221.00000 2502.00000
3303.00000 2482.00000
3370.00000 2434.00000
3383.00000 2351.00000
3382.00000 2267.00000
3377.00000 2064.00000
3359.00000 1950.00000
3334.00000 1837.00000
3289.00000 1731.00000
3233.00000 1630.00000
3173.00000 1531.00000
3111.00000 1433.00000
3049.00000 1336.00000
2978.00000 1246.00000
2902.00000 1158.00000
2812.00000 1087.00000
2712.00000 1028.00000
2605.00000 986.00000
2494.00000 955.00000
2382.00000 927.00000
2269.00000 903.00000
2155.00000 882.00000
2041.00000 862.00000
1927.00000 939.00000
1941.00000 1029.00000
1965.00000 1117.00000
1994.00000 1204.00000
2026.00000 1289.00000
2071.00000 1368.00000
2128.00000 1439.00000
2094.00000 1494.00000
2003.00000 1499.00000
1921.00000 1532.00000
1855.00000 1595.00000
1787.00000 1656.00000
1721.00000 1719.00000
1665.00000 1791.00000
1625.00000 1873.00000
1593.00000 1958.00000
1570.00000 2046.00000
1549.00000 2135.00000
IMAGE=Evomorg_Cuvier_1_OK_links_r3f2.JPG
ID=114 
SCALE=0.012392
LM=67
1492.00000 1884.00000
3152.00000 1928.00000
1924.00000 428.00000
1508.00000 1961.00000
1528.00000 2038.00000
1549.00000 2114.00000
1575.00000 2188.00000
1632.00000 2243.00000
1709.00000 2255.00000
1785.00000 2233.00000
1860.00000 2207.00000
1931.00000 2173.00000
2001.00000 2138.00000
2070.00000 2099.00000
2138.00000 2059.00000
2206.00000 2019.00000
2277.00000 1984.00000
2355.00000 1975.00000
2433.00000 1976.00000
2506.00000 2007.00000
2569.00000 2054.00000
2630.00000 2105.00000
2685.00000 2161.00000
2740.00000 2217.00000
2802.00000 2265.00000
2877.00000 2284.00000
2952.00000 2261.00000
3009.00000 2209.00000
3049.00000 2141.00000
3090.00000 2074.00000
3125.00000 2003.00000
3185.00000 1821.00000
3186.00000 1707.00000
3178.00000 1593.00000
3152.00000 1482.00000
3108.00000 1376.00000
3060.00000 1273.00000
3009.00000 1170.00000
2958.00000 1068.00000
2899.00000 970.00000
2830.00000 879.00000
2753.00000 794.00000
2664.00000 723.00000
2563.00000 670.00000
2459.00000 623.00000
2353.00000 581.00000
2245.00000 542.00000
2140.00000 499.00000
2034.00000 456.00000
1904.00000 526.00000
1913.00000 623.00000
1928.00000 719.00000
1945.00000 815.00000
1970.00000 909.00000
2004.00000 1000.00000
2056.00000 1081.00000
1996.00000 1124.00000
1900.00000 1123.00000
1811.00000 1159.00000
1735.00000 1220.00000
1661.00000 1283.00000
1597.00000 1356.00000
1534.00000 1431.00000
1487.00000 1516.00000
1443.00000 1602.00000
1426.00000 1698.00000
1450.00000 1793.00000
IMAGE=Evomorg_Cuvier_1_OK_links_r4f2.JPG
ID=115 
SCALE=0.011512
LM=67
1283.00000 1946.00000
2928.00000 1922.00000
1479.00000 610.00000
1314.00000 2011.00000
1343.00000 2078.00000
1378.00000 2142.00000
1424.00000 2198.00000
1488.00000 2232.00000
1560.00000 2236.00000
1632.00000 2224.00000
1699.00000 2196.00000
1754.00000 2148.00000
1815.00000 2109.00000
1877.00000 2072.00000
1942.00000 2040.00000
2010.00000 2013.00000
2081.00000 2000.00000
2154.00000 2003.00000
2219.00000 2034.00000
2284.00000 2067.00000
2347.00000 2103.00000
2409.00000 2140.00000
2474.00000 2173.00000
2544.00000 2192.00000
2614.00000 2211.00000
2687.00000 2216.00000
2758.00000 2202.00000
2826.00000 2176.00000
2886.00000 2135.00000
2902.00000 2065.00000
2913.00000 1993.00000
2937.00000 1808.00000
2911.00000 1696.00000
2881.00000 1585.00000
2836.00000 1479.00000
2788.00000 1375.00000
2736.00000 1272.00000
2673.00000 1177.00000
2606.00000 1083.00000
2529.00000 997.00000
2449.00000 916.00000
2359.00000 844.00000
2261.00000 783.00000
2157.00000 735.00000
2046.00000 705.00000
1935.00000 679.00000
1822.00000 658.00000
1708.00000 639.00000
1595.00000 620.00000
1480.00000 697.00000
1504.00000 780.00000
1531.00000 863.00000
1559.00000 945.00000
1591.00000 1025.00000
1630.00000 1103.00000
1681.00000 1173.00000
1668.00000 1238.00000
1582.00000 1243.00000
1504.00000 1278.00000
1443.00000 1339.00000
1385.00000 1404.00000
1330.00000 1471.00000
1282.00000 1543.00000
1242.00000 1620.00000
1215.00000 1702.00000
1211.00000 1789.00000
1238.00000 1871.00000
IMAGE=Evomorg_Cuvier_1_OK_links_r5f2.JPG
ID=116 
SCALE=0.011855
LM=67
1492.00000 2208.00000
3195.00000 2324.00000
1790.00000 1181.00000
1483.00000 2289.00000
1483.00000 2368.00000
1508.00000 2443.00000
1567.00000 2495.00000
1637.00000 2532.00000
1711.00000 2560.00000
1790.00000 2561.00000
1867.00000 2543.00000
1944.00000 2522.00000
2019.00000 2498.00000
2095.00000 2475.00000
2170.00000 2451.00000
2246.00000 2427.00000
2324.00000 2413.00000
2402.00000 2426.00000
2478.00000 2445.00000
2555.00000 2465.00000
2632.00000 2485.00000
2706.00000 2512.00000
2775.00000 2550.00000
2848.00000 2582.00000
2920.00000 2615.00000
2992.00000 2646.00000
3071.00000 2644.00000
3145.00000 2617.00000
3199.00000 2559.00000
3202.00000 2480.00000
3204.00000 2401.00000
3217.00000 2217.00000
3197.00000 2110.00000
3176.00000 2005.00000
3124.00000 1910.00000
3065.00000 1820.00000
3005.00000 1730.00000
2940.00000 1643.00000
2869.00000 1562.00000
2796.00000 1482.00000
2712.00000 1414.00000
2627.00000 1348.00000
2531.00000 1299.00000
2430.00000 1261.00000
2326.00000 1233.00000
2220.00000 1212.00000
2113.00000 1192.00000
2007.00000 1173.00000
1899.00000 1168.00000
1815.00000 1251.00000
1841.00000 1322.00000
1866.00000 1392.00000
1890.00000 1463.00000
1921.00000 1532.00000
1956.00000 1598.00000
2002.00000 1657.00000
2018.00000 1700.00000
1945.00000 1684.00000
1871.00000 1688.00000
1805.00000 1721.00000
1752.00000 1775.00000
1697.00000 1825.00000
1644.00000 1878.00000
1595.00000 1935.00000
1554.00000 1997.00000
1522.00000 2065.00000
1495.00000 2135.00000
IMAGE=Evomorg_Cuvier_1_OK_links_r6f2.JPG
ID=117 
SCALE=0.011917
LM=67
1405.00000 2101.00000
3003.00000 2129.00000
1602.00000 1388.00000
1417.00000 2171.00000
1445.00000 2232.00000
1489.00000 2284.00000
1549.00000 2318.00000
1612.00000 2345.00000
1678.00000 2362.00000
1745.00000 2349.00000
1810.00000 2327.00000
1874.00000 2302.00000
1938.00000 2276.00000
2003.00000 2252.00000
2069.00000 2233.00000
2136.00000 2216.00000
2203.00000 2201.00000
2271.00000 2196.00000
2340.00000 2200.00000
2405.00000 2221.00000
2469.00000 2246.00000
2530.00000 2279.00000
2590.00000 2313.00000
2651.00000 2344.00000
2714.00000 2372.00000
2782.00000 2381.00000
2849.00000 2380.00000
2913.00000 2354.00000
2986.00000 2317.00000
3019.00000 2256.00000
3026.00000 2189.00000
3023.00000 2066.00000
2978.00000 1972.00000
2936.00000 1898.00000
2887.00000 1829.00000
2825.00000 1771.00000
2759.00000 1717.00000
2692.00000 1664.00000
2626.00000 1611.00000
2554.00000 1565.00000
2481.00000 1522.00000
2408.00000 1479.00000
2333.00000 1438.00000
2255.00000 1404.00000
2170.00000 1398.00000
2085.00000 1393.00000
2000.00000 1388.00000
1915.00000 1394.00000
1830.00000 1401.00000
1765.00000 1468.00000
1783.00000 1522.00000
1809.00000 1572.00000
1842.00000 1618.00000
1875.00000 1664.00000
1911.00000 1708.00000
1899.00000 1728.00000
1843.00000 1722.00000
1787.00000 1727.00000
1735.00000 1747.00000
1686.00000 1776.00000
1643.00000 1812.00000
1600.00000 1850.00000
1558.00000 1887.00000
1515.00000 1925.00000
1473.00000 1962.00000
1417.00000 2008.00000
1395.00000 2068.00000
IMAGE=Evomorg_Cuvier_1_OK_links_r8f2.JPG
ID=119 
SCALE=0.012048
LM=67
1435.00000 1813.00000
3140.00000 1702.00000
1729.00000 588.00000
1452.00000 1895.00000
1462.00000 1979.00000
1473.00000 2064.00000
1501.00000 2144.00000
1560.00000 2205.00000
1634.00000 2247.00000
1717.00000 2264.00000
1798.00000 2236.00000
1871.00000 2192.00000
1945.00000 2150.00000
2018.00000 2106.00000
2091.00000 2062.00000
2161.00000 2014.00000
2232.00000 1966.00000
2307.00000 1926.00000
2391.00000 1916.00000
2475.00000 1931.00000
2557.00000 1953.00000
2631.00000 1996.00000
2702.00000 2043.00000
2773.00000 2090.00000
2847.00000 2131.00000
2930.00000 2153.00000
2991.00000 2098.00000
3037.00000 2026.00000
3075.00000 1950.00000
3100.00000 1868.00000
3125.00000 1787.00000
3093.00000 1623.00000
3046.00000 1532.00000
2999.00000 1441.00000
2950.00000 1351.00000
2905.00000 1259.00000
2854.00000 1171.00000
2799.00000 1085.00000
2743.00000 999.00000
2676.00000 923.00000
2599.00000 855.00000
2516.00000 796.00000
2426.00000 747.00000
2329.00000 715.00000
2230.00000 690.00000
2131.00000 665.00000
2032.00000 640.00000
1931.00000 621.00000
1832.00000 599.00000
1734.00000 668.00000
1749.00000 747.00000
1770.00000 825.00000
1794.00000 902.00000
1824.00000 976.00000
1857.00000 1050.00000
1897.00000 1119.00000
1948.00000 1181.00000
1885.00000 1211.00000
1805.00000 1220.00000
1732.00000 1250.00000
1682.00000 1312.00000
1633.00000 1377.00000
1585.00000 1441.00000
1543.00000 1510.00000
1510.00000 1583.00000
1477.00000 1656.00000
1452.00000 1732.00000
IMAGE=Evomorg_Cuvier_1_OK_rechts_r1f2.JPG
ID=124 
SCALE=0.011937
LM=67
1588.00000 1939.00000
3412.00000 2149.00000
2118.00000 661.00000
1603.00000 2021.00000
1624.00000 2104.00000
1652.00000 2184.00000
1690.00000 2259.00000
1749.00000 2319.00000
1819.00000 2366.00000
1902.00000 2372.00000
1983.00000 2347.00000
2062.00000 2317.00000
2141.00000 2287.00000
2220.00000 2255.00000
2299.00000 2225.00000
2378.00000 2194.00000
2459.00000 2170.00000
2541.00000 2149.00000
2621.00000 2170.00000
2697.00000 2207.00000
2771.00000 2248.00000
2844.00000 2291.00000
2917.00000 2334.00000
2990.00000 2377.00000
3059.00000 2427.00000
3126.00000 2478.00000
3204.00000 2508.00000
3265.00000 2456.00000
3308.00000 2382.00000
3351.00000 2309.00000
3393.00000 2236.00000
3443.00000 2055.00000
3433.00000 1940.00000
3406.00000 1828.00000
3365.00000 1720.00000
3324.00000 1612.00000
3281.00000 1505.00000
3224.00000 1405.00000
3166.00000 1305.00000
3103.00000 1208.00000
3038.00000 1113.00000
2958.00000 1030.00000
2866.00000 960.00000
2767.00000 900.00000
2662.00000 853.00000
2553.00000 816.00000
2444.00000 778.00000
2335.00000 740.00000
2228.00000 697.00000
2113.00000 752.00000
2114.00000 843.00000
2120.00000 933.00000
2134.00000 1022.00000
2149.00000 1111.00000
2178.00000 1197.00000
2226.00000 1273.00000
2252.00000 1343.00000
2165.00000 1318.00000
2076.00000 1328.00000
2001.00000 1378.00000
1929.00000 1432.00000
1858.00000 1488.00000
1789.00000 1547.00000
1726.00000 1610.00000
1678.00000 1687.00000
1631.00000 1764.00000
1597.00000 1847.00000
IMAGE=Evomorg_Cuvier_1_OK_rechts_r3f2.JPG
ID=127 
SCALE=0.012141
LM=67
1717.00000 1604.00000
3528.00000 1774.00000
2163.00000 573.00000
1744.00000 1678.00000
1778.00000 1749.00000
1822.00000 1814.00000
1877.00000 1871.00000
1941.00000 1917.00000
2019.00000 1928.00000
2098.00000 1921.00000
2176.00000 1910.00000
2254.00000 1897.00000
2332.00000 1884.00000
2408.00000 1865.00000
2484.00000 1842.00000
2559.00000 1819.00000
2634.00000 1794.00000
2713.00000 1793.00000
2784.00000 1826.00000
2854.00000 1864.00000
2924.00000 1899.00000
2994.00000 1936.00000
3065.00000 1971.00000
3135.00000 2007.00000
3204.00000 2046.00000
3274.00000 2081.00000
3353.00000 2091.00000
3420.00000 2050.00000
3476.00000 1994.00000
3519.00000 1928.00000
3534.00000 1851.00000
3512.00000 1669.00000
3479.00000 1570.00000
3450.00000 1468.00000
3405.00000 1373.00000
3359.00000 1278.00000
3306.00000 1187.00000
3252.00000 1097.00000
3193.00000 1010.00000
3121.00000 933.00000
3045.00000 860.00000
2962.00000 796.00000
2876.00000 736.00000
2781.00000 691.00000
2679.00000 664.00000
2576.00000 641.00000
2473.00000 618.00000
2370.00000 600.00000
2266.00000 580.00000
2174.00000 652.00000
2195.00000 728.00000
2217.00000 804.00000
2242.00000 878.00000
2273.00000 951.00000
2304.00000 1024.00000
2351.00000 1087.00000
2347.00000 1119.00000
2269.00000 1104.00000
2191.00000 1105.00000
2125.00000 1144.00000
2063.00000 1193.00000
1999.00000 1239.00000
1941.00000 1292.00000
1881.00000 1343.00000
1830.00000 1403.00000
1780.00000 1464.00000
1734.00000 1528.00000
IMAGE=Evomorg_Cuvier_1_OK_rechts_r6f2.JPG
ID=129 
SCALE=0.012283
LM=67
1015.00000 2010.00000
3320.00000 2236.00000
1608.00000 495.00000
995.00000 2124.00000
979.00000 2239.00000
970.00000 2355.00000
992.00000 2469.00000
1085.00000 2538.00000
1201.00000 2533.00000
1306.00000 2484.00000
1408.00000 2429.00000
1515.00000 2385.00000
1624.00000 2345.00000
1734.00000 2309.00000
1845.00000 2274.00000
1959.00000 2253.00000
2073.00000 2235.00000
2189.00000 2222.00000
2302.00000 2248.00000
2408.00000 2295.00000
2508.00000 2354.00000
2607.00000 2413.00000
2708.00000 2471.00000
2809.00000 2527.00000
2911.00000 2582.00000
3013.00000 2637.00000
3122.00000 2677.00000
3238.00000 2672.00000
3314.00000 2585.00000
3319.00000 2469.00000
3319.00000 2353.00000
3338.00000 2099.00000
3296.00000 1961.00000
3271.00000 1818.00000
3242.00000 1676.00000
3201.00000 1538.00000
3143.00000 1405.00000
3069.00000 1280.00000
2995.00000 1156.00000
2916.00000 1036.00000
2813.00000 934.00000
2700.00000 843.00000
2577.00000 767.00000
2447.00000 703.00000
2310.00000 657.00000
2171.00000 617.00000
2032.00000 578.00000
1891.00000 545.00000
1750.00000 513.00000
1594.00000 606.00000
1613.00000 717.00000
1634.00000 829.00000
1671.00000 935.00000
1709.00000 1042.00000
1760.00000 1143.00000
1830.00000 1232.00000
1722.00000 1231.00000
1612.00000 1209.00000
1499.00000 1202.00000
1407.00000 1267.00000
1315.00000 1334.00000
1225.00000 1402.00000
1147.00000 1485.00000
1079.00000 1575.00000
1022.00000 1673.00000
1006.00000 1785.00000
1008.00000 1898.00000
IMAGE=Evomorg_Cuvier_1_UK_links_r4f2.JPG
ID=140 
SCALE=0.009270
LM=67
1889.00000 2236.00000
2719.00000 2154.00000
1932.00000 1750.00000
1903.00000 2271.00000
1918.00000 2306.00000
1932.00000 2342.00000
1968.00000 2354.00000
2001.00000 2335.00000
2034.00000 2316.00000
2066.00000 2295.00000
2098.00000 2274.00000
2130.00000 2253.00000
2163.00000 2233.00000
2196.00000 2215.00000
2230.00000 2198.00000
2265.00000 2181.00000
2299.00000 2163.00000
2332.00000 2145.00000
2366.00000 2128.00000
2404.00000 2129.00000
2434.00000 2152.00000
2465.00000 2175.00000
2496.00000 2198.00000
2526.00000 2220.00000
2557.00000 2244.00000
2587.00000 2267.00000
2625.00000 2274.00000
2663.00000 2278.00000
2695.00000 2258.00000
2721.00000 2229.00000
2731.00000 2193.00000
2740.00000 2100.00000
2749.00000 2043.00000
2744.00000 1986.00000
2723.00000 1932.00000
2691.00000 1884.00000
2650.00000 1843.00000
2603.00000 1810.00000
2550.00000 1788.00000
2498.00000 1763.00000
2443.00000 1745.00000
2387.00000 1732.00000
2330.00000 1720.00000
2273.00000 1717.00000
2215.00000 1716.00000
2157.00000 1717.00000
2100.00000 1718.00000
2042.00000 1719.00000
1985.00000 1727.00000
1957.00000 1773.00000
1981.00000 1798.00000
2009.00000 1820.00000
2037.00000 1840.00000
2057.00000 1868.00000
2057.00000 1898.00000
2025.00000 1912.00000
1992.00000 1924.00000
1962.00000 1939.00000
1936.00000 1963.00000
1912.00000 1987.00000
1887.00000 2012.00000
1864.00000 2038.00000
1855.00000 2072.00000
1848.00000 2106.00000
1851.00000 2141.00000
1856.00000 2175.00000
1866.00000 2209.00000
IMAGE=Evomorg_Cuvier_2_OK_links_r10f1.JPG
ID=156 
SCALE=0.007885
LM=67
1752.00000 1978.00000
3344.00000 1787.00000
2045.00000 699.00000
1788.00000 2049.00000
1821.00000 2117.00000
1861.00000 2182.00000
1927.00000 2218.00000
2001.00000 2236.00000
2076.00000 2227.00000
2149.00000 2208.00000
2220.00000 2183.00000
2291.00000 2156.00000
2362.00000 2129.00000
2429.00000 2094.00000
2496.00000 2059.00000
2563.00000 2023.00000
2631.00000 1988.00000
2702.00000 1964.00000
2778.00000 1964.00000
2842.00000 2003.00000
2901.00000 2051.00000
2961.00000 2098.00000
3023.00000 2141.00000
3091.00000 2173.00000
3166.00000 2183.00000
3240.00000 2168.00000
3312.00000 2145.00000
3361.00000 2089.00000
3370.00000 2014.00000
3362.00000 1938.00000
3351.00000 1863.00000
3351.00000 1692.00000
3312.00000 1604.00000
3267.00000 1518.00000
3226.00000 1430.00000
3186.00000 1341.00000
3137.00000 1258.00000
3082.00000 1177.00000
3020.00000 1103.00000
2949.00000 1037.00000
2868.00000 984.00000
2784.00000 935.00000
2691.00000 905.00000
2599.00000 876.00000
2507.00000 846.00000
2415.00000 813.00000
2323.00000 781.00000
2232.00000 748.00000
2140.00000 719.00000
2057.00000 781.00000
2088.00000 859.00000
2121.00000 937.00000
2157.00000 1014.00000
2191.00000 1091.00000
2226.00000 1168.00000
2259.00000 1245.00000
2269.00000 1309.00000
2185.00000 1310.00000
2106.00000 1333.00000
2049.00000 1396.00000
1993.00000 1459.00000
1941.00000 1525.00000
1892.00000 1594.00000
1843.00000 1663.00000
1801.00000 1736.00000
1770.00000 1815.00000
1748.00000 1896.00000
IMAGE=Evomorg_Cuvier_2_OK_links_r1f1.JPG
ID=157 
SCALE=0.007852
LM=67
1343.00000 1968.00000
3112.00000 1974.00000
1747.00000 752.00000
1329.00000 2050.00000
1342.00000 2131.00000
1372.00000 2208.00000
1422.00000 2273.00000
1497.00000 2306.00000
1579.00000 2299.00000
1657.00000 2275.00000
1735.00000 2247.00000
1811.00000 2217.00000
1885.00000 2180.00000
1958.00000 2144.00000
2032.00000 2107.00000
2109.00000 2077.00000
2186.00000 2048.00000
2263.00000 2021.00000
2341.00000 1994.00000
2423.00000 2000.00000
2491.00000 2045.00000
2560.00000 2090.00000
2627.00000 2138.00000
2694.00000 2186.00000
2765.00000 2227.00000
2843.00000 2254.00000
2923.00000 2270.00000
3006.00000 2274.00000
3062.00000 2215.00000
3089.00000 2137.00000
3107.00000 2057.00000
3176.00000 1888.00000
3141.00000 1788.00000
3095.00000 1690.00000
3046.00000 1594.00000
2987.00000 1504.00000
2927.00000 1414.00000
2870.00000 1322.00000
2805.00000 1237.00000
2729.00000 1161.00000
2647.00000 1090.00000
2558.00000 1029.00000
2466.00000 973.00000
2363.00000 944.00000
2260.00000 912.00000
2159.00000 874.00000
2056.00000 842.00000
1954.00000 809.00000
1851.00000 774.00000
1755.00000 837.00000
1776.00000 921.00000
1805.00000 1002.00000
1837.00000 1082.00000
1872.00000 1161.00000
1911.00000 1238.00000
1955.00000 1312.00000
1953.00000 1360.00000
1868.00000 1346.00000
1784.00000 1352.00000
1720.00000 1409.00000
1658.00000 1468.00000
1599.00000 1532.00000
1540.00000 1595.00000
1480.00000 1656.00000
1428.00000 1726.00000
1393.00000 1804.00000
1362.00000 1884.00000
IMAGE=Evomorg_Cuvier_2_OK_links_r2f1.JPG
ID=158 
SCALE=0.008492
LM=67
1465.00000 1583.00000
3218.00000 1616.00000
1864.00000 354.00000
1464.00000 1665.00000
1452.00000 1746.00000
1489.00000 1821.00000
1546.00000 1879.00000
1627.00000 1897.00000
1711.00000 1897.00000
1795.00000 1894.00000
1876.00000 1875.00000
1953.00000 1843.00000
2030.00000 1808.00000
2105.00000 1772.00000
2180.00000 1735.00000
2255.00000 1698.00000
2329.00000 1659.00000
2403.00000 1619.00000
2482.00000 1590.00000
2554.00000 1623.00000
2615.00000 1680.00000
2674.00000 1740.00000
2735.00000 1797.00000
2799.00000 1851.00000
2866.00000 1901.00000
2936.00000 1948.00000
3013.00000 1967.00000
3083.00000 1926.00000
3130.00000 1857.00000
3161.00000 1779.00000
3189.00000 1700.00000
3249.00000 1515.00000
3215.00000 1412.00000
3170.00000 1314.00000
3127.00000 1216.00000
3081.00000 1119.00000
3032.00000 1023.00000
2977.00000 930.00000
2916.00000 841.00000
2843.00000 764.00000
2760.00000 695.00000
2672.00000 633.00000
2578.00000 581.00000
2479.00000 541.00000
2375.00000 513.00000
2271.00000 484.00000
2169.00000 450.00000
2067.00000 415.00000
1966.00000 377.00000
1859.00000 440.00000
1875.00000 526.00000
1895.00000 611.00000
1927.00000 692.00000
1959.00000 773.00000
2001.00000 850.00000
2044.00000 927.00000
2087.00000 1002.00000
2013.00000 994.00000
1925.00000 989.00000
1850.00000 1020.00000
1790.00000 1084.00000
1732.00000 1149.00000
1674.00000 1214.00000
1612.00000 1276.00000
1561.00000 1346.00000
1515.00000 1421.00000
1475.00000 1499.00000
IMAGE=Evomorg_Cuvier_2_OK_links_r3f1.JPG
ID=159 
SCALE=0.009174
LM=67
1107.00000 2239.00000
2825.00000 2363.00000
1567.00000 1065.00000
1082.00000 2311.00000
1085.00000 2391.00000
1121.00000 2463.00000
1180.00000 2517.00000
1255.00000 2548.00000
1335.00000 2550.00000
1416.00000 2551.00000
1496.00000 2542.00000
1574.00000 2522.00000
1652.00000 2503.00000
1728.00000 2476.00000
1805.00000 2450.00000
1881.00000 2424.00000
1956.00000 2396.00000
2036.00000 2385.00000
2114.00000 2405.00000
2184.00000 2445.00000
2245.00000 2498.00000
2304.00000 2552.00000
2374.00000 2592.00000
2445.00000 2630.00000
2516.00000 2669.00000
2593.00000 2693.00000
2672.00000 2709.00000
2738.00000 2666.00000
2787.00000 2602.00000
2820.00000 2528.00000
2830.00000 2449.00000
2817.00000 2262.00000
2792.00000 2162.00000
2762.00000 2064.00000
2727.00000 1967.00000
2697.00000 1869.00000
2642.00000 1782.00000
2591.00000 1693.00000
2539.00000 1604.00000
2482.00000 1519.00000
2401.00000 1455.00000
2316.00000 1397.00000
2227.00000 1345.00000
2136.00000 1297.00000
2043.00000 1255.00000
1949.00000 1213.00000
1855.00000 1171.00000
1761.00000 1130.00000
1667.00000 1088.00000
1577.00000 1151.00000
1592.00000 1236.00000
1619.00000 1318.00000
1647.00000 1399.00000
1676.00000 1481.00000
1705.00000 1562.00000
1737.00000 1642.00000
1740.00000 1695.00000
1657.00000 1672.00000
1572.00000 1662.00000
1500.00000 1705.00000
1433.00000 1759.00000
1367.00000 1815.00000
1302.00000 1871.00000
1237.00000 1928.00000
1182.00000 1994.00000
1139.00000 2067.00000
1120.00000 2151.00000
IMAGE=Evomorg_Cuvier_2_OK_links_r4f1.JPG
ID=160 
SCALE=0.008482
LM=67
1160.00000 2058.00000
3119.00000 2276.00000
1750.00000 771.00000
1158.00000 2141.00000
1185.00000 2222.00000
1233.00000 2293.00000
1291.00000 2357.00000
1358.00000 2410.00000
1442.00000 2426.00000
1528.00000 2428.00000
1614.00000 2419.00000
1699.00000 2408.00000
1784.00000 2390.00000
1867.00000 2368.00000
1950.00000 2345.00000
2033.00000 2320.00000
2115.00000 2294.00000
2198.00000 2270.00000
2279.00000 2250.00000
2350.00000 2298.00000
2412.00000 2357.00000
2478.00000 2413.00000
2545.00000 2468.00000
2613.00000 2520.00000
2689.00000 2560.00000
2772.00000 2576.00000
2858.00000 2566.00000
2939.00000 2540.00000
3011.00000 2494.00000
3073.00000 2433.00000
3112.00000 2356.00000
3130.00000 2163.00000
3115.00000 2048.00000
3080.00000 1937.00000
3043.00000 1827.00000
3001.00000 1719.00000
2952.00000 1614.00000
2895.00000 1513.00000
2832.00000 1416.00000
2758.00000 1326.00000
2677.00000 1243.00000
2589.00000 1169.00000
2491.00000 1105.00000
2385.00000 1058.00000
2278.00000 1015.00000
2171.00000 970.00000
2066.00000 921.00000
1962.00000 870.00000
1861.00000 813.00000
1742.00000 866.00000
1749.00000 960.00000
1764.00000 1054.00000
1789.00000 1145.00000
1817.00000 1236.00000
1847.00000 1325.00000
1877.00000 1415.00000
1913.00000 1503.00000
1832.00000 1501.00000
1740.00000 1480.00000
1652.00000 1506.00000
1577.00000 1565.00000
1503.00000 1624.00000
1430.00000 1684.00000
1360.00000 1748.00000
1290.00000 1812.00000
1230.00000 1885.00000
1185.00000 1967.00000
IMAGE=Evomorg_Cuvier_2_OK_links_r5f1.JPG
ID=161 
SCALE=0.007818
LM=67
1404.00000 2219.00000
3116.00000 2376.00000
1897.00000 1261.00000
1384.00000 2299.00000
1384.00000 2379.00000
1412.00000 2454.00000
1478.00000 2497.00000
1558.00000 2504.00000
1637.00000 2492.00000
1717.00000 2481.00000
1796.00000 2469.00000
1875.00000 2458.00000
1955.00000 2446.00000
2033.00000 2430.00000
2112.00000 2413.00000
2190.00000 2396.00000
2268.00000 2376.00000
2345.00000 2354.00000
2423.00000 2348.00000
2497.00000 2379.00000
2563.00000 2424.00000
2625.00000 2475.00000
2688.00000 2524.00000
2754.00000 2570.00000
2823.00000 2610.00000
2895.00000 2646.00000
2971.00000 2661.00000
3051.00000 2648.00000
3118.00000 2612.00000
3142.00000 2536.00000
3131.00000 2456.00000
3138.00000 2285.00000
3136.00000 2187.00000
3117.00000 2090.00000
3079.00000 1999.00000
3038.00000 1910.00000
2989.00000 1824.00000
2931.00000 1744.00000
2870.00000 1667.00000
2803.00000 1594.00000
2726.00000 1532.00000
2647.00000 1474.00000
2559.00000 1430.00000
2467.00000 1393.00000
2376.00000 1357.00000
2282.00000 1325.00000
2188.00000 1298.00000
2092.00000 1274.00000
1995.00000 1259.00000
1916.00000 1330.00000
1938.00000 1402.00000
1961.00000 1474.00000
1991.00000 1544.00000
2020.00000 1614.00000
2049.00000 1684.00000
2079.00000 1754.00000
2011.00000 1749.00000
1938.00000 1731.00000
1864.00000 1733.00000
1803.00000 1779.00000
1742.00000 1824.00000
1682.00000 1870.00000
1623.00000 1917.00000
1565.00000 1967.00000
1514.00000 2022.00000
1471.00000 2085.00000
1437.00000 2152.00000
IMAGE=Evomorg_Cuvier_2_OK_links_r6f1.JPG
ID=162 
SCALE=0.007980
LM=67
1516.00000 2275.00000
3072.00000 2431.00000
1885.00000 1414.00000
1503.00000 2342.00000
1503.00000 2411.00000
1517.00000 2478.00000
1571.00000 2519.00000
1634.00000 2544.00000
1703.00000 2542.00000
1771.00000 2539.00000
1839.00000 2533.00000
1907.00000 2525.00000
1975.00000 2514.00000
2041.00000 2498.00000
2107.00000 2480.00000
2173.00000 2462.00000
2239.00000 2445.00000
2305.00000 2427.00000
2371.00000 2409.00000
2435.00000 2434.00000
2493.00000 2470.00000
2551.00000 2506.00000
2610.00000 2540.00000
2669.00000 2575.00000
2728.00000 2609.00000
2790.00000 2639.00000
2856.00000 2656.00000
2923.00000 2643.00000
2985.00000 2615.00000
3026.00000 2560.00000
3057.00000 2499.00000
3059.00000 2340.00000
3027.00000 2256.00000
2999.00000 2171.00000
2970.00000 2086.00000
2940.00000 2002.00000
2893.00000 1926.00000
2840.00000 1853.00000
2781.00000 1785.00000
2714.00000 1726.00000
2643.00000 1671.00000
2568.00000 1622.00000
2485.00000 1586.00000
2402.00000 1554.00000
2317.00000 1524.00000
2231.00000 1499.00000
2145.00000 1474.00000
2059.00000 1448.00000
1972.00000 1426.00000
1887.00000 1480.00000
1904.00000 1544.00000
1930.00000 1607.00000
1957.00000 1668.00000
1986.00000 1729.00000
2014.00000 1790.00000
2042.00000 1851.00000
2049.00000 1896.00000
1983.00000 1880.00000
1917.00000 1873.00000
1854.00000 1891.00000
1797.00000 1926.00000
1742.00000 1964.00000
1693.00000 2010.00000
1644.00000 2056.00000
1595.00000 2103.00000
1554.00000 2156.00000
1517.00000 2212.00000
IMAGE=Evomorg_Cuvier_2_OK_links_r7f1.JPG
ID=163 
SCALE=0.008032
LM=67
1636.00000 1844.00000
2884.00000 1805.00000
1685.00000 1226.00000
1635.00000 1898.00000
1634.00000 1955.00000
1652.00000 2009.00000
1703.00000 2034.00000
1760.00000 2037.00000
1814.00000 2019.00000
1867.00000 2000.00000
1921.00000 1980.00000
1974.00000 1959.00000
2027.00000 1938.00000
2080.00000 1918.00000
2133.00000 1897.00000
2186.00000 1875.00000
2239.00000 1853.00000
2294.00000 1841.00000
2347.00000 1862.00000
2395.00000 1893.00000
2443.00000 1924.00000
2492.00000 1953.00000
2545.00000 1975.00000
2598.00000 1996.00000
2654.00000 2006.00000
2711.00000 2011.00000
2768.00000 2011.00000
2823.00000 1996.00000
2873.00000 1970.00000
2897.00000 1920.00000
2891.00000 1864.00000
2859.00000 1731.00000
2826.00000 1662.00000
2788.00000 1595.00000
2746.00000 1530.00000
2697.00000 1471.00000
2645.00000 1414.00000
2579.00000 1376.00000
2511.00000 1339.00000
2440.00000 1310.00000
2368.00000 1283.00000
2293.00000 1265.00000
2218.00000 1247.00000
2142.00000 1236.00000
2066.00000 1224.00000
1990.00000 1216.00000
1913.00000 1212.00000
1836.00000 1208.00000
1759.00000 1213.00000
1712.00000 1263.00000
1745.00000 1299.00000
1780.00000 1332.00000
1815.00000 1366.00000
1849.00000 1400.00000
1884.00000 1435.00000
1919.00000 1468.00000
1915.00000 1484.00000
1867.00000 1483.00000
1818.00000 1486.00000
1774.00000 1503.00000
1741.00000 1538.00000
1708.00000 1574.00000
1675.00000 1610.00000
1651.00000 1652.00000
1634.00000 1697.00000
1627.00000 1745.00000
1623.00000 1794.00000
IMAGE=Evomorg_Cuvier_2_OK_links_r8f1.JPG
ID=164 
SCALE=0.008614
LM=67
1782.00000 2232.00000
2791.00000 2109.00000
1873.00000 1612.00000
1784.00000 2283.00000
1815.00000 2318.00000
1855.00000 2343.00000
1899.00000 2356.00000
1943.00000 2346.00000
1984.00000 2322.00000
2025.00000 2298.00000
2066.00000 2274.00000
2107.00000 2251.00000
2148.00000 2228.00000
2191.00000 2207.00000
2234.00000 2189.00000
2279.00000 2175.00000
2325.00000 2162.00000
2371.00000 2155.00000
2418.00000 2161.00000
2462.00000 2178.00000
2503.00000 2201.00000
2543.00000 2226.00000
2584.00000 2250.00000
2624.00000 2274.00000
2667.00000 2294.00000
2714.00000 2299.00000
2760.00000 2292.00000
2804.00000 2274.00000
2830.00000 2236.00000
2834.00000 2189.00000
2823.00000 2144.00000
2801.00000 2044.00000
2802.00000 1979.00000
2783.00000 1916.00000
2761.00000 1855.00000
2724.00000 1801.00000
2681.00000 1752.00000
2628.00000 1714.00000
2572.00000 1681.00000
2511.00000 1655.00000
2451.00000 1631.00000
2389.00000 1610.00000
2324.00000 1598.00000
2260.00000 1589.00000
2194.00000 1586.00000
2129.00000 1585.00000
2064.00000 1588.00000
1998.00000 1592.00000
1933.00000 1597.00000
1901.00000 1648.00000
1929.00000 1682.00000
1958.00000 1715.00000
1987.00000 1748.00000
2015.00000 1782.00000
2042.00000 1816.00000
2014.00000 1835.00000
1970.00000 1839.00000
1929.00000 1854.00000
1898.00000 1884.00000
1871.00000 1919.00000
1845.00000 1955.00000
1819.00000 1990.00000
1794.00000 2026.00000
1779.00000 2067.00000
1764.00000 2108.00000
1761.00000 2152.00000
1764.00000 2196.00000
IMAGE=Evomorg_Cuvier_2_OK_links_r9f1.JPG
ID=165 
SCALE=0.007686
LM=67
1710.00000 1397.00000
2702.00000 1459.00000
1962.00000 971.00000
1715.00000 1441.00000
1723.00000 1483.00000
1742.00000 1520.00000
1783.00000 1522.00000
1824.00000 1513.00000
1865.00000 1504.00000
1906.00000 1494.00000
1947.00000 1483.00000
1987.00000 1471.00000
2027.00000 1461.00000
2068.00000 1450.00000
2109.00000 1440.00000
2150.00000 1431.00000
2191.00000 1426.00000
2233.00000 1427.00000
2275.00000 1432.00000
2316.00000 1441.00000
2348.00000 1467.00000
2381.00000 1494.00000
2413.00000 1521.00000
2445.00000 1548.00000
2480.00000 1570.00000
2518.00000 1589.00000
2559.00000 1589.00000
2599.00000 1576.00000
2639.00000 1563.00000
2672.00000 1538.00000
2688.00000 1499.00000
2727.00000 1414.00000
2719.00000 1362.00000
2694.00000 1315.00000
2662.00000 1273.00000
2629.00000 1231.00000
2595.00000 1191.00000
2559.00000 1152.00000
2517.00000 1121.00000
2470.00000 1095.00000
2424.00000 1069.00000
2375.00000 1051.00000
2325.00000 1034.00000
2274.00000 1018.00000
2223.00000 1007.00000
2171.00000 995.00000
2120.00000 983.00000
2068.00000 973.00000
2015.00000 971.00000
1971.00000 1003.00000
1982.00000 1035.00000
1995.00000 1067.00000
2008.00000 1098.00000
2022.00000 1129.00000
2003.00000 1140.00000
1969.00000 1140.00000
1935.00000 1139.00000
1904.00000 1151.00000
1875.00000 1169.00000
1846.00000 1186.00000
1817.00000 1204.00000
1787.00000 1222.00000
1764.00000 1245.00000
1743.00000 1272.00000
1722.00000 1299.00000
1710.00000 1330.00000
1704.00000 1363.00000
IMAGE=Evomorg_Cuvier_2_OK_rechts_r10f1.JPG
ID=166 
SCALE=0.007496
LM=67
1439.00000 1963.00000
3017.00000 1781.00000
1593.00000 822.00000
1466.00000 2027.00000
1500.00000 2088.00000
1540.00000 2146.00000
1578.00000 2205.00000
1634.00000 2248.00000
1704.00000 2242.00000
1771.00000 2220.00000
1835.00000 2192.00000
1898.00000 2160.00000
1961.00000 2128.00000
2023.00000 2096.00000
2086.00000 2064.00000
2149.00000 2032.00000
2212.00000 2001.00000
2275.00000 1970.00000
2345.00000 1963.00000
2412.00000 1983.00000
2480.00000 2005.00000
2544.00000 2033.00000
2609.00000 2060.00000
2676.00000 2080.00000
2746.00000 2087.00000
2817.00000 2085.00000
2887.00000 2079.00000
2940.00000 2037.00000
2984.00000 1982.00000
3017.00000 1920.00000
3030.00000 1851.00000
2994.00000 1691.00000
2938.00000 1611.00000
2883.00000 1531.00000
2828.00000 1450.00000
2773.00000 1370.00000
2719.00000 1289.00000
2661.00000 1211.00000
2594.00000 1140.00000
2520.00000 1078.00000
2440.00000 1022.00000
2353.00000 979.00000
2261.00000 948.00000
2165.00000 928.00000
2070.00000 911.00000
1974.00000 892.00000
1879.00000 871.00000
1784.00000 852.00000
1688.00000 836.00000
1610.00000 897.00000
1643.00000 966.00000
1683.00000 1032.00000
1722.00000 1097.00000
1763.00000 1162.00000
1804.00000 1227.00000
1847.00000 1290.00000
1894.00000 1351.00000
1833.00000 1377.00000
1758.00000 1389.00000
1693.00000 1429.00000
1645.00000 1489.00000
1597.00000 1549.00000
1553.00000 1612.00000
1516.00000 1679.00000
1479.00000 1746.00000
1445.00000 1815.00000
1424.00000 1889.00000
IMAGE=Evomorg_Cuvier_2_OK_rechts_r1f1.JPG
ID=167 
SCALE=0.008756
LM=67
1284.00000 2126.00000
2895.00000 2138.00000
1678.00000 1118.00000
1292.00000 2201.00000
1301.00000 2271.00000
1329.00000 2336.00000
1370.00000 2395.00000
1434.00000 2425.00000
1504.00000 2428.00000
1573.00000 2411.00000
1643.00000 2398.00000
1712.00000 2381.00000
1781.00000 2362.00000
1849.00000 2341.00000
1915.00000 2316.00000
1981.00000 2289.00000
2045.00000 2259.00000
2110.00000 2228.00000
2175.00000 2202.00000
2246.00000 2204.00000
2307.00000 2238.00000
2366.00000 2278.00000
2423.00000 2320.00000
2483.00000 2358.00000
2552.00000 2376.00000
2622.00000 2387.00000
2693.00000 2388.00000
2763.00000 2379.00000
2822.00000 2339.00000
2853.00000 2275.00000
2882.00000 2210.00000
2902.00000 2056.00000
2870.00000 1969.00000
2833.00000 1884.00000
2795.00000 1800.00000
2758.00000 1716.00000
2719.00000 1632.00000
2668.00000 1555.00000
2606.00000 1486.00000
2541.00000 1420.00000
2470.00000 1362.00000
2386.00000 1323.00000
2300.00000 1288.00000
2213.00000 1257.00000
2124.00000 1232.00000
2035.00000 1207.00000
1947.00000 1182.00000
1858.00000 1155.00000
1770.00000 1129.00000
1687.00000 1191.00000
1706.00000 1265.00000
1736.00000 1334.00000
1770.00000 1402.00000
1806.00000 1469.00000
1848.00000 1532.00000
1889.00000 1596.00000
1859.00000 1630.00000
1784.00000 1627.00000
1715.00000 1649.00000
1649.00000 1687.00000
1584.00000 1727.00000
1523.00000 1773.00000
1463.00000 1819.00000
1406.00000 1869.00000
1349.00000 1919.00000
1312.00000 1984.00000
1282.00000 2054.00000
IMAGE=Evomorg_Cuvier_2_OK_rechts_r2f1.JPG
ID=168 
SCALE=0.009804
LM=67
1076.00000 1987.00000
2806.00000 2115.00000
1531.00000 796.00000
1049.00000 2066.00000
1026.00000 2146.00000
1026.00000 2229.00000
1082.00000 2291.00000
1161.00000 2318.00000
1244.00000 2325.00000
1326.00000 2315.00000
1409.00000 2306.00000
1489.00000 2284.00000
1567.00000 2253.00000
1644.00000 2221.00000
1722.00000 2192.00000
1799.00000 2162.00000
1877.00000 2132.00000
1955.00000 2102.00000
2033.00000 2074.00000
2115.00000 2090.00000
2189.00000 2128.00000
2250.00000 2185.00000
2303.00000 2248.00000
2364.00000 2306.00000
2433.00000 2352.00000
2510.00000 2383.00000
2591.00000 2403.00000
2674.00000 2395.00000
2742.00000 2346.00000
2787.00000 2277.00000
2816.00000 2199.00000
2825.00000 2007.00000
2818.00000 1901.00000
2784.00000 1800.00000
2742.00000 1703.00000
2703.00000 1604.00000
2652.00000 1510.00000
2599.00000 1418.00000
2545.00000 1327.00000
2480.00000 1242.00000
2402.00000 1169.00000
2320.00000 1102.00000
2226.00000 1053.00000
2128.00000 1012.00000
2026.00000 982.00000
1924.00000 950.00000
1824.00000 914.00000
1726.00000 872.00000
1628.00000 831.00000
1518.00000 879.00000
1531.00000 964.00000
1555.00000 1047.00000
1580.00000 1129.00000
1612.00000 1209.00000
1645.00000 1289.00000
1682.00000 1366.00000
1714.00000 1436.00000
1631.00000 1422.00000
1545.00000 1423.00000
1471.00000 1464.00000
1401.00000 1514.00000
1331.00000 1564.00000
1264.00000 1618.00000
1199.00000 1674.00000
1146.00000 1742.00000
1108.00000 1818.00000
1083.00000 1900.00000
IMAGE=Evomorg_Cuvier_2_OK_rechts_r3f1.JPG
ID=169 
SCALE=0.008613
LM=67
1660.00000 1957.00000
3079.00000 1773.00000
1894.00000 878.00000
1680.00000 2019.00000
1701.00000 2080.00000
1738.00000 2132.00000
1793.00000 2163.00000
1857.00000 2161.00000
1919.00000 2149.00000
1982.00000 2136.00000
2043.00000 2117.00000
2101.00000 2091.00000
2159.00000 2064.00000
2217.00000 2037.00000
2275.00000 2010.00000
2332.00000 1982.00000
2390.00000 1955.00000
2448.00000 1928.00000
2510.00000 1914.00000
2571.00000 1935.00000
2627.00000 1965.00000
2682.00000 1997.00000
2741.00000 2023.00000
2801.00000 2044.00000
2864.00000 2052.00000
2928.00000 2058.00000
2991.00000 2047.00000
3042.00000 2008.00000
3083.00000 1959.00000
3103.00000 1899.00000
3098.00000 1835.00000
3050.00000 1690.00000
3019.00000 1611.00000
2985.00000 1533.00000
2951.00000 1455.00000
2914.00000 1378.00000
2873.00000 1304.00000
2823.00000 1235.00000
2765.00000 1173.00000
2701.00000 1117.00000
2631.00000 1069.00000
2556.00000 1029.00000
2474.00000 1006.00000
2392.00000 983.00000
2308.00000 968.00000
2224.00000 955.00000
2142.00000 936.00000
2059.00000 917.00000
1976.00000 897.00000
1907.00000 953.00000
1929.00000 1024.00000
1957.00000 1093.00000
1991.00000 1159.00000
2024.00000 1226.00000
2060.00000 1292.00000
2099.00000 1355.00000
2112.00000 1388.00000
2037.00000 1381.00000
1964.00000 1394.00000
1913.00000 1446.00000
1865.00000 1503.00000
1816.00000 1560.00000
1771.00000 1619.00000
1725.00000 1679.00000
1686.00000 1741.00000
1660.00000 1811.00000
1647.00000 1885.00000
IMAGE=Evomorg_Cuvier_2_OK_rechts_r4f1.JPG
ID=170 
SCALE=0.010644
LM=67
1529.00000 1644.00000
2914.00000 1567.00000
1865.00000 738.00000
1545.00000 1705.00000
1563.00000 1765.00000
1593.00000 1819.00000
1631.00000 1869.00000
1682.00000 1904.00000
1742.00000 1912.00000
1804.00000 1906.00000
1865.00000 1893.00000
1925.00000 1879.00000
1983.00000 1856.00000
2041.00000 1834.00000
2098.00000 1808.00000
2153.00000 1780.00000
2209.00000 1752.00000
2265.00000 1725.00000
2321.00000 1698.00000
2382.00000 1703.00000
2438.00000 1728.00000
2493.00000 1758.00000
2549.00000 1785.00000
2605.00000 1811.00000
2662.00000 1837.00000
2724.00000 1843.00000
2784.00000 1827.00000
2839.00000 1799.00000
2880.00000 1752.00000
2905.00000 1695.00000
2910.00000 1633.00000
2899.00000 1493.00000
2875.00000 1419.00000
2849.00000 1345.00000
2820.00000 1272.00000
2791.00000 1199.00000
2755.00000 1131.00000
2705.00000 1071.00000
2650.00000 1016.00000
2594.00000 961.00000
2537.00000 907.00000
2471.00000 867.00000
2400.00000 835.00000
2323.00000 821.00000
2246.00000 809.00000
2168.00000 798.00000
2092.00000 780.00000
2017.00000 760.00000
1941.00000 742.00000
1869.00000 799.00000
1883.00000 862.00000
1902.00000 923.00000
1926.00000 983.00000
1953.00000 1041.00000
1987.00000 1096.00000
2021.00000 1151.00000
2031.00000 1202.00000
1970.00000 1207.00000
1906.00000 1211.00000
1855.00000 1247.00000
1810.00000 1294.00000
1765.00000 1339.00000
1718.00000 1384.00000
1672.00000 1429.00000
1628.00000 1476.00000
1588.00000 1526.00000
1554.00000 1581.00000
IMAGE=Evomorg_Cuvier_2_OK_rechts_r5f1.JPG
ID=171 
SCALE=0.010857
LM=67
1698.00000 2129.00000
3100.00000 1999.00000
1962.00000 1248.00000
1696.00000 2188.00000
1707.00000 2250.00000
1733.00000 2306.00000
1788.00000 2328.00000
1850.00000 2325.00000
1911.00000 2315.00000
1972.00000 2300.00000
2031.00000 2283.00000
2090.00000 2264.00000
2149.00000 2242.00000
2205.00000 2216.00000
2261.00000 2189.00000
2317.00000 2161.00000
2369.00000 2128.00000
2421.00000 2095.00000
2476.00000 2067.00000
2536.00000 2060.00000
2588.00000 2093.00000
2640.00000 2128.00000
2693.00000 2160.00000
2748.00000 2189.00000
2807.00000 2207.00000
2868.00000 2220.00000
2930.00000 2223.00000
2990.00000 2208.00000
3038.00000 2169.00000
3070.00000 2115.00000
3090.00000 2057.00000
3094.00000 1916.00000
3077.00000 1839.00000
3039.00000 1768.00000
3003.00000 1696.00000
2967.00000 1624.00000
2927.00000 1555.00000
2878.00000 1492.00000
2812.00000 1447.00000
2742.00000 1409.00000
2670.00000 1374.00000
2597.00000 1340.00000
2523.00000 1310.00000
2443.00000 1298.00000
2364.00000 1286.00000
2284.00000 1275.00000
2205.00000 1264.00000
2125.00000 1253.00000
2045.00000 1248.00000
1981.00000 1310.00000
2010.00000 1368.00000
2046.00000 1422.00000
2082.00000 1477.00000
2117.00000 1532.00000
2153.00000 1586.00000
2194.00000 1637.00000
2137.00000 1642.00000
2073.00000 1637.00000
2009.00000 1651.00000
1963.00000 1696.00000
1917.00000 1743.00000
1872.00000 1790.00000
1826.00000 1836.00000
1783.00000 1885.00000
1744.00000 1938.00000
1721.00000 1998.00000
1706.00000 2061.00000
IMAGE=Evomorg_Cuvier_2_OK_rechts_r6f1.JPG
ID=172 
SCALE=0.010060
LM=67
1863.00000 2280.00000
3341.00000 2241.00000
2139.00000 1509.00000
1855.00000 2345.00000
1850.00000 2409.00000
1862.00000 2463.00000
1924.00000 2482.00000
1989.00000 2476.00000
2054.00000 2468.00000
2118.00000 2457.00000
2181.00000 2443.00000
2244.00000 2427.00000
2307.00000 2409.00000
2369.00000 2391.00000
2429.00000 2366.00000
2489.00000 2341.00000
2549.00000 2316.00000
2611.00000 2296.00000
2674.00000 2279.00000
2737.00000 2283.00000
2798.00000 2305.00000
2859.00000 2329.00000
2920.00000 2350.00000
2982.00000 2370.00000
3044.00000 2390.00000
3106.00000 2408.00000
3170.00000 2419.00000
3235.00000 2428.00000
3299.00000 2418.00000
3327.00000 2365.00000
3344.00000 2302.00000
3333.00000 2157.00000
3312.00000 2077.00000
3274.00000 2004.00000
3232.00000 1933.00000
3187.00000 1864.00000
3134.00000 1801.00000
3076.00000 1742.00000
3009.00000 1693.00000
2937.00000 1653.00000
2864.00000 1614.00000
2788.00000 1582.00000
2710.00000 1556.00000
2629.00000 1542.00000
2547.00000 1531.00000
2465.00000 1521.00000
2383.00000 1511.00000
2301.00000 1503.00000
2218.00000 1500.00000
2161.00000 1568.00000
2193.00000 1621.00000
2226.00000 1674.00000
2262.00000 1725.00000
2299.00000 1776.00000
2339.00000 1823.00000
2374.00000 1869.00000
2312.00000 1875.00000
2249.00000 1875.00000
2190.00000 1884.00000
2139.00000 1919.00000
2089.00000 1956.00000
2044.00000 2000.00000
2000.00000 2044.00000
1956.00000 2088.00000
1912.00000 2133.00000
1879.00000 2184.00000
1861.00000 2244.00000
IMAGE=Evomorg_Cuvier_2_OK_rechts_r7f1.JPG
ID=173 
SCALE=0.008965
LM=67
1946.00000 1869.00000
3256.00000 1870.00000
2208.00000 1280.00000
1949.00000 1928.00000
1958.00000 1985.00000
1973.00000 2041.00000
2027.00000 2056.00000
2084.00000 2048.00000
2141.00000 2040.00000
2198.00000 2031.00000
2253.00000 2014.00000
2308.00000 1996.00000
2363.00000 1977.00000
2418.00000 1959.00000
2473.00000 1943.00000
2529.00000 1928.00000
2584.00000 1912.00000
2641.00000 1900.00000
2698.00000 1891.00000
2755.00000 1898.00000
2810.00000 1915.00000
2863.00000 1939.00000
2915.00000 1963.00000
2966.00000 1991.00000
3016.00000 2020.00000
3067.00000 2047.00000
3120.00000 2069.00000
3175.00000 2082.00000
3210.00000 2036.00000
3232.00000 1983.00000
3244.00000 1926.00000
3232.00000 1807.00000
3194.00000 1751.00000
3157.00000 1694.00000
3117.00000 1639.00000
3077.00000 1585.00000
3027.00000 1539.00000
2977.00000 1493.00000
2923.00000 1453.00000
2864.00000 1420.00000
2805.00000 1387.00000
2741.00000 1363.00000
2677.00000 1341.00000
2612.00000 1323.00000
2546.00000 1308.00000
2480.00000 1295.00000
2412.00000 1288.00000
2345.00000 1280.00000
2278.00000 1276.00000
2223.00000 1328.00000
2251.00000 1370.00000
2281.00000 1411.00000
2311.00000 1451.00000
2341.00000 1491.00000
2373.00000 1531.00000
2365.00000 1546.00000
2316.00000 1535.00000
2266.00000 1536.00000
2219.00000 1556.00000
2176.00000 1581.00000
2132.00000 1606.00000
2092.00000 1637.00000
2052.00000 1667.00000
2012.00000 1698.00000
1979.00000 1735.00000
1953.00000 1778.00000
1937.00000 1825.00000
IMAGE=Evomorg_Cuvier_2_OK_rechts_r8f1.JPG
ID=174 
SCALE=0.009612
LM=67
979.00000 2432.00000
2311.00000 1864.00000
990.00000 1383.00000
981.00000 2507.00000
994.00000 2578.00000
1036.00000 2637.00000
1099.00000 2673.00000
1171.00000 2680.00000
1241.00000 2660.00000
1303.00000 2623.00000
1360.00000 2578.00000
1418.00000 2534.00000
1475.00000 2489.00000
1530.00000 2441.00000
1583.00000 2392.00000
1637.00000 2344.00000
1691.00000 2294.00000
1743.00000 2244.00000
1798.00000 2196.00000
1863.00000 2165.00000
1936.00000 2156.00000
2008.00000 2156.00000
2081.00000 2157.00000
2154.00000 2158.00000
2226.00000 2156.00000
2299.00000 2153.00000
2371.00000 2143.00000
2427.00000 2097.00000
2441.00000 2026.00000
2420.00000 1957.00000
2367.00000 1907.00000
2254.00000 1806.00000
2200.00000 1751.00000
2144.00000 1695.00000
2088.00000 1642.00000
2029.00000 1590.00000
1968.00000 1541.00000
1903.00000 1499.00000
1837.00000 1457.00000
1762.00000 1434.00000
1687.00000 1411.00000
1611.00000 1396.00000
1533.00000 1399.00000
1455.00000 1408.00000
1377.00000 1409.00000
1299.00000 1406.00000
1222.00000 1398.00000
1144.00000 1389.00000
1067.00000 1377.00000
1008.00000 1449.00000
1039.00000 1511.00000
1074.00000 1571.00000
1118.00000 1625.00000
1163.00000 1679.00000
1210.00000 1730.00000
1260.00000 1779.00000
1298.00000 1836.00000
1231.00000 1846.00000
1162.00000 1852.00000
1112.00000 1898.00000
1086.00000 1962.00000
1059.00000 2027.00000
1037.00000 2092.00000
1013.00000 2158.00000
995.00000 2225.00000
980.00000 2293.00000
968.00000 2362.00000
IMAGE=Evomorg_Cuvier_2_UK_links_r1f2.JPG
ID=175 
SCALE=0.008197
LM=67
1356.00000 1552.00000
3008.00000 1555.00000
1784.00000 524.00000
1370.00000 1621.00000
1381.00000 1697.00000
1408.00000 1768.00000
1465.00000 1819.00000
1540.00000 1829.00000
1616.00000 1821.00000
1690.00000 1805.00000
1764.00000 1788.00000
1838.00000 1768.00000
1911.00000 1747.00000
1982.00000 1720.00000
2053.00000 1693.00000
2125.00000 1667.00000
2198.00000 1645.00000
2271.00000 1623.00000
2346.00000 1633.00000
2418.00000 1659.00000
2483.00000 1699.00000
2545.00000 1742.00000
2608.00000 1786.00000
2676.00000 1820.00000
2745.00000 1852.00000
2817.00000 1877.00000
2892.00000 1884.00000
2955.00000 1842.00000
3003.00000 1783.00000
3023.00000 1709.00000
3021.00000 1633.00000
2987.00000 1465.00000
2957.00000 1378.00000
2925.00000 1292.00000
2894.00000 1206.00000
2864.00000 1119.00000
2820.00000 1039.00000
2767.00000 964.00000
2705.00000 895.00000
2639.00000 833.00000
2567.00000 775.00000
2488.00000 729.00000
2398.00000 710.00000
2309.00000 687.00000
2221.00000 664.00000
2133.00000 638.00000
2047.00000 606.00000
1961.00000 574.00000
1872.00000 549.00000
1790.00000 604.00000
1809.00000 681.00000
1840.00000 754.00000
1872.00000 827.00000
1905.00000 899.00000
1938.00000 971.00000
1979.00000 1037.00000
1955.00000 1054.00000
1878.00000 1035.00000
1800.00000 1029.00000
1733.00000 1067.00000
1673.00000 1118.00000
1612.00000 1169.00000
1552.00000 1221.00000
1492.00000 1272.00000
1446.00000 1335.00000
1408.00000 1404.00000
1366.00000 1471.00000
IMAGE=Evomorg_Cuvier_2_UK_links_r3f2.JPG
ID=177 
SCALE=0.009353
LM=67
1518.00000 1881.00000
2965.00000 1643.00000
1755.00000 937.00000
1505.00000 1949.00000
1518.00000 2017.00000
1557.00000 2073.00000
1620.00000 2098.00000
1689.00000 2097.00000
1756.00000 2083.00000
1820.00000 2059.00000
1883.00000 2033.00000
1945.00000 2003.00000
2006.00000 1973.00000
2068.00000 1943.00000
2129.00000 1913.00000
2190.00000 1882.00000
2249.00000 1847.00000
2307.00000 1811.00000
2367.00000 1778.00000
2435.00000 1771.00000
2499.00000 1794.00000
2561.00000 1822.00000
2624.00000 1851.00000
2688.00000 1876.00000
2754.00000 1891.00000
2821.00000 1904.00000
2890.00000 1902.00000
2957.00000 1890.00000
3004.00000 1841.00000
3014.00000 1773.00000
2991.00000 1709.00000
2942.00000 1562.00000
2911.00000 1486.00000
2877.00000 1411.00000
2835.00000 1340.00000
2793.00000 1269.00000
2744.00000 1203.00000
2691.00000 1140.00000
2632.00000 1084.00000
2565.00000 1036.00000
2487.00000 1010.00000
2406.00000 997.00000
2324.00000 987.00000
2243.00000 976.00000
2161.00000 965.00000
2080.00000 955.00000
1998.00000 945.00000
1916.00000 936.00000
1834.00000 932.00000
1784.00000 998.00000
1815.00000 1060.00000
1855.00000 1118.00000
1894.00000 1175.00000
1934.00000 1232.00000
1975.00000 1288.00000
2016.00000 1345.00000
1969.00000 1366.00000
1900.00000 1363.00000
1832.00000 1368.00000
1782.00000 1412.00000
1741.00000 1469.00000
1697.00000 1522.00000
1650.00000 1573.00000
1606.00000 1627.00000
1570.00000 1687.00000
1536.00000 1747.00000
1519.00000 1815.00000
IMAGE=Evomorg_Cuvier_2_UK_links_r4f1.JPG
ID=178 
SCALE=0.010165
LM=67
1191.00000 1449.00000
2915.00000 1489.00000
1615.00000 414.00000
1195.00000 1524.00000
1203.00000 1598.00000
1219.00000 1671.00000
1265.00000 1727.00000
1337.00000 1729.00000
1411.00000 1722.00000
1485.00000 1710.00000
1557.00000 1690.00000
1630.00000 1678.00000
1703.00000 1663.00000
1775.00000 1645.00000
1847.00000 1627.00000
1919.00000 1606.00000
1990.00000 1584.00000
2061.00000 1560.00000
2134.00000 1546.00000
2207.00000 1532.00000
2281.00000 1530.00000
2353.00000 1551.00000
2420.00000 1583.00000
2486.00000 1617.00000
2552.00000 1651.00000
2623.00000 1676.00000
2694.00000 1696.00000
2768.00000 1703.00000
2842.00000 1693.00000
2882.00000 1631.00000
2911.00000 1562.00000
2928.00000 1388.00000
2914.00000 1287.00000
2879.00000 1192.00000
2851.00000 1095.00000
2817.00000 1000.00000
2776.00000 908.00000
2726.00000 820.00000
2661.00000 744.00000
2584.00000 678.00000
2493.00000 634.00000
2401.00000 591.00000
2305.00000 559.00000
2207.00000 535.00000
2109.00000 511.00000
2010.00000 488.00000
1911.00000 466.00000
1812.00000 444.00000
1713.00000 426.00000
1631.00000 493.00000
1658.00000 572.00000
1701.00000 645.00000
1744.00000 717.00000
1788.00000 788.00000
1832.00000 860.00000
1879.00000 930.00000
1860.00000 970.00000
1782.00000 943.00000
1699.00000 930.00000
1628.00000 968.00000
1568.00000 1027.00000
1504.00000 1081.00000
1436.00000 1131.00000
1372.00000 1184.00000
1313.00000 1244.00000
1256.00000 1306.00000
1202.00000 1370.00000
IMAGE=Evomorg_Cuvier_2_UK_links_r4f2.JPG
ID=179 
SCALE=0.007513
LM=67
1282.00000 1725.00000
3113.00000 1536.00000
1596.00000 573.00000
1280.00000 1802.00000
1307.00000 1879.00000
1362.00000 1938.00000
1442.00000 1957.00000
1523.00000 1957.00000
1604.00000 1947.00000
1683.00000 1929.00000
1763.00000 1911.00000
1842.00000 1893.00000
1915.00000 1857.00000
1987.00000 1819.00000
2059.00000 1779.00000
2132.00000 1744.00000
2206.00000 1710.00000
2281.00000 1677.00000
2361.00000 1666.00000
2442.00000 1675.00000
2516.00000 1707.00000
2588.00000 1745.00000
2658.00000 1787.00000
2732.00000 1820.00000
2812.00000 1831.00000
2894.00000 1832.00000
2974.00000 1821.00000
3053.00000 1800.00000
3122.00000 1759.00000
3155.00000 1688.00000
3143.00000 1609.00000
3100.00000 1429.00000
3048.00000 1338.00000
3002.00000 1243.00000
2961.00000 1147.00000
2914.00000 1053.00000
2853.00000 967.00000
2786.00000 886.00000
2708.00000 815.00000
2624.00000 752.00000
2528.00000 710.00000
2429.00000 674.00000
2328.00000 645.00000
2223.00000 635.00000
2119.00000 625.00000
2014.00000 614.00000
1909.00000 604.00000
1805.00000 592.00000
1700.00000 581.00000
1617.00000 656.00000
1659.00000 731.00000
1704.00000 805.00000
1751.00000 876.00000
1799.00000 948.00000
1851.00000 1017.00000
1903.00000 1085.00000
1873.00000 1115.00000
1786.00000 1115.00000
1701.00000 1118.00000
1632.00000 1164.00000
1572.00000 1226.00000
1513.00000 1289.00000
1456.00000 1353.00000
1398.00000 1417.00000
1345.00000 1485.00000
1298.00000 1557.00000
1273.00000 1639.00000
IMAGE=Evomorg_Cuvier_2_UK_links_r5f1.JPG
ID=180 
SCALE=0.007819
LM=67
1140.00000 1744.00000
2934.00000 1506.00000
1411.00000 718.00000
1146.00000 1830.00000
1167.00000 1910.00000
1232.00000 1960.00000
1315.00000 1970.00000
1397.00000 1972.00000
1477.00000 1950.00000
1555.00000 1921.00000
1629.00000 1884.00000
1704.00000 1849.00000
1779.00000 1812.00000
1853.00000 1777.00000
1929.00000 1742.00000
2004.00000 1707.00000
2079.00000 1673.00000
2156.00000 1642.00000
2238.00000 1646.00000
2313.00000 1679.00000
2387.00000 1718.00000
2459.00000 1758.00000
2532.00000 1798.00000
2609.00000 1827.00000
2688.00000 1851.00000
2771.00000 1854.00000
2848.00000 1828.00000
2925.00000 1796.00000
2989.00000 1746.00000
2989.00000 1663.00000
2964.00000 1585.00000
2895.00000 1412.00000
2854.00000 1321.00000
2811.00000 1231.00000
2763.00000 1143.00000
2710.00000 1059.00000
2643.00000 985.00000
2564.00000 924.00000
2485.00000 864.00000
2394.00000 822.00000
2302.00000 784.00000
2203.00000 768.00000
2105.00000 753.00000
2006.00000 738.00000
1907.00000 727.00000
1807.00000 722.00000
1708.00000 718.00000
1608.00000 714.00000
1508.00000 710.00000
1433.00000 793.00000
1477.00000 860.00000
1530.00000 920.00000
1584.00000 980.00000
1636.00000 1041.00000
1686.00000 1103.00000
1737.00000 1165.00000
1667.00000 1173.00000
1587.00000 1169.00000
1508.00000 1180.00000
1451.00000 1235.00000
1398.00000 1295.00000
1343.00000 1353.00000
1288.00000 1411.00000
1234.00000 1471.00000
1191.00000 1538.00000
1157.00000 1610.00000
1123.00000 1683.00000
IMAGE=Evomorg_Cuvier_2_UK_links_r6f1.JPG
ID=181 
SCALE=0.007553
LM=67
1776.00000 1489.00000
3210.00000 1416.00000
2071.00000 709.00000
1774.00000 1557.00000
1783.00000 1621.00000
1815.00000 1669.00000
1879.00000 1681.00000
1944.00000 1678.00000
2008.00000 1672.00000
2071.00000 1656.00000
2134.00000 1641.00000
2197.00000 1625.00000
2259.00000 1607.00000
2320.00000 1586.00000
2382.00000 1565.00000
2443.00000 1544.00000
2504.00000 1523.00000
2565.00000 1503.00000
2629.00000 1489.00000
2690.00000 1505.00000
2749.00000 1531.00000
2802.00000 1568.00000
2856.00000 1604.00000
2911.00000 1636.00000
2973.00000 1658.00000
3035.00000 1674.00000
3097.00000 1668.00000
3154.00000 1636.00000
3209.00000 1603.00000
3226.00000 1544.00000
3224.00000 1481.00000
3200.00000 1338.00000
3172.00000 1264.00000
3140.00000 1191.00000
3105.00000 1120.00000
3070.00000 1048.00000
3027.00000 982.00000
2974.00000 923.00000
2912.00000 874.00000
2845.00000 831.00000
2773.00000 798.00000
2701.00000 765.00000
2623.00000 748.00000
2545.00000 737.00000
2466.00000 727.00000
2386.00000 720.00000
2307.00000 714.00000
2228.00000 708.00000
2149.00000 702.00000
2086.00000 771.00000
2120.00000 824.00000
2158.00000 874.00000
2197.00000 923.00000
2235.00000 973.00000
2272.00000 1024.00000
2308.00000 1073.00000
2245.00000 1077.00000
2184.00000 1065.00000
2121.00000 1068.00000
2074.00000 1107.00000
2030.00000 1152.00000
1984.00000 1195.00000
1938.00000 1237.00000
1893.00000 1281.00000
1852.00000 1329.00000
1812.00000 1377.00000
1783.00000 1432.00000
IMAGE=Evomorg_Cuvier_2_UK_links_r6f2.JPG
ID=182 
SCALE=0.010288
LM=67
1481.00000 1912.00000
2883.00000 1832.00000
1703.00000 1124.00000
1488.00000 1973.00000
1507.00000 2032.00000
1559.00000 2067.00000
1618.00000 2083.00000
1679.00000 2094.00000
1741.00000 2099.00000
1803.00000 2098.00000
1864.00000 2088.00000
1924.00000 2074.00000
1982.00000 2051.00000
2034.00000 2018.00000
2087.00000 1985.00000
2138.00000 1951.00000
2191.00000 1919.00000
2247.00000 1892.00000
2306.00000 1875.00000
2367.00000 1890.00000
2421.00000 1919.00000
2475.00000 1950.00000
2529.00000 1980.00000
2581.00000 2014.00000
2634.00000 2045.00000
2695.00000 2060.00000
2756.00000 2068.00000
2817.00000 2056.00000
2862.00000 2013.00000
2881.00000 1955.00000
2884.00000 1893.00000
2897.00000 1749.00000
2875.00000 1670.00000
2839.00000 1596.00000
2798.00000 1525.00000
2755.00000 1455.00000
2709.00000 1387.00000
2647.00000 1332.00000
2582.00000 1283.00000
2511.00000 1241.00000
2434.00000 1212.00000
2356.00000 1187.00000
2276.00000 1170.00000
2195.00000 1156.00000
2113.00000 1148.00000
2031.00000 1146.00000
1949.00000 1141.00000
1867.00000 1134.00000
1785.00000 1124.00000
1722.00000 1180.00000
1756.00000 1232.00000
1792.00000 1283.00000
1831.00000 1331.00000
1870.00000 1379.00000
1910.00000 1427.00000
1949.00000 1475.00000
1908.00000 1480.00000
1846.00000 1479.00000
1783.00000 1479.00000
1731.00000 1507.00000
1689.00000 1552.00000
1646.00000 1597.00000
1603.00000 1642.00000
1562.00000 1689.00000
1522.00000 1736.00000
1499.00000 1794.00000
1478.00000 1852.00000
IMAGE=Evomorg_Cuvier_2_UK_links_r7f1.JPG
ID=183 
SCALE=0.008486
LM=67
1658.00000 1445.00000
3053.00000 1402.00000
1958.00000 627.00000
1646.00000 1504.00000
1669.00000 1561.00000
1707.00000 1607.00000
1765.00000 1623.00000
1825.00000 1633.00000
1885.00000 1630.00000
1946.00000 1625.00000
2003.00000 1607.00000
2061.00000 1588.00000
2118.00000 1568.00000
2175.00000 1548.00000
2232.00000 1527.00000
2289.00000 1506.00000
2346.00000 1485.00000
2403.00000 1464.00000
2460.00000 1443.00000
2517.00000 1462.00000
2568.00000 1494.00000
2620.00000 1527.00000
2671.00000 1559.00000
2726.00000 1585.00000
2780.00000 1611.00000
2836.00000 1634.00000
2897.00000 1638.00000
2953.00000 1615.00000
3000.00000 1578.00000
3021.00000 1521.00000
3039.00000 1463.00000
3043.00000 1325.00000
3018.00000 1251.00000
2991.00000 1178.00000
2956.00000 1108.00000
2921.00000 1038.00000
2883.00000 970.00000
2837.00000 906.00000
2778.00000 855.00000
2714.00000 809.00000
2646.00000 772.00000
2573.00000 742.00000
2497.00000 723.00000
2421.00000 706.00000
2344.00000 692.00000
2267.00000 678.00000
2190.00000 664.00000
2113.00000 651.00000
2035.00000 639.00000
1971.00000 689.00000
1997.00000 746.00000
2027.00000 802.00000
2057.00000 857.00000
2089.00000 912.00000
2121.00000 967.00000
2152.00000 1022.00000
2110.00000 1028.00000
2049.00000 1013.00000
1985.00000 1013.00000
1933.00000 1044.00000
1887.00000 1087.00000
1840.00000 1130.00000
1795.00000 1174.00000
1749.00000 1218.00000
1712.00000 1269.00000
1676.00000 1321.00000
1656.00000 1378.00000
IMAGE=Evomorg_Cuvier_2_UK_links_r7f2.JPG
ID=184 
SCALE=0.008754
LM=67
1451.00000 1217.00000
2745.00000 1150.00000
1672.00000 503.00000
1465.00000 1274.00000
1482.00000 1329.00000
1500.00000 1383.00000
1546.00000 1414.00000
1602.00000 1407.00000
1658.00000 1392.00000
1713.00000 1375.00000
1768.00000 1360.00000
1824.00000 1344.00000
1878.00000 1325.00000
1930.00000 1301.00000
1983.00000 1278.00000
2035.00000 1254.00000
2088.00000 1231.00000
2143.00000 1226.00000
2197.00000 1244.00000
2249.00000 1268.00000
2300.00000 1295.00000
2352.00000 1321.00000
2405.00000 1342.00000
2460.00000 1359.00000
2515.00000 1375.00000
2571.00000 1388.00000
2628.00000 1385.00000
2680.00000 1365.00000
2707.00000 1317.00000
2724.00000 1262.00000
2738.00000 1206.00000
2762.00000 1091.00000
2728.00000 1025.00000
2690.00000 963.00000
2652.00000 901.00000
2609.00000 841.00000
2563.00000 785.00000
2507.00000 737.00000
2447.00000 695.00000
2384.00000 657.00000
2317.00000 627.00000
2248.00000 604.00000
2176.00000 591.00000
2104.00000 578.00000
2032.00000 564.00000
1960.00000 550.00000
1888.00000 536.00000
1816.00000 524.00000
1743.00000 513.00000
1684.00000 553.00000
1714.00000 600.00000
1746.00000 646.00000
1777.00000 694.00000
1806.00000 742.00000
1836.00000 789.00000
1865.00000 837.00000
1826.00000 837.00000
1771.00000 827.00000
1715.00000 830.00000
1668.00000 858.00000
1627.00000 896.00000
1587.00000 936.00000
1549.00000 977.00000
1512.00000 1019.00000
1478.00000 1064.00000
1449.00000 1112.00000
1434.00000 1165.00000
IMAGE=Evomorg_Cuvier_2_UK_links_r8f1.JPG
ID=185 
SCALE=0.008748
LM=67
2159.00000 1568.00000
3161.00000 1496.00000
2255.00000 1151.00000
2167.00000 1609.00000
2192.00000 1641.00000
2225.00000 1665.00000
2266.00000 1661.00000
2305.00000 1650.00000
2340.00000 1629.00000
2375.00000 1608.00000
2413.00000 1593.00000
2452.00000 1579.00000
2490.00000 1565.00000
2529.00000 1552.00000
2568.00000 1539.00000
2608.00000 1528.00000
2648.00000 1522.00000
2689.00000 1522.00000
2730.00000 1526.00000
2769.00000 1537.00000
2808.00000 1551.00000
2846.00000 1565.00000
2885.00000 1579.00000
2924.00000 1591.00000
2964.00000 1600.00000
3004.00000 1608.00000
3045.00000 1610.00000
3086.00000 1610.00000
3126.00000 1604.00000
3153.00000 1576.00000
3158.00000 1536.00000
3163.00000 1438.00000
3141.00000 1385.00000
3108.00000 1337.00000
3066.00000 1299.00000
3022.00000 1261.00000
2975.00000 1228.00000
2925.00000 1200.00000
2875.00000 1172.00000
2820.00000 1156.00000
2765.00000 1141.00000
2708.00000 1134.00000
2651.00000 1127.00000
2593.00000 1126.00000
2536.00000 1127.00000
2478.00000 1127.00000
2421.00000 1129.00000
2364.00000 1130.00000
2306.00000 1132.00000
2273.00000 1178.00000
2294.00000 1203.00000
2318.00000 1226.00000
2342.00000 1249.00000
2365.00000 1272.00000
2339.00000 1275.00000
2306.00000 1275.00000
2274.00000 1281.00000
2245.00000 1296.00000
2220.00000 1318.00000
2195.00000 1339.00000
2170.00000 1361.00000
2156.00000 1391.00000
2142.00000 1421.00000
2131.00000 1452.00000
2128.00000 1485.00000
2123.00000 1517.00000
2132.00000 1547.00000
IMAGE=Evomorg_Cuvier_2_UK_rechts_r10f1.JPG
ID=186 
SCALE=0.007967
LM=67
1679.00000 1776.00000
3133.00000 1537.00000
1971.00000 747.00000
1674.00000 1844.00000
1686.00000 1910.00000
1718.00000 1969.00000
1777.00000 2001.00000
1843.00000 2012.00000
1910.00000 2009.00000
1972.00000 1983.00000
2034.00000 1955.00000
2095.00000 1925.00000
2156.00000 1896.00000
2217.00000 1867.00000
2277.00000 1837.00000
2338.00000 1807.00000
2401.00000 1783.00000
2466.00000 1766.00000
2532.00000 1751.00000
2600.00000 1746.00000
2667.00000 1753.00000
2734.00000 1763.00000
2800.00000 1774.00000
2867.00000 1785.00000
2934.00000 1797.00000
3000.00000 1811.00000
3066.00000 1812.00000
3125.00000 1783.00000
3165.00000 1730.00000
3177.00000 1668.00000
3157.00000 1603.00000
3101.00000 1467.00000
3049.00000 1408.00000
2998.00000 1349.00000
2956.00000 1282.00000
2914.00000 1217.00000
2871.00000 1151.00000
2831.00000 1083.00000
2779.00000 1025.00000
2719.00000 974.00000
2648.00000 941.00000
2576.00000 911.00000
2500.00000 892.00000
2423.00000 874.00000
2348.00000 854.00000
2271.00000 835.00000
2196.00000 813.00000
2121.00000 790.00000
2046.00000 768.00000
1968.00000 819.00000
1992.00000 886.00000
2018.00000 953.00000
2044.00000 1020.00000
2071.00000 1087.00000
2098.00000 1153.00000
2135.00000 1214.00000
2129.00000 1239.00000
2061.00000 1241.00000
1989.00000 1241.00000
1930.00000 1275.00000
1888.00000 1333.00000
1845.00000 1391.00000
1804.00000 1449.00000
1764.00000 1509.00000
1726.00000 1569.00000
1688.00000 1630.00000
1679.00000 1701.00000
IMAGE=Evomorg_Cuvier_2_UK_rechts_r1f1.JPG
ID=187 
SCALE=0.007859
LM=67
1949.00000 2287.00000
3441.00000 2739.00000
2611.00000 1438.00000
1938.00000 2359.00000
1926.00000 2428.00000
1923.00000 2498.00000
1948.00000 2562.00000
2003.00000 2604.00000
2070.00000 2621.00000
2141.00000 2626.00000
2211.00000 2629.00000
2282.00000 2627.00000
2352.00000 2625.00000
2423.00000 2623.00000
2493.00000 2615.00000
2563.00000 2608.00000
2634.00000 2606.00000
2703.00000 2616.00000
2769.00000 2642.00000
2829.00000 2678.00000
2889.00000 2716.00000
2946.00000 2757.00000
3004.00000 2798.00000
3064.00000 2835.00000
3126.00000 2869.00000
3189.00000 2900.00000
3256.00000 2924.00000
3325.00000 2937.00000
3388.00000 2919.00000
3444.00000 2875.00000
3447.00000 2808.00000
3429.00000 2653.00000
3411.00000 2569.00000
3391.00000 2486.00000
3374.00000 2403.00000
3359.00000 2319.00000
3344.00000 2234.00000
3324.00000 2151.00000
3296.00000 2071.00000
3253.00000 1997.00000
3198.00000 1932.00000
3139.00000 1870.00000
3073.00000 1816.00000
3003.00000 1768.00000
2932.00000 1720.00000
2868.00000 1664.00000
2805.00000 1606.00000
2741.00000 1549.00000
2678.00000 1492.00000
2587.00000 1505.00000
2572.00000 1579.00000
2568.00000 1655.00000
2568.00000 1731.00000
2571.00000 1807.00000
2574.00000 1883.00000
2580.00000 1958.00000
2554.00000 1984.00000
2492.00000 1941.00000
2427.00000 1903.00000
2356.00000 1911.00000
2290.00000 1947.00000
2222.00000 1982.00000
2155.00000 2017.00000
2094.00000 2061.00000
2039.00000 2114.00000
1980.00000 2162.00000
1932.00000 2214.00000
IMAGE=Evomorg_Cuvier_2_UK_rechts_r1f2.JPG
ID=188 
SCALE=0.007324
LM=67
1362.00000 1406.00000
2782.00000 1562.00000
1784.00000 510.00000
1362.00000 1468.00000
1361.00000 1533.00000
1371.00000 1595.00000
1401.00000 1646.00000
1464.00000 1655.00000
1528.00000 1663.00000
1592.00000 1661.00000
1656.00000 1659.00000
1721.00000 1657.00000
1785.00000 1654.00000
1848.00000 1644.00000
1912.00000 1634.00000
1974.00000 1618.00000
2037.00000 1603.00000
2100.00000 1592.00000
2164.00000 1585.00000
2227.00000 1593.00000
2285.00000 1619.00000
2338.00000 1655.00000
2391.00000 1692.00000
2445.00000 1727.00000
2500.00000 1760.00000
2554.00000 1794.00000
2612.00000 1810.00000
2667.00000 1784.00000
2712.00000 1738.00000
2743.00000 1682.00000
2769.00000 1623.00000
2797.00000 1480.00000
2775.00000 1402.00000
2738.00000 1329.00000
2701.00000 1256.00000
2669.00000 1181.00000
2636.00000 1106.00000
2595.00000 1036.00000
2542.00000 974.00000
2489.00000 912.00000
2425.00000 860.00000
2360.00000 811.00000
2290.00000 769.00000
2218.00000 731.00000
2143.00000 699.00000
2069.00000 663.00000
1997.00000 626.00000
1926.00000 584.00000
1857.00000 541.00000
1766.00000 576.00000
1771.00000 648.00000
1787.00000 718.00000
1808.00000 787.00000
1832.00000 855.00000
1858.00000 922.00000
1885.00000 989.00000
1894.00000 1034.00000
1830.00000 1000.00000
1761.00000 986.00000
1692.00000 995.00000
1631.00000 1034.00000
1573.00000 1077.00000
1518.00000 1124.00000
1463.00000 1171.00000
1413.00000 1222.00000
1367.00000 1278.00000
1338.00000 1340.00000
IMAGE=Evomorg_Cuvier_2_UK_rechts_r2f1.JPG
ID=189 
SCALE=0.009578
LM=67
1231.00000 2009.00000
2873.00000 2242.00000
1910.00000 987.00000
1236.00000 2088.00000
1249.00000 2163.00000
1272.00000 2235.00000
1301.00000 2305.00000
1359.00000 2353.00000
1435.00000 2356.00000
1511.00000 2352.00000
1585.00000 2336.00000
1659.00000 2320.00000
1734.00000 2305.00000
1807.00000 2286.00000
1879.00000 2260.00000
1950.00000 2235.00000
2021.00000 2209.00000
2093.00000 2183.00000
2169.00000 2186.00000
2241.00000 2207.00000
2305.00000 2249.00000
2368.00000 2291.00000
2431.00000 2333.00000
2494.00000 2375.00000
2561.00000 2412.00000
2628.00000 2448.00000
2695.00000 2484.00000
2770.00000 2491.00000
2839.00000 2462.00000
2872.00000 2394.00000
2880.00000 2319.00000
2871.00000 2154.00000
2843.00000 2069.00000
2826.00000 1981.00000
2809.00000 1892.00000
2791.00000 1804.00000
2768.00000 1717.00000
2735.00000 1633.00000
2700.00000 1551.00000
2653.00000 1474.00000
2594.00000 1406.00000
2530.00000 1343.00000
2457.00000 1290.00000
2383.00000 1240.00000
2298.00000 1208.00000
2215.00000 1174.00000
2138.00000 1128.00000
2060.00000 1082.00000
1985.00000 1033.00000
1889.00000 1066.00000
1882.00000 1148.00000
1885.00000 1229.00000
1895.00000 1311.00000
1908.00000 1392.00000
1923.00000 1473.00000
1939.00000 1554.00000
1889.00000 1553.00000
1813.00000 1524.00000
1731.00000 1523.00000
1662.00000 1569.00000
1592.00000 1612.00000
1517.00000 1646.00000
1444.00000 1683.00000
1380.00000 1735.00000
1325.00000 1796.00000
1273.00000 1860.00000
1232.00000 1929.00000
IMAGE=Evomorg_Cuvier_2_UK_rechts_r3f1.JPG
ID=190 
SCALE=0.007794
LM=67
1443.00000 1588.00000
3197.00000 1379.00000
1725.00000 421.00000
1462.00000 1666.00000
1485.00000 1743.00000
1530.00000 1808.00000
1604.00000 1839.00000
1684.00000 1842.00000
1762.00000 1829.00000
1838.00000 1803.00000
1911.00000 1771.00000
1983.00000 1738.00000
2056.00000 1705.00000
2129.00000 1672.00000
2202.00000 1640.00000
2275.00000 1608.00000
2348.00000 1575.00000
2422.00000 1546.00000
2501.00000 1537.00000
2573.00000 1571.00000
2645.00000 1605.00000
2718.00000 1639.00000
2790.00000 1671.00000
2866.00000 1696.00000
2943.00000 1717.00000
3023.00000 1717.00000
3102.00000 1708.00000
3173.00000 1671.00000
3227.00000 1613.00000
3237.00000 1534.00000
3220.00000 1456.00000
3148.00000 1291.00000
3113.00000 1198.00000
3071.00000 1108.00000
3025.00000 1019.00000
2976.00000 933.00000
2913.00000 856.00000
2848.00000 780.00000
2774.00000 714.00000
2686.00000 666.00000
2599.00000 619.00000
2507.00000 581.00000
2412.00000 549.00000
2313.00000 537.00000
2214.00000 526.00000
2117.00000 506.00000
2020.00000 483.00000
1923.00000 461.00000
1825.00000 440.00000
1736.00000 502.00000
1769.00000 580.00000
1802.00000 658.00000
1843.00000 732.00000
1887.00000 804.00000
1931.00000 876.00000
1984.00000 942.00000
1996.00000 986.00000
1911.00000 980.00000
1828.00000 984.00000
1760.00000 1032.00000
1703.00000 1093.00000
1645.00000 1155.00000
1587.00000 1217.00000
1529.00000 1278.00000
1497.00000 1356.00000
1467.00000 1435.00000
1425.00000 1506.00000
IMAGE=Evomorg_Cuvier_2_UK_rechts_r3f2.JPG
ID=191 
SCALE=0.007663
LM=67
1605.00000 2020.00000
3456.00000 1945.00000
2012.00000 797.00000
1625.00000 2099.00000
1648.00000 2175.00000
1699.00000 2237.00000
1766.00000 2274.00000
1845.00000 2279.00000
1924.00000 2271.00000
2001.00000 2251.00000
2079.00000 2234.00000
2155.00000 2210.00000
2229.00000 2179.00000
2302.00000 2146.00000
2374.00000 2112.00000
2445.00000 2076.00000
2515.00000 2038.00000
2588.00000 2007.00000
2665.00000 1986.00000
2744.00000 1979.00000
2820.00000 2001.00000
2889.00000 2042.00000
2957.00000 2084.00000
3026.00000 2123.00000
3097.00000 2159.00000
3172.00000 2185.00000
3250.00000 2204.00000
3329.00000 2198.00000
3404.00000 2173.00000
3447.00000 2106.00000
3461.00000 2027.00000
3458.00000 1839.00000
3412.00000 1741.00000
3371.00000 1642.00000
3331.00000 1542.00000
3288.00000 1443.00000
3246.00000 1343.00000
3189.00000 1252.00000
3123.00000 1167.00000
3042.00000 1096.00000
2942.00000 1056.00000
2842.00000 1017.00000
2739.00000 984.00000
2635.00000 955.00000
2531.00000 927.00000
2426.00000 902.00000
2322.00000 877.00000
2217.00000 852.00000
2113.00000 824.00000
2021.00000 882.00000
2053.00000 966.00000
2085.00000 1050.00000
2127.00000 1131.00000
2168.00000 1211.00000
2211.00000 1290.00000
2257.00000 1368.00000
2246.00000 1413.00000
2156.00000 1407.00000
2066.00000 1410.00000
1988.00000 1448.00000
1921.00000 1509.00000
1855.00000 1570.00000
1790.00000 1633.00000
1727.00000 1697.00000
1673.00000 1769.00000
1629.00000 1848.00000
1599.00000 1932.00000
IMAGE=Evomorg_Cuvier_2_UK_rechts_r4f1.JPG
ID=192 
SCALE=0.007558
LM=67
1125.00000 1897.00000
2815.00000 1891.00000
1395.00000 877.00000
1123.00000 1971.00000
1145.00000 2045.00000
1183.00000 2113.00000
1231.00000 2174.00000
1298.00000 2199.00000
1376.00000 2195.00000
1453.00000 2185.00000
1529.00000 2170.00000
1604.00000 2149.00000
1679.00000 2127.00000
1752.00000 2103.00000
1826.00000 2078.00000
1899.00000 2052.00000
1973.00000 2026.00000
2046.00000 2000.00000
2120.00000 1977.00000
2197.00000 1974.00000
2267.00000 2005.00000
2333.00000 2046.00000
2402.00000 2082.00000
2471.00000 2118.00000
2540.00000 2153.00000
2612.00000 2184.00000
2688.00000 2200.00000
2764.00000 2190.00000
2802.00000 2124.00000
2806.00000 2046.00000
2807.00000 1969.00000
2833.00000 1789.00000
2800.00000 1691.00000
2756.00000 1598.00000
2712.00000 1504.00000
2663.00000 1414.00000
2608.00000 1327.00000
2548.00000 1242.00000
2471.00000 1175.00000
2388.00000 1113.00000
2298.00000 1063.00000
2203.00000 1023.00000
2103.00000 996.00000
2002.00000 978.00000
1900.00000 961.00000
1798.00000 946.00000
1696.00000 931.00000
1596.00000 907.00000
1496.00000 882.00000
1416.00000 957.00000
1456.00000 1027.00000
1495.00000 1097.00000
1545.00000 1160.00000
1596.00000 1222.00000
1648.00000 1284.00000
1699.00000 1346.00000
1732.00000 1397.00000
1652.00000 1386.00000
1572.00000 1384.00000
1491.00000 1386.00000
1432.00000 1435.00000
1376.00000 1493.00000
1320.00000 1551.00000
1269.00000 1612.00000
1220.00000 1676.00000
1179.00000 1745.00000
1143.00000 1817.00000
IMAGE=Evomorg_Cuvier_2_UK_rechts_r4f2.JPG
ID=193 
SCALE=0.008532
LM=67
757.00000 2087.00000
2519.00000 2427.00000
1352.00000 1153.00000
745.00000 2173.00000
735.00000 2256.00000
740.00000 2337.00000
771.00000 2414.00000
847.00000 2433.00000
930.00000 2438.00000
1013.00000 2433.00000
1097.00000 2428.00000
1180.00000 2423.00000
1264.00000 2418.00000
1347.00000 2412.00000
1430.00000 2403.00000
1513.00000 2389.00000
1595.00000 2376.00000
1678.00000 2363.00000
1760.00000 2352.00000
1838.00000 2382.00000
1912.00000 2419.00000
1977.00000 2472.00000
2041.00000 2525.00000
2110.00000 2574.00000
2178.00000 2621.00000
2250.00000 2664.00000
2327.00000 2697.00000
2408.00000 2690.00000
2483.00000 2661.00000
2521.00000 2593.00000
2523.00000 2510.00000
2553.00000 2330.00000
2531.00000 2230.00000
2511.00000 2130.00000
2491.00000 2030.00000
2463.00000 1931.00000
2434.00000 1834.00000
2392.00000 1741.00000
2341.00000 1652.00000
2268.00000 1580.00000
2192.00000 1512.00000
2104.00000 1460.00000
2014.00000 1413.00000
1919.00000 1375.00000
1824.00000 1337.00000
1729.00000 1300.00000
1634.00000 1263.00000
1539.00000 1224.00000
1446.00000 1183.00000
1349.00000 1236.00000
1369.00000 1316.00000
1391.00000 1394.00000
1420.00000 1470.00000
1448.00000 1547.00000
1477.00000 1623.00000
1506.00000 1699.00000
1490.00000 1735.00000
1412.00000 1714.00000
1334.00000 1691.00000
1256.00000 1692.00000
1185.00000 1731.00000
1114.00000 1771.00000
1045.00000 1815.00000
976.00000 1859.00000
908.00000 1902.00000
849.00000 1960.00000
793.00000 2018.00000
IMAGE=Evomorg_Cuvier_2_UK_rechts_r5f1.JPG
ID=194 
SCALE=0.008023
LM=67
1350.00000 1845.00000
3000.00000 1910.00000
1730.00000 919.00000
1342.00000 1921.00000
1356.00000 1994.00000
1388.00000 2062.00000
1442.00000 2114.00000
1513.00000 2132.00000
1588.00000 2134.00000
1663.00000 2126.00000
1737.00000 2115.00000
1810.00000 2099.00000
1883.00000 2081.00000
1954.00000 2056.00000
2024.00000 2030.00000
2094.00000 2004.00000
2163.00000 1973.00000
2229.00000 1939.00000
2298.00000 1909.00000
2372.00000 1895.00000
2442.00000 1920.00000
2499.00000 1969.00000
2557.00000 2016.00000
2617.00000 2061.00000
2679.00000 2103.00000
2745.00000 2139.00000
2812.00000 2171.00000
2887.00000 2178.00000
2934.00000 2122.00000
2963.00000 2053.00000
2983.00000 1981.00000
3042.00000 1823.00000
3057.00000 1724.00000
3029.00000 1629.00000
2992.00000 1536.00000
2948.00000 1447.00000
2905.00000 1357.00000
2846.00000 1277.00000
2774.00000 1208.00000
2690.00000 1155.00000
2603.00000 1105.00000
2511.00000 1067.00000
2418.00000 1032.00000
2320.00000 1012.00000
2222.00000 995.00000
2123.00000 980.00000
2025.00000 965.00000
1927.00000 946.00000
1829.00000 927.00000
1743.00000 994.00000
1772.00000 1064.00000
1813.00000 1127.00000
1854.00000 1190.00000
1899.00000 1251.00000
1944.00000 1312.00000
1989.00000 1373.00000
1943.00000 1387.00000
1868.00000 1374.00000
1793.00000 1373.00000
1724.00000 1392.00000
1665.00000 1440.00000
1607.00000 1488.00000
1548.00000 1536.00000
1490.00000 1584.00000
1439.00000 1640.00000
1397.00000 1702.00000
1369.00000 1772.00000
IMAGE=Evomorg_Cuvier_2_UK_rechts_r5f2.JPG
ID=195 
SCALE=0.008567
LM=67
1547.00000 2184.00000
3376.00000 2212.00000
1932.00000 1235.00000
1545.00000 2267.00000
1575.00000 2342.00000
1623.00000 2407.00000
1688.00000 2456.00000
1767.00000 2473.00000
1848.00000 2469.00000
1929.00000 2461.00000
2010.00000 2446.00000
2086.00000 2420.00000
2163.00000 2392.00000
2240.00000 2365.00000
2315.00000 2333.00000
2388.00000 2297.00000
2460.00000 2259.00000
2534.00000 2224.00000
2614.00000 2207.00000
2690.00000 2233.00000
2759.00000 2276.00000
2828.00000 2320.00000
2896.00000 2365.00000
2969.00000 2401.00000
3044.00000 2432.00000
3123.00000 2452.00000
3203.00000 2469.00000
3284.00000 2475.00000
3362.00000 2451.00000
3391.00000 2375.00000
3394.00000 2293.00000
3382.00000 2118.00000
3353.00000 2019.00000
3311.00000 1924.00000
3268.00000 1830.00000
3223.00000 1737.00000
3159.00000 1656.00000
3092.00000 1577.00000
3018.00000 1506.00000
2933.00000 1447.00000
2847.00000 1389.00000
2749.00000 1356.00000
2651.00000 1322.00000
2549.00000 1305.00000
2446.00000 1289.00000
2344.00000 1273.00000
2241.00000 1262.00000
2138.00000 1252.00000
2035.00000 1241.00000
1959.00000 1309.00000
2001.00000 1377.00000
2046.00000 1442.00000
2094.00000 1505.00000
2142.00000 1568.00000
2190.00000 1631.00000
2239.00000 1694.00000
2182.00000 1697.00000
2103.00000 1688.00000
2024.00000 1686.00000
1955.00000 1713.00000
1896.00000 1765.00000
1836.00000 1817.00000
1776.00000 1869.00000
1718.00000 1923.00000
1667.00000 1984.00000
1616.00000 2045.00000
1568.00000 2107.00000
IMAGE=Evomorg_Cuvier_2_UK_rechts_r6f1.JPG
ID=196 
SCALE=0.007889
LM=67
2025.00000 2058.00000
3481.00000 1850.00000
2088.00000 1204.00000
2044.00000 2117.00000
2068.00000 2176.00000
2098.00000 2232.00000
2145.00000 2275.00000
2207.00000 2272.00000
2267.00000 2252.00000
2327.00000 2231.00000
2384.00000 2203.00000
2440.00000 2173.00000
2496.00000 2143.00000
2553.00000 2113.00000
2608.00000 2082.00000
2663.00000 2051.00000
2721.00000 2023.00000
2781.00000 2002.00000
2844.00000 2005.00000
2907.00000 2013.00000
2969.00000 2025.00000
3031.00000 2043.00000
3092.00000 2061.00000
3154.00000 2072.00000
3217.00000 2083.00000
3280.00000 2093.00000
3343.00000 2098.00000
3404.00000 2082.00000
3438.00000 2029.00000
3459.00000 1969.00000
3473.00000 1907.00000
3482.00000 1753.00000
3441.00000 1673.00000
3396.00000 1594.00000
3339.00000 1524.00000
3275.00000 1459.00000
3210.00000 1396.00000
3142.00000 1335.00000
3072.00000 1278.00000
2990.00000 1239.00000
2903.00000 1214.00000
2814.00000 1195.00000
2725.00000 1180.00000
2634.00000 1176.00000
2543.00000 1178.00000
2453.00000 1179.00000
2362.00000 1181.00000
2271.00000 1187.00000
2181.00000 1194.00000
2120.00000 1258.00000
2164.00000 1307.00000
2211.00000 1354.00000
2257.00000 1402.00000
2304.00000 1450.00000
2352.00000 1496.00000
2399.00000 1542.00000
2409.00000 1576.00000
2342.00000 1581.00000
2276.00000 1583.00000
2213.00000 1598.00000
2170.00000 1649.00000
2127.00000 1701.00000
2090.00000 1755.00000
2052.00000 1811.00000
2022.00000 1870.00000
1998.00000 1932.00000
1992.00000 1998.00000
IMAGE=Evomorg_Cuvier_2_UK_rechts_r7f1.JPG
ID=197 
SCALE=0.008293
LM=67
1315.00000 2042.00000
2999.00000 2087.00000
1690.00000 870.00000
1319.00000 2125.00000
1327.00000 2204.00000
1342.00000 2282.00000
1375.00000 2354.00000
1438.00000 2403.00000
1517.00000 2409.00000
1596.00000 2402.00000
1674.00000 2384.00000
1751.00000 2367.00000
1827.00000 2342.00000
1901.00000 2315.00000
1974.00000 2282.00000
2043.00000 2244.00000
2113.00000 2206.00000
2183.00000 2168.00000
2255.00000 2134.00000
2329.00000 2157.00000
2397.00000 2199.00000
2464.00000 2240.00000
2530.00000 2286.00000
2594.00000 2333.00000
2658.00000 2380.00000
2723.00000 2425.00000
2802.00000 2422.00000
2860.00000 2368.00000
2909.00000 2306.00000
2952.00000 2239.00000
2985.00000 2166.00000
2989.00000 1985.00000
2944.00000 1895.00000
2904.00000 1803.00000
2859.00000 1713.00000
2814.00000 1623.00000
2765.00000 1535.00000
2716.00000 1447.00000
2656.00000 1366.00000
2594.00000 1288.00000
2522.00000 1217.00000
2433.00000 1170.00000
2342.00000 1126.00000
2251.00000 1084.00000
2159.00000 1044.00000
2066.00000 1004.00000
1974.00000 964.00000
1881.00000 925.00000
1789.00000 886.00000
1696.00000 951.00000
1721.00000 1033.00000
1747.00000 1114.00000
1782.00000 1192.00000
1816.00000 1270.00000
1856.00000 1346.00000
1901.00000 1419.00000
1934.00000 1487.00000
1849.00000 1489.00000
1765.00000 1481.00000
1688.00000 1511.00000
1620.00000 1562.00000
1554.00000 1617.00000
1494.00000 1677.00000
1438.00000 1742.00000
1389.00000 1812.00000
1346.00000 1885.00000
1312.00000 1963.00000
IMAGE=Evomorg_Cuvier_3_OK_links_r1f1.JPG
ID=198 
SCALE=0.007893
LM=67
1621.00000 2421.00000
3080.00000 2744.00000
2171.00000 1356.00000
1620.00000 2490.00000
1621.00000 2557.00000
1636.00000 2622.00000
1677.00000 2674.00000
1736.00000 2704.00000
1803.00000 2701.00000
1869.00000 2692.00000
1935.00000 2679.00000
2002.00000 2668.00000
2068.00000 2661.00000
2135.00000 2654.00000
2202.00000 2647.00000
2269.00000 2645.00000
2335.00000 2652.00000
2397.00000 2677.00000
2452.00000 2715.00000
2504.00000 2758.00000
2556.00000 2800.00000
2609.00000 2841.00000
2663.00000 2880.00000
2721.00000 2914.00000
2778.00000 2949.00000
2837.00000 2981.00000
2900.00000 2991.00000
2965.00000 2973.00000
3017.00000 2935.00000
3052.00000 2879.00000
3068.00000 2814.00000
3101.00000 2654.00000
3080.00000 2562.00000
3057.00000 2471.00000
3034.00000 2380.00000
3014.00000 2288.00000
2994.00000 2197.00000
2971.00000 2106.00000
2941.00000 2017.00000
2897.00000 1934.00000
2845.00000 1856.00000
2783.00000 1786.00000
2713.00000 1724.00000
2637.00000 1669.00000
2561.00000 1613.00000
2485.00000 1558.00000
2408.00000 1504.00000
2332.00000 1449.00000
2252.00000 1399.00000
2164.00000 1432.00000
2169.00000 1513.00000
2174.00000 1595.00000
2186.00000 1675.00000
2200.00000 1755.00000
2215.00000 1835.00000
2231.00000 1915.00000
2246.00000 1994.00000
2174.00000 1974.00000
2099.00000 1949.00000
2026.00000 1984.00000
1953.00000 2020.00000
1886.00000 2066.00000
1819.00000 2113.00000
1753.00000 2160.00000
1706.00000 2225.00000
1662.00000 2293.00000
1608.00000 2349.00000
IMAGE=Evomorg_Cuvier_3_OK_links_r1f2.JPG
ID=199 
SCALE=0.008144
LM=67
1038.00000 1693.00000
3008.00000 1724.00000
1535.00000 357.00000
1043.00000 1788.00000
1062.00000 1874.00000
1105.00000 1950.00000
1165.00000 2014.00000
1246.00000 2046.00000
1334.00000 2042.00000
1419.00000 2022.00000
1504.00000 2001.00000
1589.00000 1981.00000
1673.00000 1958.00000
1758.00000 1935.00000
1841.00000 1908.00000
1923.00000 1875.00000
2004.00000 1842.00000
2088.00000 1817.00000
2174.00000 1810.00000
2260.00000 1827.00000
2342.00000 1857.00000
2416.00000 1905.00000
2490.00000 1950.00000
2571.00000 1985.00000
2654.00000 2013.00000
2737.00000 2040.00000
2823.00000 2054.00000
2908.00000 2038.00000
2961.00000 1978.00000
2977.00000 1892.00000
2992.00000 1805.00000
3019.00000 1606.00000
2987.00000 1497.00000
2938.00000 1394.00000
2884.00000 1294.00000
2824.00000 1198.00000
2756.00000 1107.00000
2689.00000 1015.00000
2622.00000 923.00000
2549.00000 835.00000
2468.00000 756.00000
2373.00000 693.00000
2275.00000 636.00000
2175.00000 582.00000
2075.00000 528.00000
1969.00000 487.00000
1861.00000 451.00000
1753.00000 415.00000
1645.00000 379.00000
1548.00000 452.00000
1569.00000 547.00000
1601.00000 640.00000
1637.00000 731.00000
1677.00000 821.00000
1724.00000 907.00000
1772.00000 993.00000
1798.00000 1062.00000
1702.00000 1047.00000
1606.00000 1065.00000
1525.00000 1118.00000
1446.00000 1177.00000
1369.00000 1238.00000
1292.00000 1299.00000
1219.00000 1364.00000
1153.00000 1436.00000
1088.00000 1510.00000
1041.00000 1593.00000
IMAGE=Evomorg_Cuvier_3_OK_links_r2f1.JPG
ID=200 
SCALE=0.007835
LM=67
1222.00000 1727.00000
3079.00000 1816.00000
1606.00000 539.00000
1213.00000 1817.00000
1206.00000 1904.00000
1202.00000 1992.00000
1231.00000 2066.00000
1312.00000 2097.00000
1400.00000 2091.00000
1486.00000 2076.00000
1572.00000 2057.00000
1656.00000 2032.00000
1738.00000 2001.00000
1817.00000 1961.00000
1896.00000 1922.00000
1978.00000 1890.00000
2061.00000 1862.00000
2147.00000 1848.00000
2233.00000 1868.00000
2313.00000 1903.00000
2391.00000 1944.00000
2467.00000 1988.00000
2541.00000 2035.00000
2617.00000 2080.00000
2699.00000 2110.00000
2783.00000 2137.00000
2869.00000 2153.00000
2952.00000 2124.00000
3018.00000 2067.00000
3068.00000 1995.00000
3086.00000 1909.00000
3072.00000 1708.00000
3026.00000 1609.00000
2980.00000 1510.00000
2930.00000 1413.00000
2868.00000 1323.00000
2798.00000 1240.00000
2725.00000 1159.00000
2651.00000 1078.00000
2577.00000 998.00000
2501.00000 920.00000
2416.00000 852.00000
2323.00000 795.00000
2225.00000 748.00000
2126.00000 702.00000
2024.00000 664.00000
1921.00000 627.00000
1819.00000 589.00000
1716.00000 551.00000
1609.00000 626.00000
1637.00000 707.00000
1667.00000 789.00000
1699.00000 869.00000
1732.00000 949.00000
1770.00000 1026.00000
1824.00000 1093.00000
1867.00000 1169.00000
1820.00000 1188.00000
1734.00000 1183.00000
1664.00000 1226.00000
1601.00000 1285.00000
1537.00000 1344.00000
1474.00000 1402.00000
1411.00000 1462.00000
1349.00000 1522.00000
1287.00000 1583.00000
1230.00000 1648.00000
IMAGE=Evomorg_Cuvier_3_OK_links_r3f1.JPG
ID=201 
SCALE=0.008612
LM=67
1684.00000 1749.00000
3123.00000 2072.00000
2243.00000 809.00000
1670.00000 1814.00000
1663.00000 1878.00000
1668.00000 1940.00000
1720.00000 1978.00000
1783.00000 1996.00000
1847.00000 2006.00000
1912.00000 2011.00000
1977.00000 2007.00000
2041.00000 2000.00000
2106.00000 1989.00000
2169.00000 1974.00000
2233.00000 1961.00000
2297.00000 1949.00000
2362.00000 1944.00000
2425.00000 1955.00000
2477.00000 1993.00000
2526.00000 2036.00000
2574.00000 2080.00000
2625.00000 2120.00000
2679.00000 2157.00000
2737.00000 2187.00000
2794.00000 2217.00000
2854.00000 2243.00000
2916.00000 2262.00000
2981.00000 2260.00000
3043.00000 2246.00000
3084.00000 2195.00000
3112.00000 2138.00000
3139.00000 1985.00000
3136.00000 1898.00000
3115.00000 1815.00000
3088.00000 1733.00000
3060.00000 1651.00000
3026.00000 1572.00000
2988.00000 1494.00000
2950.00000 1417.00000
2908.00000 1341.00000
2862.00000 1268.00000
2812.00000 1198.00000
2753.00000 1136.00000
2682.00000 1086.00000
2610.00000 1039.00000
2537.00000 993.00000
2465.00000 946.00000
2392.00000 900.00000
2319.00000 853.00000
2227.00000 880.00000
2221.00000 954.00000
2225.00000 1027.00000
2238.00000 1100.00000
2251.00000 1173.00000
2271.00000 1244.00000
2293.00000 1315.00000
2310.00000 1382.00000
2238.00000 1366.00000
2170.00000 1345.00000
2100.00000 1371.00000
2031.00000 1398.00000
1964.00000 1428.00000
1905.00000 1474.00000
1849.00000 1522.00000
1793.00000 1571.00000
1738.00000 1620.00000
1696.00000 1681.00000
IMAGE=Evomorg_Cuvier_3_OK_links_r3f2.JPG
ID=202 
SCALE=0.010325
LM=67
1609.00000 1877.00000
3395.00000 1949.00000
1998.00000 770.00000
1603.00000 1962.00000
1609.00000 2043.00000
1650.00000 2114.00000
1716.00000 2162.00000
1794.00000 2187.00000
1876.00000 2190.00000
1956.00000 2172.00000
2036.00000 2156.00000
2117.00000 2139.00000
2197.00000 2121.00000
2276.00000 2099.00000
2353.00000 2071.00000
2429.00000 2042.00000
2503.00000 2006.00000
2581.00000 1984.00000
2661.00000 1997.00000
2734.00000 2034.00000
2805.00000 2075.00000
2877.00000 2116.00000
2951.00000 2149.00000
3028.00000 2177.00000
3107.00000 2202.00000
3186.00000 2221.00000
3267.00000 2236.00000
3346.00000 2233.00000
3404.00000 2185.00000
3411.00000 2103.00000
3406.00000 2021.00000
3381.00000 1840.00000
3352.00000 1741.00000
3314.00000 1645.00000
3258.00000 1558.00000
3200.00000 1473.00000
3134.00000 1393.00000
3067.00000 1315.00000
2997.00000 1239.00000
2925.00000 1165.00000
2853.00000 1091.00000
2777.00000 1020.00000
2687.00000 970.00000
2592.00000 930.00000
2497.00000 890.00000
2398.00000 861.00000
2298.00000 834.00000
2198.00000 810.00000
2097.00000 788.00000
2010.00000 852.00000
2025.00000 933.00000
2051.00000 1011.00000
2079.00000 1089.00000
2122.00000 1158.00000
2166.00000 1228.00000
2217.00000 1293.00000
2268.00000 1357.00000
2198.00000 1355.00000
2116.00000 1353.00000
2043.00000 1385.00000
1976.00000 1434.00000
1916.00000 1490.00000
1857.00000 1548.00000
1798.00000 1605.00000
1744.00000 1667.00000
1691.00000 1731.00000
1644.00000 1798.00000
IMAGE=Evomorg_Cuvier_3_OK_links_r4f1.JPG
ID=203 
SCALE=0.009387
LM=67
1377.00000 1743.00000
2886.00000 1629.00000
1599.00000 763.00000
1358.00000 1814.00000
1364.00000 1885.00000
1405.00000 1943.00000
1470.00000 1971.00000
1541.00000 1977.00000
1612.00000 1967.00000
1679.00000 1945.00000
1747.00000 1921.00000
1814.00000 1898.00000
1881.00000 1874.00000
1948.00000 1850.00000
2015.00000 1825.00000
2082.00000 1799.00000
2147.00000 1771.00000
2212.00000 1742.00000
2279.00000 1734.00000
2341.00000 1768.00000
2402.00000 1806.00000
2462.00000 1844.00000
2525.00000 1877.00000
2593.00000 1900.00000
2663.00000 1911.00000
2734.00000 1909.00000
2805.00000 1900.00000
2874.00000 1886.00000
2911.00000 1839.00000
2922.00000 1768.00000
2911.00000 1698.00000
2861.00000 1546.00000
2819.00000 1470.00000
2769.00000 1399.00000
2708.00000 1338.00000
2647.00000 1278.00000
2586.00000 1216.00000
2525.00000 1154.00000
2464.00000 1093.00000
2403.00000 1032.00000
2339.00000 974.00000
2268.00000 925.00000
2188.00000 892.00000
2105.00000 869.00000
2020.00000 850.00000
1936.00000 832.00000
1851.00000 814.00000
1767.00000 796.00000
1682.00000 780.00000
1616.00000 831.00000
1637.00000 897.00000
1671.00000 959.00000
1705.00000 1020.00000
1738.00000 1081.00000
1775.00000 1141.00000
1821.00000 1193.00000
1869.00000 1245.00000
1811.00000 1261.00000
1741.00000 1268.00000
1682.00000 1300.00000
1634.00000 1351.00000
1587.00000 1403.00000
1541.00000 1456.00000
1495.00000 1509.00000
1457.00000 1567.00000
1420.00000 1626.00000
1375.00000 1679.00000
IMAGE=Evomorg_Cuvier_3_OK_links_r5f2.JPG
ID=204 
SCALE=0.010289
LM=67
1186.00000 1858.00000
3047.00000 1782.00000
1425.00000 802.00000
1196.00000 1939.00000
1219.00000 2014.00000
1268.00000 2074.00000
1341.00000 2103.00000
1419.00000 2108.00000
1498.00000 2109.00000
1576.00000 2101.00000
1654.00000 2092.00000
1732.00000 2080.00000
1807.00000 2059.00000
1880.00000 2030.00000
1947.00000 1989.00000
2018.00000 1955.00000
2088.00000 1921.00000
2163.00000 1897.00000
2240.00000 1888.00000
2317.00000 1902.00000
2391.00000 1929.00000
2461.00000 1964.00000
2531.00000 1999.00000
2604.00000 2028.00000
2680.00000 2048.00000
2758.00000 2057.00000
2836.00000 2052.00000
2913.00000 2039.00000
2983.00000 2007.00000
3018.00000 1937.00000
3046.00000 1864.00000
3046.00000 1686.00000
2988.00000 1596.00000
2928.00000 1507.00000
2858.00000 1427.00000
2781.00000 1353.00000
2698.00000 1285.00000
2614.00000 1218.00000
2528.00000 1155.00000
2441.00000 1092.00000
2353.00000 1032.00000
2258.00000 983.00000
2159.00000 942.00000
2058.00000 907.00000
1955.00000 877.00000
1851.00000 853.00000
1746.00000 831.00000
1640.00000 814.00000
1534.00000 802.00000
1456.00000 877.00000
1489.00000 949.00000
1526.00000 1019.00000
1568.00000 1086.00000
1613.00000 1150.00000
1663.00000 1211.00000
1717.00000 1269.00000
1770.00000 1328.00000
1713.00000 1351.00000
1634.00000 1358.00000
1563.00000 1392.00000
1501.00000 1440.00000
1439.00000 1490.00000
1377.00000 1539.00000
1318.00000 1591.00000
1262.00000 1647.00000
1216.00000 1712.00000
1178.00000 1781.00000
IMAGE=Evomorg_Cuvier_3_OK_links_r6f1.JPG
ID=205 
SCALE=0.008693
LM=67
1289.00000 1914.00000
3026.00000 1781.00000
1548.00000 642.00000
1304.00000 1996.00000
1320.00000 2076.00000
1345.00000 2154.00000
1406.00000 2205.00000
1480.00000 2239.00000
1560.00000 2258.00000
1640.00000 2242.00000
1717.00000 2215.00000
1789.00000 2174.00000
1859.00000 2133.00000
1930.00000 2091.00000
1998.00000 2045.00000
2067.00000 2001.00000
2136.00000 1956.00000
2206.00000 1915.00000
2277.00000 1898.00000
2349.00000 1938.00000
2421.00000 1977.00000
2492.00000 2019.00000
2566.00000 2054.00000
2642.00000 2083.00000
2719.00000 2112.00000
2797.00000 2137.00000
2879.00000 2135.00000
2952.00000 2099.00000
2987.00000 2025.00000
3000.00000 1944.00000
3012.00000 1863.00000
3035.00000 1676.00000
2972.00000 1592.00000
2906.00000 1511.00000
2846.00000 1425.00000
2781.00000 1343.00000
2718.00000 1259.00000
2654.00000 1176.00000
2584.00000 1098.00000
2511.00000 1023.00000
2433.00000 953.00000
2341.00000 904.00000
2243.00000 869.00000
2145.00000 831.00000
2047.00000 795.00000
1949.00000 759.00000
1850.00000 723.00000
1751.00000 690.00000
1651.00000 658.00000
1559.00000 730.00000
1587.00000 813.00000
1618.00000 895.00000
1659.00000 972.00000
1705.00000 1047.00000
1750.00000 1122.00000
1799.00000 1195.00000
1850.00000 1266.00000
1822.00000 1303.00000
1735.00000 1314.00000
1651.00000 1334.00000
1584.00000 1391.00000
1520.00000 1450.00000
1465.00000 1519.00000
1411.00000 1588.00000
1363.00000 1661.00000
1334.00000 1744.00000
1305.00000 1826.00000
IMAGE=Evomorg_Cuvier_3_OK_rechts_r1f1.JPG
ID=206 
SCALE=0.007769
LM=67
1600.00000 2893.00000
2855.00000 2552.00000
1573.00000 1872.00000
1616.00000 2949.00000
1643.00000 3002.00000
1677.00000 3049.00000
1731.00000 3072.00000
1789.00000 3061.00000
1846.00000 3044.00000
1900.00000 3021.00000
1955.00000 2997.00000
2009.00000 2973.00000
2059.00000 2942.00000
2107.00000 2906.00000
2151.00000 2867.00000
2193.00000 2825.00000
2233.00000 2781.00000
2276.00000 2741.00000
2330.00000 2730.00000
2388.00000 2744.00000
2445.00000 2761.00000
2503.00000 2773.00000
2561.00000 2786.00000
2619.00000 2792.00000
2678.00000 2799.00000
2737.00000 2803.00000
2796.00000 2797.00000
2854.00000 2784.00000
2870.00000 2729.00000
2870.00000 2669.00000
2862.00000 2611.00000
2846.00000 2472.00000
2792.00000 2411.00000
2732.00000 2355.00000
2673.00000 2298.00000
2615.00000 2242.00000
2557.00000 2184.00000
2499.00000 2127.00000
2438.00000 2072.00000
2370.00000 2027.00000
2299.00000 1987.00000
2222.00000 1959.00000
2144.00000 1937.00000
2063.00000 1925.00000
1983.00000 1912.00000
1902.00000 1902.00000
1821.00000 1892.00000
1740.00000 1883.00000
1658.00000 1876.00000
1600.00000 1931.00000
1629.00000 1992.00000
1661.00000 2052.00000
1694.00000 2111.00000
1733.00000 2165.00000
1778.00000 2215.00000
1824.00000 2265.00000
1867.00000 2317.00000
1835.00000 2345.00000
1769.00000 2360.00000
1727.00000 2408.00000
1693.00000 2467.00000
1660.00000 2525.00000
1630.00000 2586.00000
1601.00000 2647.00000
1591.00000 2713.00000
1581.00000 2780.00000
1564.00000 2837.00000
IMAGE=Evomorg_Cuvier_3_OK_rechts_r1f2.JPG
ID=207 
SCALE=0.009936
LM=67
1566.00000 2088.00000
3388.00000 1922.00000
1864.00000 778.00000
1592.00000 2173.00000
1624.00000 2248.00000
1673.00000 2314.00000
1735.00000 2366.00000
1814.00000 2377.00000
1894.00000 2361.00000
1972.00000 2335.00000
2051.00000 2311.00000
2125.00000 2277.00000
2198.00000 2240.00000
2270.00000 2201.00000
2342.00000 2161.00000
2414.00000 2122.00000
2488.00000 2088.00000
2563.00000 2054.00000
2639.00000 2025.00000
2718.00000 2045.00000
2788.00000 2087.00000
2861.00000 2123.00000
2937.00000 2156.00000
3013.00000 2185.00000
3090.00000 2212.00000
3170.00000 2230.00000
3252.00000 2236.00000
3331.00000 2221.00000
3375.00000 2165.00000
3383.00000 2083.00000
3394.00000 2002.00000
3397.00000 1816.00000
3372.00000 1711.00000
3316.00000 1618.00000
3255.00000 1528.00000
3184.00000 1445.00000
3111.00000 1364.00000
3037.00000 1285.00000
2959.00000 1210.00000
2880.00000 1135.00000
2796.00000 1065.00000
2704.00000 1008.00000
2604.00000 965.00000
2501.00000 930.00000
2396.00000 900.00000
2291.00000 872.00000
2186.00000 844.00000
2081.00000 817.00000
1976.00000 790.00000
1888.00000 866.00000
1922.00000 952.00000
1956.00000 1038.00000
1996.00000 1122.00000
2037.00000 1205.00000
2091.00000 1280.00000
2147.00000 1354.00000
2185.00000 1418.00000
2094.00000 1414.00000
2007.00000 1438.00000
1934.00000 1495.00000
1863.00000 1554.00000
1795.00000 1617.00000
1729.00000 1682.00000
1672.00000 1755.00000
1615.00000 1827.00000
1572.00000 1908.00000
1559.00000 2000.00000
IMAGE=Evomorg_Cuvier_3_OK_rechts_r2f1.JPG
ID=208 
SCALE=0.008299
LM=67
1465.00000 1904.00000
2801.00000 2041.00000
1855.00000 1068.00000
1470.00000 1962.00000
1481.00000 2020.00000
1500.00000 2075.00000
1540.00000 2118.00000
1597.00000 2132.00000
1656.00000 2126.00000
1714.00000 2119.00000
1772.00000 2110.00000
1831.00000 2101.00000
1889.00000 2093.00000
1947.00000 2084.00000
2005.00000 2075.00000
2064.00000 2066.00000
2122.00000 2057.00000
2180.00000 2049.00000
2238.00000 2048.00000
2293.00000 2069.00000
2344.00000 2098.00000
2395.00000 2129.00000
2444.00000 2160.00000
2493.00000 2193.00000
2544.00000 2223.00000
2598.00000 2245.00000
2656.00000 2252.00000
2712.00000 2243.00000
2757.00000 2206.00000
2787.00000 2156.00000
2805.00000 2100.00000
2798.00000 1966.00000
2771.00000 1895.00000
2741.00000 1825.00000
2708.00000 1757.00000
2673.00000 1690.00000
2636.00000 1623.00000
2598.00000 1558.00000
2558.00000 1494.00000
2513.00000 1433.00000
2460.00000 1378.00000
2406.00000 1325.00000
2340.00000 1288.00000
2275.00000 1250.00000
2207.00000 1215.00000
2139.00000 1182.00000
2071.00000 1148.00000
2002.00000 1118.00000
1931.00000 1090.00000
1853.00000 1130.00000
1865.00000 1193.00000
1877.00000 1256.00000
1890.00000 1318.00000
1906.00000 1380.00000
1932.00000 1439.00000
1958.00000 1497.00000
1985.00000 1555.00000
1934.00000 1552.00000
1871.00000 1543.00000
1813.00000 1567.00000
1756.00000 1596.00000
1701.00000 1630.00000
1647.00000 1663.00000
1599.00000 1705.00000
1552.00000 1749.00000
1511.00000 1797.00000
1464.00000 1837.00000
IMAGE=Evomorg_Cuvier_3_OK_rechts_r3f2.JPG
ID=209 
SCALE=0.011860
LM=67
1296.00000 2279.00000
3207.00000 2238.00000
1543.00000 979.00000
1283.00000 2367.00000
1278.00000 2455.00000
1281.00000 2542.00000
1328.00000 2605.00000
1412.00000 2615.00000
1499.00000 2605.00000
1584.00000 2583.00000
1667.00000 2556.00000
1750.00000 2528.00000
1833.00000 2500.00000
1916.00000 2470.00000
1997.00000 2438.00000
2078.00000 2405.00000
2159.00000 2372.00000
2241.00000 2341.00000
2323.00000 2310.00000
2410.00000 2303.00000
2496.00000 2318.00000
2574.00000 2357.00000
2649.00000 2403.00000
2726.00000 2445.00000
2806.00000 2481.00000
2887.00000 2513.00000
2972.00000 2533.00000
3057.00000 2529.00000
3130.00000 2487.00000
3167.00000 2407.00000
3190.00000 2323.00000
3223.00000 2116.00000
3190.00000 2002.00000
3140.00000 1892.00000
3072.00000 1793.00000
3002.00000 1696.00000
2918.00000 1610.00000
2826.00000 1531.00000
2734.00000 1454.00000
2641.00000 1378.00000
2549.00000 1301.00000
2451.00000 1230.00000
2351.00000 1163.00000
2244.00000 1108.00000
2133.00000 1062.00000
2018.00000 1025.00000
1901.00000 998.00000
1782.00000 984.00000
1661.00000 979.00000
1580.00000 1063.00000
1619.00000 1148.00000
1662.00000 1232.00000
1707.00000 1314.00000
1753.00000 1395.00000
1810.00000 1469.00000
1872.00000 1539.00000
1933.00000 1610.00000
1871.00000 1635.00000
1778.00000 1638.00000
1695.00000 1674.00000
1625.00000 1737.00000
1555.00000 1800.00000
1495.00000 1870.00000
1441.00000 1947.00000
1388.00000 2024.00000
1344.00000 2107.00000
1309.00000 2193.00000
IMAGE=Evomorg_Cuvier_3_OK_rechts_r4f1.JPG
ID=210 
SCALE=0.008120
LM=67
1130.00000 1707.00000
3192.00000 1785.00000
1627.00000 447.00000
1127.00000 1804.00000
1133.00000 1897.00000
1158.00000 1986.00000
1230.00000 2040.00000
1322.00000 2053.00000
1414.00000 2059.00000
1507.00000 2049.00000
1596.00000 2027.00000
1682.00000 1990.00000
1765.00000 1949.00000
1849.00000 1909.00000
1933.00000 1869.00000
2019.00000 1833.00000
2105.00000 1796.00000
2194.00000 1770.00000
2286.00000 1759.00000
2378.00000 1771.00000
2468.00000 1793.00000
2550.00000 1836.00000
2620.00000 1897.00000
2692.00000 1955.00000
2774.00000 1999.00000
2860.00000 2034.00000
2948.00000 2064.00000
3039.00000 2080.00000
3121.00000 2044.00000
3158.00000 1963.00000
3179.00000 1872.00000
3203.00000 1661.00000
3187.00000 1544.00000
3143.00000 1436.00000
3082.00000 1335.00000
3010.00000 1242.00000
2938.00000 1149.00000
2863.00000 1059.00000
2784.00000 971.00000
2701.00000 888.00000
2614.00000 810.00000
2518.00000 742.00000
2415.00000 686.00000
2304.00000 645.00000
2194.00000 606.00000
2082.00000 570.00000
1968.00000 539.00000
1855.00000 508.00000
1742.00000 477.00000
1637.00000 537.00000
1657.00000 627.00000
1689.00000 714.00000
1729.00000 797.00000
1776.00000 876.00000
1823.00000 956.00000
1866.00000 1038.00000
1896.00000 1118.00000
1804.00000 1126.00000
1712.00000 1133.00000
1630.00000 1173.00000
1555.00000 1228.00000
1482.00000 1284.00000
1414.00000 1347.00000
1349.00000 1412.00000
1284.00000 1479.00000
1221.00000 1546.00000
1165.00000 1620.00000
IMAGE=Evomorg_Cuvier_3_OK_rechts_r5f1.JPG
ID=211 
SCALE=0.007595
LM=67
1344.00000 2162.00000
3208.00000 1983.00000
1471.00000 1159.00000
1357.00000 2243.00000
1390.00000 2313.00000
1445.00000 2367.00000
1521.00000 2377.00000
1599.00000 2379.00000
1676.00000 2375.00000
1752.00000 2364.00000
1828.00000 2349.00000
1903.00000 2330.00000
1975.00000 2304.00000
2046.00000 2272.00000
2116.00000 2240.00000
2186.00000 2207.00000
2254.00000 2170.00000
2325.00000 2140.00000
2399.00000 2118.00000
2472.00000 2140.00000
2543.00000 2170.00000
2618.00000 2193.00000
2692.00000 2213.00000
2767.00000 2232.00000
2843.00000 2244.00000
2920.00000 2254.00000
2997.00000 2256.00000
3073.00000 2240.00000
3136.00000 2197.00000
3177.00000 2133.00000
3201.00000 2060.00000
3189.00000 1876.00000
3142.00000 1777.00000
3083.00000 1684.00000
3012.00000 1600.00000
2927.00000 1531.00000
2840.00000 1464.00000
2747.00000 1405.00000
2650.00000 1353.00000
2549.00000 1311.00000
2447.00000 1270.00000
2344.00000 1232.00000
2239.00000 1199.00000
2131.00000 1180.00000
2021.00000 1170.00000
1912.00000 1159.00000
1803.00000 1150.00000
1693.00000 1143.00000
1583.00000 1143.00000
1506.00000 1230.00000
1557.00000 1290.00000
1611.00000 1348.00000
1667.00000 1403.00000
1725.00000 1455.00000
1784.00000 1508.00000
1842.00000 1561.00000
1898.00000 1616.00000
1841.00000 1631.00000
1763.00000 1642.00000
1695.00000 1680.00000
1635.00000 1730.00000
1576.00000 1782.00000
1523.00000 1841.00000
1473.00000 1901.00000
1424.00000 1963.00000
1375.00000 2025.00000
1330.00000 2090.00000
IMAGE=Evomorg_Cuvier_3_OK_rechts_r6f1.JPG
ID=212 
SCALE=0.007532
LM=67
1528.00000 1671.00000
2755.00000 1884.00000
1841.00000 1050.00000
1525.00000 1723.00000
1549.00000 1772.00000
1574.00000 1820.00000
1612.00000 1859.00000
1657.00000 1890.00000
1710.00000 1902.00000
1764.00000 1907.00000
1818.00000 1907.00000
1873.00000 1903.00000
1926.00000 1896.00000
1980.00000 1889.00000
2034.00000 1879.00000
2087.00000 1866.00000
2139.00000 1852.00000
2191.00000 1836.00000
2245.00000 1835.00000
2295.00000 1855.00000
2337.00000 1889.00000
2380.00000 1923.00000
2423.00000 1956.00000
2466.00000 1989.00000
2511.00000 2018.00000
2563.00000 2036.00000
2616.00000 2047.00000
2670.00000 2046.00000
2723.00000 2036.00000
2755.00000 1994.00000
2758.00000 1940.00000
2747.00000 1817.00000
2727.00000 1749.00000
2711.00000 1680.00000
2675.00000 1620.00000
2638.00000 1560.00000
2601.00000 1500.00000
2563.00000 1440.00000
2521.00000 1384.00000
2476.00000 1330.00000
2427.00000 1279.00000
2371.00000 1236.00000
2311.00000 1199.00000
2248.00000 1169.00000
2181.00000 1147.00000
2114.00000 1125.00000
2046.00000 1105.00000
1979.00000 1086.00000
1911.00000 1066.00000
1846.00000 1100.00000
1860.00000 1151.00000
1875.00000 1201.00000
1897.00000 1249.00000
1922.00000 1296.00000
1947.00000 1342.00000
1973.00000 1388.00000
1993.00000 1434.00000
1943.00000 1419.00000
1892.00000 1406.00000
1845.00000 1430.00000
1799.00000 1456.00000
1753.00000 1481.00000
1706.00000 1506.00000
1662.00000 1534.00000
1617.00000 1562.00000
1569.00000 1584.00000
1528.00000 1617.00000
IMAGE=Evomorg_Cuvier_3_OK_rechts_r6f2.JPG
ID=213 
SCALE=0.011759
LM=67
1506.00000 2100.00000
2692.00000 2051.00000
1679.00000 1571.00000
1508.00000 2151.00000
1519.00000 2201.00000
1536.00000 2250.00000
1579.00000 2278.00000
1631.00000 2278.00000
1683.00000 2276.00000
1734.00000 2267.00000
1785.00000 2258.00000
1835.00000 2244.00000
1885.00000 2231.00000
1935.00000 2217.00000
1985.00000 2203.00000
2034.00000 2187.00000
2082.00000 2167.00000
2131.00000 2149.00000
2182.00000 2140.00000
2233.00000 2146.00000
2284.00000 2158.00000
2333.00000 2173.00000
2382.00000 2192.00000
2431.00000 2208.00000
2482.00000 2217.00000
2533.00000 2226.00000
2584.00000 2232.00000
2634.00000 2218.00000
2678.00000 2191.00000
2715.00000 2154.00000
2706.00000 2103.00000
2667.00000 1998.00000
2626.00000 1950.00000
2586.00000 1902.00000
2542.00000 1856.00000
2497.00000 1812.00000
2447.00000 1774.00000
2396.00000 1738.00000
2343.00000 1703.00000
2290.00000 1668.00000
2235.00000 1639.00000
2177.00000 1612.00000
2117.00000 1593.00000
2055.00000 1582.00000
1993.00000 1575.00000
1930.00000 1569.00000
1867.00000 1567.00000
1804.00000 1565.00000
1741.00000 1564.00000
1691.00000 1612.00000
1718.00000 1648.00000
1745.00000 1683.00000
1775.00000 1716.00000
1805.00000 1749.00000
1835.00000 1782.00000
1868.00000 1813.00000
1883.00000 1837.00000
1838.00000 1835.00000
1794.00000 1835.00000
1755.00000 1856.00000
1717.00000 1880.00000
1682.00000 1908.00000
1648.00000 1937.00000
1614.00000 1965.00000
1583.00000 1998.00000
1552.00000 2030.00000
1519.00000 2061.00000
IMAGE=Evomorg_Cuvier_3_OK_rechts_r7f2.JPG
ID=214 
SCALE=0.012577
LM=67
1913.00000 1816.00000
2830.00000 1888.00000
2142.00000 1366.00000
1923.00000 1853.00000
1934.00000 1890.00000
1949.00000 1926.00000
1975.00000 1954.00000
2010.00000 1969.00000
2048.00000 1979.00000
2086.00000 1982.00000
2125.00000 1979.00000
2163.00000 1973.00000
2200.00000 1962.00000
2236.00000 1951.00000
2273.00000 1940.00000
2310.00000 1929.00000
2348.00000 1920.00000
2385.00000 1911.00000
2423.00000 1904.00000
2462.00000 1900.00000
2500.00000 1904.00000
2536.00000 1918.00000
2571.00000 1935.00000
2606.00000 1951.00000
2640.00000 1968.00000
2675.00000 1984.00000
2711.00000 1999.00000
2748.00000 2008.00000
2784.00000 1994.00000
2802.00000 1960.00000
2818.00000 1925.00000
2860.00000 1845.00000
2869.00000 1792.00000
2872.00000 1739.00000
2851.00000 1689.00000
2822.00000 1644.00000
2786.00000 1603.00000
2747.00000 1567.00000
2700.00000 1540.00000
2654.00000 1513.00000
2606.00000 1489.00000
2558.00000 1464.00000
2509.00000 1443.00000
2457.00000 1428.00000
2405.00000 1415.00000
2352.00000 1404.00000
2299.00000 1393.00000
2247.00000 1379.00000
2195.00000 1367.00000
2150.00000 1399.00000
2163.00000 1432.00000
2177.00000 1465.00000
2192.00000 1496.00000
2207.00000 1528.00000
2210.00000 1563.00000
2190.00000 1578.00000
2155.00000 1574.00000
2120.00000 1574.00000
2087.00000 1583.00000
2056.00000 1600.00000
2025.00000 1618.00000
1996.00000 1638.00000
1967.00000 1658.00000
1947.00000 1687.00000
1928.00000 1716.00000
1910.00000 1747.00000
1904.00000 1781.00000
IMAGE=Evomorg_Cuvier_3_UK_links_r10f2.JPG
ID=215 
SCALE=0.007703
LM=67
1609.00000 2102.00000
2779.00000 1962.00000
1730.00000 1452.00000
1623.00000 2156.00000
1641.00000 2207.00000
1669.00000 2252.00000
1701.00000 2294.00000
1752.00000 2308.00000
1805.00000 2301.00000
1858.00000 2292.00000
1909.00000 2277.00000
1958.00000 2258.00000
2007.00000 2236.00000
2054.00000 2211.00000
2101.00000 2186.00000
2148.00000 2161.00000
2195.00000 2136.00000
2243.00000 2113.00000
2293.00000 2098.00000
2346.00000 2104.00000
2398.00000 2115.00000
2450.00000 2128.00000
2502.00000 2142.00000
2553.00000 2156.00000
2604.00000 2170.00000
2657.00000 2176.00000
2710.00000 2174.00000
2761.00000 2159.00000
2792.00000 2122.00000
2797.00000 2069.00000
2791.00000 2016.00000
2746.00000 1907.00000
2712.00000 1853.00000
2668.00000 1805.00000
2622.00000 1762.00000
2574.00000 1719.00000
2521.00000 1683.00000
2466.00000 1650.00000
2410.00000 1619.00000
2353.00000 1589.00000
2296.00000 1561.00000
2236.00000 1539.00000
2174.00000 1521.00000
2111.00000 1511.00000
2047.00000 1504.00000
1984.00000 1494.00000
1921.00000 1484.00000
1857.00000 1474.00000
1794.00000 1462.00000
1754.00000 1494.00000
1777.00000 1538.00000
1806.00000 1579.00000
1835.00000 1620.00000
1864.00000 1661.00000
1895.00000 1699.00000
1929.00000 1736.00000
1965.00000 1771.00000
1922.00000 1779.00000
1872.00000 1778.00000
1825.00000 1792.00000
1782.00000 1819.00000
1742.00000 1847.00000
1707.00000 1883.00000
1675.00000 1922.00000
1644.00000 1960.00000
1622.00000 2005.00000
1604.00000 2052.00000
IMAGE=Evomorg_Cuvier_3_UK_links_r2f1.JPG
ID=216 
SCALE=0.011415
LM=67
2040.00000 1541.00000
3575.00000 1637.00000
2283.00000 506.00000
2038.00000 1608.00000
2043.00000 1675.00000
2067.00000 1738.00000
2124.00000 1772.00000
2191.00000 1770.00000
2258.00000 1757.00000
2323.00000 1737.00000
2388.00000 1718.00000
2454.00000 1702.00000
2520.00000 1686.00000
2586.00000 1668.00000
2651.00000 1652.00000
2718.00000 1639.00000
2786.00000 1630.00000
2853.00000 1626.00000
2919.00000 1641.00000
2983.00000 1663.00000
3047.00000 1686.00000
3109.00000 1713.00000
3169.00000 1745.00000
3230.00000 1775.00000
3292.00000 1803.00000
3353.00000 1832.00000
3415.00000 1860.00000
3480.00000 1878.00000
3523.00000 1831.00000
3552.00000 1770.00000
3561.00000 1703.00000
3569.00000 1542.00000
3530.00000 1454.00000
3493.00000 1365.00000
3448.00000 1280.00000
3403.00000 1195.00000
3341.00000 1121.00000
3278.00000 1049.00000
3207.00000 984.00000
3136.00000 919.00000
3063.00000 855.00000
2987.00000 797.00000
2908.00000 742.00000
2819.00000 705.00000
2730.00000 669.00000
2641.00000 633.00000
2551.00000 597.00000
2461.00000 565.00000
2370.00000 534.00000
2280.00000 575.00000
2287.00000 649.00000
2305.00000 720.00000
2329.00000 790.00000
2354.00000 860.00000
2382.00000 928.00000
2414.00000 995.00000
2447.00000 1062.00000
2437.00000 1117.00000
2365.00000 1102.00000
2293.00000 1091.00000
2223.00000 1116.00000
2160.00000 1154.00000
2104.00000 1202.00000
2055.00000 1257.00000
2028.00000 1326.00000
2006.00000 1397.00000
2018.00000 1470.00000
IMAGE=Evomorg_Cuvier_3_UK_links_r2f2.JPG
ID=217 
SCALE=0.007958
LM=67
1545.00000 1407.00000
2998.00000 1421.00000
1776.00000 607.00000
1535.00000 1474.00000
1541.00000 1539.00000
1565.00000 1600.00000
1625.00000 1626.00000
1689.00000 1639.00000
1755.00000 1642.00000
1820.00000 1637.00000
1885.00000 1626.00000
1947.00000 1606.00000
2009.00000 1584.00000
2070.00000 1559.00000
2130.00000 1533.00000
2191.00000 1509.00000
2252.00000 1485.00000
2313.00000 1462.00000
2378.00000 1453.00000
2440.00000 1474.00000
2497.00000 1505.00000
2555.00000 1537.00000
2612.00000 1569.00000
2673.00000 1592.00000
2735.00000 1613.00000
2798.00000 1632.00000
2863.00000 1639.00000
2928.00000 1630.00000
2989.00000 1606.00000
3028.00000 1554.00000
3017.00000 1489.00000
2988.00000 1349.00000
2940.00000 1279.00000
2907.00000 1201.00000
2868.00000 1126.00000
2818.00000 1057.00000
2763.00000 993.00000
2706.00000 930.00000
2646.00000 869.00000
2578.00000 818.00000
2506.00000 773.00000
2430.00000 736.00000
2351.00000 705.00000
2271.00000 676.00000
2191.00000 647.00000
2109.00000 627.00000
2027.00000 605.00000
1943.00000 594.00000
1858.00000 590.00000
1811.00000 652.00000
1849.00000 704.00000
1886.00000 756.00000
1923.00000 808.00000
1955.00000 863.00000
1985.00000 920.00000
2022.00000 972.00000
2018.00000 1011.00000
1955.00000 1004.00000
1894.00000 989.00000
1835.00000 1004.00000
1788.00000 1048.00000
1741.00000 1091.00000
1697.00000 1137.00000
1655.00000 1185.00000
1614.00000 1234.00000
1580.00000 1288.00000
1554.00000 1346.00000
IMAGE=Evomorg_Cuvier_3_UK_links_r3f1.JPG
ID=218 
SCALE=0.010520
LM=67
1487.00000 1511.00000
3225.00000 1441.00000
1804.00000 434.00000
1473.00000 1588.00000
1490.00000 1667.00000
1526.00000 1738.00000
1597.00000 1775.00000
1677.00000 1779.00000
1755.00000 1757.00000
1829.00000 1727.00000
1903.00000 1695.00000
1976.00000 1661.00000
2050.00000 1630.00000
2125.00000 1600.00000
2200.00000 1571.00000
2273.00000 1539.00000
2347.00000 1507.00000
2426.00000 1492.00000
2503.00000 1516.00000
2577.00000 1548.00000
2650.00000 1581.00000
2723.00000 1615.00000
2796.00000 1649.00000
2872.00000 1675.00000
2948.00000 1700.00000
3025.00000 1723.00000
3104.00000 1739.00000
3184.00000 1730.00000
3244.00000 1677.00000
3262.00000 1599.00000
3244.00000 1521.00000
3188.00000 1349.00000
3142.00000 1263.00000
3112.00000 1169.00000
3070.00000 1081.00000
3017.00000 999.00000
2951.00000 926.00000
2877.00000 861.00000
2801.00000 799.00000
2721.00000 742.00000
2640.00000 687.00000
2557.00000 635.00000
2467.00000 596.00000
2374.00000 564.00000
2279.00000 539.00000
2184.00000 514.00000
2089.00000 489.00000
1994.00000 465.00000
1898.00000 445.00000
1818.00000 510.00000
1838.00000 586.00000
1867.00000 657.00000
1903.00000 726.00000
1940.00000 794.00000
1980.00000 861.00000
2020.00000 928.00000
2045.00000 986.00000
1968.00000 982.00000
1890.00000 978.00000
1824.00000 1004.00000
1768.00000 1058.00000
1714.00000 1114.00000
1666.00000 1175.00000
1618.00000 1236.00000
1577.00000 1302.00000
1539.00000 1370.00000
1497.00000 1434.00000
IMAGE=Evomorg_Cuvier_3_UK_links_r3f2.JPG
ID=219 
SCALE=0.008673
LM=67
1458.00000 1628.00000
3331.00000 1648.00000
1836.00000 665.00000
1446.00000 1716.00000
1468.00000 1798.00000
1494.00000 1878.00000
1541.00000 1949.00000
1605.00000 2003.00000
1689.00000 2012.00000
1773.00000 1999.00000
1854.00000 1976.00000
1935.00000 1951.00000
2016.00000 1926.00000
2095.00000 1894.00000
2173.00000 1863.00000
2251.00000 1830.00000
2326.00000 1791.00000
2404.00000 1757.00000
2482.00000 1726.00000
2564.00000 1704.00000
2649.00000 1705.00000
2728.00000 1735.00000
2805.00000 1770.00000
2880.00000 1808.00000
2958.00000 1842.00000
3039.00000 1866.00000
3123.00000 1880.00000
3207.00000 1887.00000
3290.00000 1873.00000
3349.00000 1813.00000
3351.00000 1729.00000
3324.00000 1541.00000
3302.00000 1437.00000
3267.00000 1338.00000
3222.00000 1243.00000
3165.00000 1154.00000
3089.00000 1082.00000
3011.00000 1012.00000
2928.00000 947.00000
2845.00000 883.00000
2758.00000 824.00000
2666.00000 773.00000
2568.00000 736.00000
2466.00000 714.00000
2362.00000 697.00000
2258.00000 681.00000
2154.00000 665.00000
2050.00000 655.00000
1945.00000 653.00000
1866.00000 738.00000
1897.00000 811.00000
1930.00000 882.00000
1974.00000 947.00000
2019.00000 1012.00000
2071.00000 1071.00000
2124.00000 1129.00000
2126.00000 1176.00000
2049.00000 1175.00000
1972.00000 1160.00000
1900.00000 1183.00000
1842.00000 1236.00000
1784.00000 1289.00000
1725.00000 1342.00000
1667.00000 1395.00000
1609.00000 1448.00000
1554.00000 1504.00000
1499.00000 1560.00000
IMAGE=Evomorg_Cuvier_3_UK_links_r4f1.JPG
ID=220 
SCALE=0.008130
LM=67
1305.00000 1582.00000
2979.00000 1533.00000
1508.00000 485.00000
1330.00000 1647.00000
1366.00000 1710.00000
1408.00000 1770.00000
1459.00000 1821.00000
1529.00000 1814.00000
1598.00000 1790.00000
1666.00000 1764.00000
1734.00000 1738.00000
1801.00000 1712.00000
1869.00000 1685.00000
1936.00000 1657.00000
2003.00000 1628.00000
2070.00000 1599.00000
2137.00000 1570.00000
2204.00000 1542.00000
2273.00000 1543.00000
2342.00000 1566.00000
2410.00000 1592.00000
2478.00000 1617.00000
2544.00000 1647.00000
2611.00000 1677.00000
2677.00000 1707.00000
2744.00000 1736.00000
2810.00000 1766.00000
2882.00000 1774.00000
2949.00000 1750.00000
2978.00000 1685.00000
2981.00000 1613.00000
2996.00000 1431.00000
2975.00000 1326.00000
2946.00000 1223.00000
2894.00000 1129.00000
2838.00000 1038.00000
2771.00000 955.00000
2700.00000 874.00000
2616.00000 807.00000
2532.00000 741.00000
2444.00000 680.00000
2350.00000 628.00000
2250.00000 590.00000
2145.00000 568.00000
2040.00000 547.00000
1935.00000 526.00000
1829.00000 506.00000
1723.00000 491.00000
1617.00000 478.00000
1543.00000 564.00000
1580.00000 640.00000
1623.00000 713.00000
1672.00000 782.00000
1720.00000 851.00000
1769.00000 920.00000
1820.00000 987.00000
1830.00000 1031.00000
1746.00000 1026.00000
1661.00000 1024.00000
1589.00000 1066.00000
1525.00000 1121.00000
1460.00000 1175.00000
1395.00000 1229.00000
1333.00000 1285.00000
1279.00000 1351.00000
1249.00000 1425.00000
1260.00000 1509.00000
IMAGE=Evomorg_Cuvier_3_UK_links_r4f2.JPG
ID=221 
SCALE=0.007635
LM=67
1568.00000 1835.00000
3299.00000 1963.00000
2119.00000 876.00000
1538.00000 1903.00000
1527.00000 1980.00000
1546.00000 2053.00000
1611.00000 2093.00000
1686.00000 2116.00000
1762.00000 2136.00000
1838.00000 2155.00000
1917.00000 2152.00000
1994.00000 2140.00000
2071.00000 2127.00000
2149.00000 2113.00000
2225.00000 2094.00000
2301.00000 2074.00000
2377.00000 2053.00000
2450.00000 2026.00000
2524.00000 2001.00000
2602.00000 1992.00000
2670.00000 2027.00000
2734.00000 2073.00000
2798.00000 2119.00000
2862.00000 2163.00000
2935.00000 2191.00000
3010.00000 2214.00000
3088.00000 2218.00000
3162.00000 2196.00000
3230.00000 2158.00000
3291.00000 2109.00000
3320.00000 2039.00000
3280.00000 1877.00000
3266.00000 1787.00000
3238.00000 1701.00000
3193.00000 1622.00000
3144.00000 1546.00000
3089.00000 1474.00000
3030.00000 1404.00000
2971.00000 1335.00000
2910.00000 1268.00000
2847.00000 1203.00000
2783.00000 1139.00000
2712.00000 1083.00000
2632.00000 1039.00000
2552.00000 998.00000
2468.00000 961.00000
2384.00000 928.00000
2298.00000 899.00000
2210.00000 880.00000
2132.00000 953.00000
2146.00000 1029.00000
2165.00000 1104.00000
2190.00000 1176.00000
2219.00000 1248.00000
2249.00000 1319.00000
2280.00000 1390.00000
2248.00000 1427.00000
2173.00000 1410.00000
2097.00000 1404.00000
2027.00000 1432.00000
1960.00000 1471.00000
1893.00000 1510.00000
1831.00000 1555.00000
1771.00000 1603.00000
1710.00000 1651.00000
1655.00000 1705.00000
1609.00000 1766.00000
IMAGE=Evomorg_Cuvier_3_UK_links_r5f1.JPG
ID=222 
SCALE=0.008326
LM=67
1530.00000 1841.00000
3214.00000 1991.00000
1929.00000 963.00000
1530.00000 1915.00000
1539.00000 1987.00000
1578.00000 2047.00000
1640.00000 2084.00000
1713.00000 2089.00000
1786.00000 2094.00000
1859.00000 2094.00000
1932.00000 2087.00000
2004.00000 2078.00000
2075.00000 2063.00000
2145.00000 2041.00000
2214.00000 2018.00000
2284.00000 1997.00000
2354.00000 1976.00000
2427.00000 1969.00000
2496.00000 1987.00000
2564.00000 2014.00000
2631.00000 2045.00000
2696.00000 2077.00000
2762.00000 2109.00000
2828.00000 2141.00000
2894.00000 2171.00000
2961.00000 2200.00000
3032.00000 2216.00000
3104.00000 2207.00000
3173.00000 2182.00000
3226.00000 2132.00000
3239.00000 2061.00000
3207.00000 1902.00000
3149.00000 1830.00000
3122.00000 1740.00000
3084.00000 1655.00000
3034.00000 1575.00000
2979.00000 1499.00000
2923.00000 1424.00000
2861.00000 1353.00000
2795.00000 1287.00000
2722.00000 1227.00000
2645.00000 1174.00000
2562.00000 1130.00000
2474.00000 1096.00000
2384.00000 1072.00000
2293.00000 1048.00000
2202.00000 1026.00000
2110.00000 1005.00000
2019.00000 982.00000
1941.00000 1030.00000
1961.00000 1098.00000
1989.00000 1163.00000
2021.00000 1227.00000
2054.00000 1289.00000
2091.00000 1350.00000
2127.00000 1412.00000
2136.00000 1459.00000
2065.00000 1453.00000
1995.00000 1444.00000
1930.00000 1466.00000
1867.00000 1500.00000
1805.00000 1534.00000
1748.00000 1575.00000
1698.00000 1625.00000
1648.00000 1676.00000
1597.00000 1726.00000
1549.00000 1778.00000
IMAGE=Evomorg_Cuvier_3_UK_links_r5f2.JPG
ID=223 
SCALE=0.008987
LM=67
1652.00000 1462.00000
3511.00000 1504.00000
2031.00000 551.00000
1648.00000 1552.00000
1651.00000 1635.00000
1677.00000 1713.00000
1745.00000 1759.00000
1826.00000 1778.00000
1908.00000 1786.00000
1991.00000 1782.00000
2072.00000 1766.00000
2154.00000 1750.00000
2234.00000 1732.00000
2314.00000 1709.00000
2393.00000 1685.00000
2473.00000 1662.00000
2551.00000 1634.00000
2628.00000 1603.00000
2705.00000 1576.00000
2787.00000 1583.00000
2856.00000 1629.00000
2924.00000 1676.00000
2995.00000 1719.00000
3066.00000 1760.00000
3144.00000 1788.00000
3226.00000 1796.00000
3309.00000 1801.00000
3390.00000 1787.00000
3461.00000 1747.00000
3496.00000 1672.00000
3506.00000 1590.00000
3481.00000 1409.00000
3417.00000 1334.00000
3372.00000 1246.00000
3315.00000 1165.00000
3256.00000 1086.00000
3190.00000 1012.00000
3116.00000 947.00000
3041.00000 882.00000
2964.00000 819.00000
2889.00000 756.00000
2802.00000 707.00000
2712.00000 666.00000
2617.00000 639.00000
2521.00000 618.00000
2424.00000 598.00000
2327.00000 578.00000
2229.00000 561.00000
2131.00000 553.00000
2055.00000 622.00000
2080.00000 692.00000
2117.00000 756.00000
2154.00000 821.00000
2192.00000 884.00000
2234.00000 945.00000
2277.00000 1005.00000
2309.00000 1061.00000
2236.00000 1063.00000
2163.00000 1055.00000
2092.00000 1072.00000
2029.00000 1111.00000
1970.00000 1155.00000
1915.00000 1205.00000
1859.00000 1254.00000
1804.00000 1304.00000
1752.00000 1357.00000
1700.00000 1409.00000
IMAGE=Evomorg_Cuvier_3_UK_links_r6f1.JPG
ID=224 
SCALE=0.008100
LM=67
1709.00000 1853.00000
3255.00000 1828.00000
2111.00000 1090.00000
1703.00000 1924.00000
1714.00000 1991.00000
1766.00000 2034.00000
1829.00000 2060.00000
1896.00000 2067.00000
1964.00000 2072.00000
2031.00000 2067.00000
2098.00000 2055.00000
2165.00000 2044.00000
2229.00000 2024.00000
2293.00000 2003.00000
2357.00000 1979.00000
2420.00000 1955.00000
2484.00000 1933.00000
2549.00000 1915.00000
2616.00000 1924.00000
2682.00000 1941.00000
2744.00000 1968.00000
2806.00000 1995.00000
2867.00000 2024.00000
2928.00000 2053.00000
2993.00000 2073.00000
3059.00000 2087.00000
3127.00000 2086.00000
3190.00000 2063.00000
3242.00000 2020.00000
3274.00000 1961.00000
3281.00000 1894.00000
3214.00000 1762.00000
3175.00000 1696.00000
3136.00000 1630.00000
3097.00000 1564.00000
3054.00000 1500.00000
3005.00000 1442.00000
2955.00000 1384.00000
2903.00000 1327.00000
2843.00000 1279.00000
2780.00000 1237.00000
2710.00000 1204.00000
2638.00000 1177.00000
2564.00000 1159.00000
2489.00000 1145.00000
2413.00000 1131.00000
2338.00000 1117.00000
2262.00000 1104.00000
2187.00000 1092.00000
2118.00000 1152.00000
2139.00000 1209.00000
2165.00000 1265.00000
2192.00000 1321.00000
2222.00000 1375.00000
2253.00000 1428.00000
2280.00000 1478.00000
2219.00000 1484.00000
2158.00000 1483.00000
2099.00000 1498.00000
2044.00000 1527.00000
1992.00000 1558.00000
1941.00000 1594.00000
1891.00000 1629.00000
1840.00000 1664.00000
1797.00000 1707.00000
1755.00000 1753.00000
1716.00000 1798.00000
IMAGE=Evomorg_Cuvier_3_UK_links_r7f2.JPG
ID=225 
SCALE=0.009454
LM=67
1400.00000 2426.00000
3106.00000 2311.00000
1742.00000 1570.00000
1420.00000 2499.00000
1454.00000 2560.00000
1507.00000 2602.00000
1576.00000 2607.00000
1643.00000 2589.00000
1709.00000 2566.00000
1774.00000 2541.00000
1840.00000 2518.00000
1906.00000 2495.00000
1971.00000 2472.00000
2037.00000 2449.00000
2103.00000 2426.00000
2169.00000 2404.00000
2235.00000 2379.00000
2300.00000 2353.00000
2365.00000 2328.00000
2434.00000 2328.00000
2500.00000 2352.00000
2565.00000 2375.00000
2631.00000 2399.00000
2697.00000 2422.00000
2763.00000 2446.00000
2828.00000 2470.00000
2894.00000 2493.00000
2961.00000 2513.00000
3028.00000 2505.00000
3059.00000 2443.00000
3090.00000 2381.00000
3107.00000 2229.00000
3056.00000 2157.00000
3018.00000 2077.00000
2968.00000 2003.00000
2903.00000 1942.00000
2835.00000 1885.00000
2761.00000 1835.00000
2686.00000 1786.00000
2608.00000 1743.00000
2527.00000 1706.00000
2445.00000 1671.00000
2360.00000 1645.00000
2274.00000 1621.00000
2187.00000 1602.00000
2099.00000 1586.00000
2011.00000 1571.00000
1922.00000 1563.00000
1833.00000 1554.00000
1764.00000 1633.00000
1798.00000 1692.00000
1840.00000 1746.00000
1882.00000 1800.00000
1925.00000 1854.00000
1963.00000 1911.00000
1968.00000 1953.00000
1899.00000 1956.00000
1831.00000 1957.00000
1764.00000 1969.00000
1713.00000 2015.00000
1662.00000 2061.00000
1611.00000 2106.00000
1559.00000 2152.00000
1508.00000 2197.00000
1461.00000 2247.00000
1418.00000 2300.00000
1385.00000 2360.00000
IMAGE=Evomorg_Cuvier_3_UK_links_r8f2.JPG
ID=226 
SCALE=0.007966
LM=67
919.00000 2732.00000
2395.00000 2757.00000
1188.00000 1996.00000
940.00000 2790.00000
970.00000 2842.00000
1013.00000 2884.00000
1069.00000 2905.00000
1129.00000 2900.00000
1188.00000 2888.00000
1246.00000 2871.00000
1303.00000 2854.00000
1361.00000 2838.00000
1420.00000 2822.00000
1478.00000 2807.00000
1535.00000 2790.00000
1593.00000 2773.00000
1651.00000 2757.00000
1711.00000 2760.00000
1768.00000 2776.00000
1825.00000 2797.00000
1881.00000 2819.00000
1937.00000 2842.00000
1991.00000 2867.00000
2045.00000 2893.00000
2100.00000 2917.00000
2157.00000 2937.00000
2215.00000 2952.00000
2275.00000 2952.00000
2324.00000 2919.00000
2358.00000 2869.00000
2383.00000 2815.00000
2412.00000 2674.00000
2382.00000 2600.00000
2335.00000 2533.00000
2286.00000 2469.00000
2227.00000 2413.00000
2165.00000 2361.00000
2098.00000 2314.00000
2031.00000 2270.00000
1962.00000 2227.00000
1889.00000 2191.00000
1814.00000 2159.00000
1739.00000 2130.00000
1660.00000 2109.00000
1582.00000 2089.00000
1503.00000 2069.00000
1424.00000 2050.00000
1345.00000 2032.00000
1266.00000 2014.00000
1199.00000 2051.00000
1224.00000 2101.00000
1252.00000 2150.00000
1279.00000 2199.00000
1307.00000 2249.00000
1334.00000 2298.00000
1337.00000 2335.00000
1281.00000 2344.00000
1224.00000 2341.00000
1169.00000 2351.00000
1118.00000 2376.00000
1068.00000 2400.00000
1025.00000 2437.00000
985.00000 2476.00000
950.00000 2520.00000
925.00000 2570.00000
907.00000 2624.00000
903.00000 2680.00000
IMAGE=Evomorg_Cuvier_3_UK_links_r9f2.JPG
ID=227 
SCALE=0.007138
LM=67
2056.00000 1855.00000
2966.00000 2012.00000
2337.00000 1290.00000
2030.00000 1888.00000
2016.00000 1930.00000
2015.00000 1975.00000
2039.00000 2013.00000
2063.00000 2050.00000
2105.00000 2067.00000
2146.00000 2085.00000
2190.00000 2086.00000
2235.00000 2083.00000
2279.00000 2080.00000
2321.00000 2064.00000
2363.00000 2048.00000
2405.00000 2034.00000
2449.00000 2024.00000
2493.00000 2019.00000
2538.00000 2022.00000
2581.00000 2031.00000
2622.00000 2049.00000
2663.00000 2068.00000
2702.00000 2089.00000
2741.00000 2111.00000
2780.00000 2132.00000
2821.00000 2152.00000
2865.00000 2156.00000
2909.00000 2153.00000
2949.00000 2133.00000
2979.00000 2100.00000
2983.00000 2056.00000
2968.00000 1968.00000
2938.00000 1925.00000
2908.00000 1883.00000
2884.00000 1836.00000
2861.00000 1790.00000
2837.00000 1744.00000
2804.00000 1703.00000
2771.00000 1663.00000
2736.00000 1624.00000
2701.00000 1585.00000
2664.00000 1550.00000
2625.00000 1514.00000
2587.00000 1479.00000
2548.00000 1445.00000
2505.00000 1415.00000
2463.00000 1384.00000
2421.00000 1354.00000
2380.00000 1321.00000
2334.00000 1329.00000
2331.00000 1371.00000
2333.00000 1414.00000
2338.00000 1456.00000
2348.00000 1497.00000
2358.00000 1539.00000
2368.00000 1580.00000
2370.00000 1623.00000
2351.00000 1644.00000
2312.00000 1629.00000
2271.00000 1614.00000
2233.00000 1621.00000
2203.00000 1651.00000
2172.00000 1680.00000
2142.00000 1710.00000
2111.00000 1740.00000
2085.00000 1773.00000
2064.00000 1810.00000
IMAGE=Evomorg_Cuvier_3_UK_rechts_r1f1.JPG
ID=228 
SCALE=0.010448
LM=67
2132.00000 1473.00000
3251.00000 1218.00000
2084.00000 639.00000
2153.00000 1511.00000
2179.00000 1553.00000
2207.00000 1593.00000
2250.00000 1615.00000
2298.00000 1608.00000
2343.00000 1589.00000
2384.00000 1564.00000
2423.00000 1534.00000
2462.00000 1505.00000
2503.00000 1477.00000
2544.00000 1451.00000
2587.00000 1427.00000
2630.00000 1404.00000
2674.00000 1382.00000
2719.00000 1362.00000
2765.00000 1349.00000
2814.00000 1341.00000
2862.00000 1340.00000
2911.00000 1346.00000
2959.00000 1353.00000
3007.00000 1362.00000
3055.00000 1370.00000
3104.00000 1378.00000
3152.00000 1379.00000
3200.00000 1370.00000
3244.00000 1352.00000
3266.00000 1313.00000
3267.00000 1264.00000
3212.00000 1159.00000
3169.00000 1099.00000
3117.00000 1048.00000
3065.00000 997.00000
3020.00000 940.00000
2976.00000 881.00000
2925.00000 829.00000
2865.00000 787.00000
2802.00000 751.00000
2735.00000 721.00000
2665.00000 700.00000
2593.00000 688.00000
2520.00000 677.00000
2447.00000 672.00000
2374.00000 666.00000
2302.00000 653.00000
2230.00000 642.00000
2157.00000 637.00000
2114.00000 689.00000
2143.00000 739.00000
2177.00000 786.00000
2214.00000 832.00000
2250.00000 877.00000
2286.00000 923.00000
2319.00000 971.00000
2339.00000 1015.00000
2283.00000 1020.00000
2227.00000 1025.00000
2171.00000 1040.00000
2141.00000 1086.00000
2120.00000 1140.00000
2111.00000 1198.00000
2102.00000 1255.00000
2093.00000 1313.00000
2081.00000 1370.00000
2090.00000 1426.00000
IMAGE=Evomorg_Cuvier_3_UK_rechts_r1f2.JPG
ID=229 
SCALE=0.008588
LM=67
1513.00000 1696.00000
2630.00000 1653.00000
1753.00000 1055.00000
1503.00000 1745.00000
1509.00000 1793.00000
1532.00000 1837.00000
1575.00000 1858.00000
1625.00000 1860.00000
1674.00000 1857.00000
1722.00000 1853.00000
1771.00000 1846.00000
1820.00000 1840.00000
1868.00000 1829.00000
1914.00000 1813.00000
1960.00000 1797.00000
2007.00000 1782.00000
2051.00000 1760.00000
2094.00000 1737.00000
2142.00000 1725.00000
2191.00000 1729.00000
2238.00000 1743.00000
2283.00000 1762.00000
2328.00000 1782.00000
2373.00000 1801.00000
2421.00000 1811.00000
2469.00000 1820.00000
2517.00000 1828.00000
2566.00000 1828.00000
2597.00000 1797.00000
2612.00000 1750.00000
2623.00000 1702.00000
2623.00000 1600.00000
2588.00000 1552.00000
2550.00000 1507.00000
2510.00000 1465.00000
2469.00000 1423.00000
2427.00000 1381.00000
2385.00000 1341.00000
2340.00000 1303.00000
2294.00000 1266.00000
2246.00000 1234.00000
2194.00000 1206.00000
2139.00000 1184.00000
2085.00000 1162.00000
2030.00000 1141.00000
1976.00000 1120.00000
1920.00000 1101.00000
1864.00000 1084.00000
1808.00000 1066.00000
1754.00000 1104.00000
1767.00000 1150.00000
1787.00000 1195.00000
1808.00000 1239.00000
1828.00000 1283.00000
1852.00000 1325.00000
1881.00000 1365.00000
1891.00000 1404.00000
1843.00000 1397.00000
1795.00000 1391.00000
1750.00000 1408.00000
1713.00000 1440.00000
1677.00000 1472.00000
1640.00000 1504.00000
1606.00000 1538.00000
1573.00000 1574.00000
1540.00000 1611.00000
1511.00000 1649.00000
IMAGE=Evomorg_Cuvier_3_UK_rechts_r2f1.JPG
ID=230 
SCALE=0.013263
LM=67
1610.00000 1606.00000
2819.00000 1249.00000
1692.00000 747.00000
1617.00000 1664.00000
1631.00000 1721.00000
1670.00000 1764.00000
1728.00000 1769.00000
1784.00000 1752.00000
1836.00000 1726.00000
1890.00000 1704.00000
1944.00000 1681.00000
1994.00000 1650.00000
2044.00000 1621.00000
2094.00000 1590.00000
2140.00000 1554.00000
2183.00000 1514.00000
2227.00000 1476.00000
2280.00000 1452.00000
2338.00000 1455.00000
2396.00000 1463.00000
2454.00000 1472.00000
2511.00000 1482.00000
2569.00000 1492.00000
2627.00000 1501.00000
2685.00000 1506.00000
2743.00000 1507.00000
2801.00000 1498.00000
2854.00000 1472.00000
2873.00000 1417.00000
2865.00000 1359.00000
2842.00000 1306.00000
2787.00000 1190.00000
2740.00000 1139.00000
2702.00000 1081.00000
2663.00000 1023.00000
2613.00000 975.00000
2557.00000 934.00000
2499.00000 896.00000
2440.00000 858.00000
2378.00000 827.00000
2313.00000 802.00000
2245.00000 789.00000
2176.00000 778.00000
2107.00000 768.00000
2038.00000 759.00000
1969.00000 754.00000
1900.00000 751.00000
1830.00000 749.00000
1760.00000 746.00000
1706.00000 805.00000
1737.00000 855.00000
1770.00000 905.00000
1803.00000 955.00000
1843.00000 1000.00000
1883.00000 1044.00000
1923.00000 1089.00000
1953.00000 1131.00000
1893.00000 1125.00000
1834.00000 1133.00000
1787.00000 1170.00000
1750.00000 1217.00000
1722.00000 1269.00000
1695.00000 1323.00000
1670.00000 1377.00000
1647.00000 1433.00000
1628.00000 1489.00000
1610.00000 1546.00000
IMAGE=Evomorg_Cuvier_3_UK_rechts_r3f2.JPG
ID=231 
SCALE=0.011086
LM=67
1619.00000 1610.00000
3118.00000 1711.00000
1951.00000 817.00000
1613.00000 1677.00000
1629.00000 1744.00000
1653.00000 1809.00000
1688.00000 1866.00000
1752.00000 1874.00000
1820.00000 1866.00000
1889.00000 1858.00000
1957.00000 1847.00000
2024.00000 1833.00000
2090.00000 1815.00000
2156.00000 1795.00000
2223.00000 1780.00000
2290.00000 1762.00000
2356.00000 1743.00000
2422.00000 1725.00000
2488.00000 1720.00000
2551.00000 1748.00000
2613.00000 1778.00000
2676.00000 1807.00000
2738.00000 1836.00000
2802.00000 1862.00000
2868.00000 1882.00000
2933.00000 1902.00000
3001.00000 1912.00000
3070.00000 1923.00000
3134.00000 1912.00000
3146.00000 1846.00000
3136.00000 1778.00000
3096.00000 1635.00000
3057.00000 1563.00000
3025.00000 1487.00000
2986.00000 1414.00000
2936.00000 1348.00000
2886.00000 1283.00000
2832.00000 1221.00000
2774.00000 1162.00000
2711.00000 1109.00000
2647.00000 1056.00000
2576.00000 1014.00000
2503.00000 976.00000
2428.00000 942.00000
2350.00000 915.00000
2272.00000 888.00000
2193.00000 864.00000
2113.00000 844.00000
2033.00000 824.00000
1952.00000 875.00000
1972.00000 933.00000
1993.00000 990.00000
2019.00000 1044.00000
2045.00000 1099.00000
2074.00000 1152.00000
2105.00000 1204.00000
2136.00000 1253.00000
2076.00000 1254.00000
2015.00000 1253.00000
1959.00000 1275.00000
1905.00000 1302.00000
1857.00000 1339.00000
1810.00000 1376.00000
1763.00000 1415.00000
1724.00000 1461.00000
1687.00000 1510.00000
1648.00000 1555.00000
IMAGE=Evomorg_Cuvier_3_UK_rechts_r5f2.JPG
ID=232 
SCALE=0.009940
LM=67
1244.00000 1873.00000
3038.00000 1890.00000
1702.00000 928.00000
1262.00000 1942.00000
1281.00000 2011.00000
1315.00000 2071.00000
1383.00000 2091.00000
1455.00000 2091.00000
1527.00000 2084.00000
1597.00000 2069.00000
1668.00000 2055.00000
1738.00000 2040.00000
1808.00000 2024.00000
1878.00000 2007.00000
1948.00000 1990.00000
2018.00000 1974.00000
2089.00000 1960.00000
2160.00000 1949.00000
2231.00000 1937.00000
2303.00000 1928.00000
2374.00000 1928.00000
2443.00000 1951.00000
2512.00000 1972.00000
2579.00000 1998.00000
2646.00000 2024.00000
2713.00000 2050.00000
2780.00000 2076.00000
2850.00000 2090.00000
2917.00000 2071.00000
2967.00000 2021.00000
3002.00000 1958.00000
3076.00000 1800.00000
3054.00000 1715.00000
3008.00000 1629.00000
2969.00000 1539.00000
2913.00000 1460.00000
2843.00000 1391.00000
2769.00000 1325.00000
2696.00000 1259.00000
2622.00000 1195.00000
2543.00000 1135.00000
2458.00000 1088.00000
2365.00000 1053.00000
2271.00000 1024.00000
2177.00000 997.00000
2081.00000 974.00000
1986.00000 950.00000
1889.00000 929.00000
1791.00000 921.00000
1724.00000 1001.00000
1754.00000 1071.00000
1791.00000 1138.00000
1827.00000 1206.00000
1865.00000 1272.00000
1905.00000 1338.00000
1938.00000 1402.00000
1862.00000 1411.00000
1787.00000 1397.00000
1711.00000 1403.00000
1644.00000 1441.00000
1579.00000 1480.00000
1516.00000 1524.00000
1453.00000 1567.00000
1395.00000 1617.00000
1337.00000 1668.00000
1286.00000 1724.00000
1254.00000 1794.00000
IMAGE=Evomorg_Cuvier_3_UK_rechts_r6f1.JPG
ID=233 
SCALE=0.007955
LM=67
1566.00000 2170.00000
3206.00000 2105.00000
1778.00000 1485.00000
1580.00000 2234.00000
1601.00000 2297.00000
1647.00000 2343.00000
1708.00000 2371.00000
1774.00000 2370.00000
1840.00000 2361.00000
1906.00000 2348.00000
1971.00000 2332.00000
2035.00000 2311.00000
2099.00000 2290.00000
2162.00000 2268.00000
2226.00000 2245.00000
2289.00000 2223.00000
2353.00000 2204.00000
2418.00000 2185.00000
2484.00000 2179.00000
2550.00000 2191.00000
2616.00000 2205.00000
2681.00000 2222.00000
2745.00000 2242.00000
2810.00000 2261.00000
2874.00000 2280.00000
2940.00000 2293.00000
3007.00000 2300.00000
3074.00000 2301.00000
3136.00000 2283.00000
3185.00000 2237.00000
3202.00000 2173.00000
3186.00000 2021.00000
3127.00000 1957.00000
3065.00000 1897.00000
3002.00000 1838.00000
2933.00000 1786.00000
2858.00000 1742.00000
2781.00000 1703.00000
2702.00000 1668.00000
2622.00000 1634.00000
2542.00000 1601.00000
2462.00000 1568.00000
2383.00000 1534.00000
2298.00000 1515.00000
2213.00000 1503.00000
2127.00000 1493.00000
2040.00000 1486.00000
1954.00000 1481.00000
1867.00000 1476.00000
1813.00000 1527.00000
1849.00000 1571.00000
1887.00000 1615.00000
1926.00000 1657.00000
1964.00000 1700.00000
2003.00000 1742.00000
2040.00000 1785.00000
2001.00000 1804.00000
1944.00000 1806.00000
1886.00000 1809.00000
1833.00000 1830.00000
1790.00000 1868.00000
1747.00000 1906.00000
1703.00000 1943.00000
1659.00000 1980.00000
1618.00000 2020.00000
1579.00000 2062.00000
1553.00000 2113.00000
IMAGE=Evomorg_Cuvier_3_UK_rechts_r8f1.JPG
ID=234 
SCALE=0.008071
LM=67
1874.00000 1553.00000
3333.00000 1427.00000
2054.00000 946.00000
1894.00000 1609.00000
1924.00000 1662.00000
1969.00000 1700.00000
2028.00000 1707.00000
2088.00000 1699.00000
2146.00000 1685.00000
2202.00000 1663.00000
2258.00000 1638.00000
2312.00000 1611.00000
2365.00000 1583.00000
2421.00000 1561.00000
2480.00000 1544.00000
2539.00000 1537.00000
2600.00000 1538.00000
2660.00000 1541.00000
2721.00000 1544.00000
2781.00000 1547.00000
2841.00000 1555.00000
2900.00000 1569.00000
2958.00000 1584.00000
3018.00000 1597.00000
3077.00000 1606.00000
3138.00000 1612.00000
3198.00000 1617.00000
3258.00000 1618.00000
3317.00000 1606.00000
3340.00000 1552.00000
3343.00000 1491.00000
3283.00000 1371.00000
3228.00000 1318.00000
3175.00000 1266.00000
3121.00000 1212.00000
3066.00000 1161.00000
3000.00000 1125.00000
2932.00000 1091.00000
2864.00000 1060.00000
2793.00000 1033.00000
2723.00000 1005.00000
2651.00000 982.00000
2576.00000 973.00000
2501.00000 965.00000
2426.00000 957.00000
2351.00000 951.00000
2276.00000 944.00000
2201.00000 940.00000
2125.00000 941.00000
2087.00000 982.00000
2119.00000 1017.00000
2153.00000 1052.00000
2185.00000 1087.00000
2219.00000 1121.00000
2253.00000 1155.00000
2247.00000 1195.00000
2200.00000 1198.00000
2152.00000 1202.00000
2105.00000 1210.00000
2065.00000 1237.00000
2032.00000 1272.00000
1999.00000 1306.00000
1965.00000 1341.00000
1933.00000 1376.00000
1906.00000 1416.00000
1877.00000 1454.00000
1873.00000 1502.00000
IMAGE=Evomorg_Cuvier_3_UK_rechts_r9f1.JPG
ID=235 
SCALE=0.008006
LM=67
866.00000 1696.00000
2689.00000 1726.00000
1322.00000 296.00000
876.00000 1778.00000
899.00000 1855.00000
931.00000 1928.00000
994.00000 1973.00000
1073.00000 1986.00000
1153.00000 1982.00000
1233.00000 1971.00000
1311.00000 1950.00000
1382.00000 1912.00000
1452.00000 1872.00000
1525.00000 1839.00000
1601.00000 1811.00000
1677.00000 1786.00000
1754.00000 1762.00000
1833.00000 1744.00000
1911.00000 1724.00000
1990.00000 1736.00000
2066.00000 1763.00000
2139.00000 1798.00000
2208.00000 1839.00000
2277.00000 1881.00000
2346.00000 1922.00000
2417.00000 1960.00000
2491.00000 1991.00000
2566.00000 2006.00000
2623.00000 1951.00000
2651.00000 1877.00000
2672.00000 1799.00000
2696.00000 1610.00000
2693.00000 1497.00000
2667.00000 1387.00000
2615.00000 1286.00000
2557.00000 1190.00000
2497.00000 1094.00000
2437.00000 998.00000
2379.00000 901.00000
2315.00000 807.00000
2238.00000 725.00000
2148.00000 656.00000
2046.00000 608.00000
1941.00000 565.00000
1834.00000 528.00000
1725.00000 497.00000
1624.00000 448.00000
1525.00000 393.00000
1426.00000 339.00000
1313.00000 390.00000
1309.00000 482.00000
1321.00000 575.00000
1341.00000 666.00000
1363.00000 757.00000
1389.00000 846.00000
1417.00000 935.00000
1446.00000 1024.00000
1365.00000 1032.00000
1274.00000 1040.00000
1203.00000 1099.00000
1131.00000 1159.00000
1059.00000 1218.00000
995.00000 1286.00000
935.00000 1357.00000
878.00000 1431.00000
845.00000 1516.00000
853.00000 1609.00000
IMAGE=FMNH_2_cuvieri_207_UF_11181.JPG
ID=236 
SCALE=0.015147
LM=67
551.00000 1764.00000
2821.00000 1742.00000
1049.00000 470.00000
533.00000 1855.00000
542.00000 1952.00000
591.00000 2036.00000
681.00000 2072.00000
778.00000 2082.00000
875.00000 2077.00000
971.00000 2065.00000
1068.00000 2051.00000
1164.00000 2036.00000
1260.00000 2018.00000
1353.00000 1990.00000
1444.00000 1955.00000
1532.00000 1914.00000
1624.00000 1881.00000
1718.00000 1854.00000
1814.00000 1845.00000
1911.00000 1856.00000
2004.00000 1885.00000
2097.00000 1914.00000
2189.00000 1946.00000
2281.00000 1978.00000
2370.00000 2018.00000
2460.00000 2054.00000
2555.00000 2077.00000
2652.00000 2078.00000
2727.00000 2016.00000
2770.00000 1929.00000
2808.00000 1839.00000
2842.00000 1619.00000
2797.00000 1503.00000
2725.00000 1403.00000
2645.00000 1307.00000
2565.00000 1212.00000
2482.00000 1120.00000
2395.00000 1032.00000
2307.00000 944.00000
2211.00000 865.00000
2112.00000 790.00000
2001.00000 734.00000
1885.00000 690.00000
1773.00000 636.00000
1656.00000 594.00000
1538.00000 558.00000
1418.00000 525.00000
1296.00000 502.00000
1174.00000 479.00000
1049.00000 559.00000
1067.00000 650.00000
1091.00000 739.00000
1120.00000 827.00000
1160.00000 910.00000
1208.00000 989.00000
1255.00000 1069.00000
1178.00000 1086.00000
1086.00000 1085.00000
1001.00000 1104.00000
933.00000 1166.00000
864.00000 1227.00000
791.00000 1284.00000
720.00000 1343.00000
659.00000 1413.00000
608.00000 1490.00000
585.00000 1579.00000
567.00000 1670.00000
IMAGE=FMNH_2_cuvieri_207_UF_11487-511_UF_11506.JPG
ID=237 
SCALE=0.014880
LM=67
844.00000 1502.00000
2516.00000 1631.00000
1293.00000 372.00000
833.00000 1585.00000
838.00000 1670.00000
856.00000 1751.00000
885.00000 1831.00000
932.00000 1901.00000
1002.00000 1941.00000
1087.00000 1943.00000
1171.00000 1934.00000
1250.00000 1910.00000
1321.00000 1865.00000
1400.00000 1835.00000
1480.00000 1807.00000
1559.00000 1776.00000
1632.00000 1735.00000
1709.00000 1699.00000
1785.00000 1664.00000
1867.00000 1671.00000
1938.00000 1717.00000
2001.00000 1773.00000
2064.00000 1829.00000
2132.00000 1879.00000
2207.00000 1919.00000
2282.00000 1957.00000
2361.00000 1984.00000
2435.00000 1958.00000
2459.00000 1877.00000
2482.00000 1796.00000
2493.00000 1713.00000
2530.00000 1528.00000
2541.00000 1426.00000
2518.00000 1326.00000
2480.00000 1231.00000
2437.00000 1138.00000
2395.00000 1044.00000
2336.00000 960.00000
2274.00000 878.00000
2200.00000 806.00000
2126.00000 735.00000
2052.00000 665.00000
1963.00000 612.00000
1872.00000 566.00000
1777.00000 526.00000
1681.00000 489.00000
1585.00000 453.00000
1489.00000 417.00000
1392.00000 383.00000
1277.00000 448.00000
1276.00000 526.00000
1286.00000 604.00000
1304.00000 680.00000
1325.00000 756.00000
1349.00000 830.00000
1377.00000 903.00000
1380.00000 966.00000
1301.00000 962.00000
1224.00000 954.00000
1153.00000 979.00000
1091.00000 1027.00000
1035.00000 1082.00000
984.00000 1141.00000
941.00000 1206.00000
908.00000 1277.00000
881.00000 1351.00000
855.00000 1424.00000
IMAGE=FMNH_2_cuvieri_207_UF_11487-511_UF_15489.JPG
ID=238 
SCALE=0.014383
LM=67
356.00000 1649.00000
2449.00000 1741.00000
891.00000 341.00000
371.00000 1744.00000
391.00000 1835.00000
445.00000 1911.00000
510.00000 1979.00000
588.00000 2026.00000
680.00000 2031.00000
772.00000 2016.00000
864.00000 1998.00000
956.00000 1979.00000
1048.00000 1959.00000
1138.00000 1934.00000
1228.00000 1906.00000
1317.00000 1878.00000
1403.00000 1841.00000
1487.00000 1801.00000
1581.00000 1808.00000
1666.00000 1846.00000
1757.00000 1866.00000
1846.00000 1896.00000
1926.00000 1944.00000
2005.00000 1994.00000
2085.00000 2044.00000
2166.00000 2091.00000
2251.00000 2119.00000
2333.00000 2090.00000
2372.00000 2007.00000
2401.00000 1918.00000
2442.00000 1833.00000
2480.00000 1635.00000
2447.00000 1520.00000
2384.00000 1417.00000
2311.00000 1320.00000
2243.00000 1221.00000
2175.00000 1121.00000
2110.00000 1019.00000
2044.00000 917.00000
1970.00000 821.00000
1891.00000 729.00000
1800.00000 651.00000
1693.00000 596.00000
1581.00000 552.00000
1465.00000 515.00000
1349.00000 482.00000
1234.00000 444.00000
1122.00000 399.00000
1007.00000 362.00000
883.00000 434.00000
899.00000 527.00000
922.00000 620.00000
944.00000 713.00000
970.00000 804.00000
1001.00000 895.00000
1043.00000 979.00000
1063.00000 1014.00000
968.00000 1008.00000
878.00000 1027.00000
800.00000 1083.00000
723.00000 1139.00000
653.00000 1203.00000
584.00000 1269.00000
514.00000 1335.00000
444.00000 1399.00000
384.00000 1471.00000
344.00000 1558.00000
IMAGE=FMNH_2_cuvieri_207_UF_11487-511_UF_15511.JPG
ID=239 
SCALE=0.014706
LM=67
792.00000 1681.00000
2461.00000 1489.00000
991.00000 607.00000
805.00000 1763.00000
816.00000 1843.00000
843.00000 1917.00000
898.00000 1961.00000
978.00000 1954.00000
1055.00000 1935.00000
1132.00000 1912.00000
1208.00000 1887.00000
1284.00000 1862.00000
1362.00000 1845.00000
1440.00000 1830.00000
1510.00000 1792.00000
1577.00000 1748.00000
1646.00000 1708.00000
1722.00000 1685.00000
1801.00000 1679.00000
1878.00000 1695.00000
1944.00000 1738.00000
2019.00000 1764.00000
2090.00000 1800.00000
2160.00000 1840.00000
2232.00000 1873.00000
2308.00000 1897.00000
2381.00000 1877.00000
2417.00000 1806.00000
2437.00000 1729.00000
2449.00000 1650.00000
2451.00000 1570.00000
2455.00000 1393.00000
2407.00000 1306.00000
2346.00000 1228.00000
2283.00000 1153.00000
2219.00000 1077.00000
2155.00000 1002.00000
2086.00000 931.00000
2011.00000 867.00000
1936.00000 804.00000
1857.00000 744.00000
1768.00000 700.00000
1675.00000 669.00000
1580.00000 641.00000
1482.00000 629.00000
1384.00000 616.00000
1286.00000 608.00000
1187.00000 602.00000
1088.00000 598.00000
1006.00000 682.00000
1037.00000 753.00000
1073.00000 821.00000
1110.00000 890.00000
1149.00000 956.00000
1192.00000 1020.00000
1241.00000 1081.00000
1292.00000 1138.00000
1224.00000 1147.00000
1147.00000 1160.00000
1077.00000 1187.00000
1021.00000 1240.00000
966.00000 1295.00000
916.00000 1353.00000
865.00000 1412.00000
815.00000 1471.00000
779.00000 1538.00000
768.00000 1613.00000
IMAGE=FMNH_2_cuvieri_207_UF_14229-80_UF_14229.JPG
ID=240 
SCALE=0.013053
LM=67
598.00000 1785.00000
2607.00000 1780.00000
1008.00000 362.00000
629.00000 1870.00000
655.00000 1958.00000
680.00000 2046.00000
731.00000 2118.00000
822.00000 2113.00000
910.00000 2093.00000
1002.00000 2098.00000
1093.00000 2085.00000
1181.00000 2061.00000
1267.00000 2029.00000
1348.00000 1985.00000
1432.00000 1949.00000
1515.00000 1910.00000
1598.00000 1872.00000
1685.00000 1844.00000
1774.00000 1852.00000
1861.00000 1882.00000
1939.00000 1930.00000
2013.00000 1984.00000
2087.00000 2038.00000
2170.00000 2077.00000
2255.00000 2112.00000
2338.00000 2150.00000
2422.00000 2184.00000
2488.00000 2126.00000
2513.00000 2038.00000
2551.00000 1955.00000
2587.00000 1870.00000
2627.00000 1657.00000
2595.00000 1539.00000
2525.00000 1439.00000
2460.00000 1334.00000
2405.00000 1223.00000
2347.00000 1113.00000
2282.00000 1007.00000
2207.00000 908.00000
2126.00000 815.00000
2038.00000 728.00000
1947.00000 643.00000
1843.00000 578.00000
1727.00000 533.00000
1610.00000 493.00000
1491.00000 457.00000
1371.00000 424.00000
1250.00000 400.00000
1130.00000 367.00000
1011.00000 455.00000
1030.00000 550.00000
1055.00000 643.00000
1080.00000 736.00000
1117.00000 825.00000
1160.00000 912.00000
1204.00000 998.00000
1198.00000 1064.00000
1103.00000 1055.00000
1016.00000 1093.00000
937.00000 1149.00000
864.00000 1212.00000
798.00000 1282.00000
734.00000 1354.00000
680.00000 1434.00000
624.00000 1513.00000
580.00000 1598.00000
574.00000 1692.00000
IMAGE=FMNH_2_cuvieri_207_UF_14229-80_UF_17979.JPG
ID=241 
SCALE=0.016554
LM=67
462.00000 1790.00000
2839.00000 1701.00000
918.00000 396.00000
457.00000 1895.00000
493.00000 1992.00000
558.00000 2075.00000
609.00000 2167.00000
692.00000 2232.00000
796.00000 2237.00000
899.00000 2214.00000
1001.00000 2188.00000
1104.00000 2165.00000
1205.00000 2132.00000
1308.00000 2107.00000
1409.00000 2076.00000
1510.00000 2046.00000
1607.00000 2003.00000
1702.00000 1956.00000
1803.00000 1946.00000
1905.00000 1975.00000
2004.00000 2013.00000
2104.00000 2047.00000
2201.00000 2089.00000
2292.00000 2143.00000
2392.00000 2176.00000
2496.00000 2192.00000
2596.00000 2161.00000
2667.00000 2089.00000
2731.00000 2005.00000
2792.00000 1921.00000
2814.00000 1818.00000
2797.00000 1581.00000
2710.00000 1486.00000
2620.00000 1394.00000
2540.00000 1293.00000
2462.00000 1191.00000
2382.00000 1090.00000
2299.00000 991.00000
2208.00000 901.00000
2110.00000 818.00000
2007.00000 740.00000
1900.00000 669.00000
1787.00000 607.00000
1670.00000 554.00000
1547.00000 517.00000
1422.00000 488.00000
1296.00000 461.00000
1171.00000 433.00000
1045.00000 406.00000
924.00000 495.00000
956.00000 592.00000
996.00000 686.00000
1040.00000 778.00000
1088.00000 868.00000
1139.00000 957.00000
1194.00000 1042.00000
1197.00000 1090.00000
1096.00000 1078.00000
999.00000 1096.00000
922.00000 1162.00000
844.00000 1229.00000
776.00000 1304.00000
707.00000 1379.00000
634.00000 1451.00000
563.00000 1525.00000
490.00000 1595.00000
459.00000 1687.00000
IMAGE=FMNH_2_cuvieri_207_UF_14229-80_UF_17980.JPG
ID=242 
SCALE=0.014704
LM=67
693.00000 1616.00000
2495.00000 1755.00000
1166.00000 568.00000
694.00000 1696.00000
702.00000 1775.00000
731.00000 1848.00000
799.00000 1888.00000
875.00000 1909.00000
953.00000 1925.00000
1032.00000 1926.00000
1110.00000 1914.00000
1188.00000 1902.00000
1265.00000 1885.00000
1341.00000 1862.00000
1415.00000 1835.00000
1489.00000 1808.00000
1565.00000 1788.00000
1643.00000 1772.00000
1722.00000 1777.00000
1796.00000 1803.00000
1866.00000 1840.00000
1935.00000 1878.00000
2004.00000 1918.00000
2071.00000 1960.00000
2137.00000 2002.00000
2210.00000 2034.00000
2287.00000 2048.00000
2365.00000 2032.00000
2426.00000 1983.00000
2451.00000 1908.00000
2476.00000 1833.00000
2530.00000 1658.00000
2500.00000 1559.00000
2452.00000 1467.00000
2405.00000 1376.00000
2352.00000 1287.00000
2299.00000 1198.00000
2241.00000 1112.00000
2176.00000 1032.00000
2102.00000 959.00000
2031.00000 885.00000
1947.00000 824.00000
1856.00000 776.00000
1762.00000 731.00000
1665.00000 699.00000
1566.00000 667.00000
1468.00000 634.00000
1369.00000 605.00000
1268.00000 582.00000
1162.00000 641.00000
1168.00000 715.00000
1182.00000 787.00000
1199.00000 859.00000
1220.00000 930.00000
1242.00000 1001.00000
1268.00000 1070.00000
1239.00000 1122.00000
1165.00000 1125.00000
1093.00000 1136.00000
1027.00000 1170.00000
964.00000 1209.00000
903.00000 1251.00000
844.00000 1295.00000
795.00000 1351.00000
750.00000 1410.00000
708.00000 1470.00000
694.00000 1543.00000
IMAGE=FMNH_2_cuvieri_207_UF_17860_sp_1.JPG
ID=243 
SCALE=0.014790
LM=67
621.00000 1590.00000
2546.00000 1527.00000
1112.00000 671.00000
631.00000 1667.00000
666.00000 1736.00000
726.00000 1781.00000
799.00000 1809.00000
877.00000 1819.00000
955.00000 1810.00000
1031.00000 1790.00000
1105.00000 1766.00000
1180.00000 1741.00000
1254.00000 1717.00000
1330.00000 1696.00000
1406.00000 1676.00000
1481.00000 1655.00000
1553.00000 1623.00000
1625.00000 1591.00000
1700.00000 1568.00000
1778.00000 1571.00000
1855.00000 1582.00000
1933.00000 1597.00000
2009.00000 1615.00000
2081.00000 1645.00000
2154.00000 1675.00000
2224.00000 1710.00000
2296.00000 1740.00000
2372.00000 1760.00000
2445.00000 1735.00000
2492.00000 1674.00000
2523.00000 1602.00000
2578.00000 1437.00000
2549.00000 1351.00000
2484.00000 1279.00000
2417.00000 1209.00000
2352.00000 1137.00000
2280.00000 1072.00000
2203.00000 1013.00000
2124.00000 957.00000
2043.00000 903.00000
1961.00000 852.00000
1872.00000 814.00000
1779.00000 786.00000
1685.00000 764.00000
1589.00000 745.00000
1494.00000 727.00000
1399.00000 707.00000
1304.00000 687.00000
1209.00000 669.00000
1128.00000 744.00000
1156.00000 813.00000
1191.00000 879.00000
1228.00000 944.00000
1266.00000 1009.00000
1296.00000 1078.00000
1271.00000 1108.00000
1196.00000 1107.00000
1121.00000 1102.00000
1053.00000 1129.00000
987.00000 1165.00000
924.00000 1205.00000
862.00000 1247.00000
801.00000 1290.00000
744.00000 1339.00000
688.00000 1389.00000
636.00000 1441.00000
624.00000 1515.00000
IMAGE=FMNH_2_cuvieri_207_UF_17860_sp_3.JPG
ID=244 
SCALE=0.014385
LM=67
829.00000 1643.00000
2566.00000 1605.00000
1127.00000 708.00000
847.00000 1715.00000
887.00000 1778.00000
930.00000 1838.00000
993.00000 1878.00000
1063.00000 1902.00000
1137.00000 1897.00000
1210.00000 1883.00000
1280.00000 1857.00000
1349.00000 1828.00000
1419.00000 1803.00000
1492.00000 1794.00000
1566.00000 1781.00000
1636.00000 1757.00000
1708.00000 1740.00000
1782.00000 1750.00000
1856.00000 1753.00000
1930.00000 1758.00000
2004.00000 1765.00000
2072.00000 1795.00000
2143.00000 1819.00000
2202.00000 1863.00000
2268.00000 1896.00000
2339.00000 1918.00000
2413.00000 1928.00000
2472.00000 1884.00000
2511.00000 1820.00000
2539.00000 1751.00000
2560.00000 1680.00000
2577.00000 1507.00000
2564.00000 1408.00000
2531.00000 1314.00000
2467.00000 1237.00000
2401.00000 1162.00000
2335.00000 1088.00000
2257.00000 1025.00000
2177.00000 966.00000
2099.00000 904.00000
2008.00000 863.00000
1912.00000 833.00000
1816.00000 807.00000
1720.00000 780.00000
1624.00000 753.00000
1527.00000 730.00000
1428.00000 717.00000
1328.00000 711.00000
1229.00000 706.00000
1152.00000 777.00000
1183.00000 843.00000
1217.00000 908.00000
1248.00000 975.00000
1280.00000 1041.00000
1317.00000 1104.00000
1364.00000 1161.00000
1304.00000 1158.00000
1231.00000 1151.00000
1158.00000 1150.00000
1089.00000 1175.00000
1026.00000 1213.00000
967.00000 1257.00000
911.00000 1304.00000
865.00000 1361.00000
833.00000 1427.00000
824.00000 1500.00000
815.00000 1573.00000
IMAGE=FMNH_2_cuvieri_207_UF_227304.JPG
ID=245 
SCALE=0.012986
LM=67
895.00000 1606.00000
2551.00000 1760.00000
1244.00000 450.00000
889.00000 1684.00000
885.00000 1762.00000
888.00000 1840.00000
900.00000 1917.00000
956.00000 1964.00000
1034.00000 1972.00000
1111.00000 1983.00000
1189.00000 1983.00000
1265.00000 1966.00000
1341.00000 1947.00000
1417.00000 1929.00000
1493.00000 1909.00000
1569.00000 1893.00000
1646.00000 1880.00000
1723.00000 1866.00000
1800.00000 1852.00000
1878.00000 1846.00000
1954.00000 1865.00000
2027.00000 1892.00000
2099.00000 1922.00000
2171.00000 1954.00000
2241.00000 1988.00000
2313.00000 2018.00000
2386.00000 2046.00000
2461.00000 2050.00000
2504.00000 1986.00000
2538.00000 1915.00000
2550.00000 1838.00000
2595.00000 1659.00000
2578.00000 1560.00000
2522.00000 1467.00000
2471.00000 1371.00000
2423.00000 1273.00000
2382.00000 1172.00000
2339.00000 1072.00000
2283.00000 978.00000
2221.00000 889.00000
2147.00000 808.00000
2059.00000 747.00000
1961.00000 700.00000
1859.00000 662.00000
1756.00000 626.00000
1656.00000 583.00000
1556.00000 539.00000
1454.00000 500.00000
1351.00000 466.00000
1246.00000 529.00000
1249.00000 609.00000
1266.00000 687.00000
1288.00000 764.00000
1315.00000 839.00000
1341.00000 914.00000
1373.00000 987.00000
1416.00000 1055.00000
1367.00000 1077.00000
1287.00000 1073.00000
1208.00000 1081.00000
1148.00000 1134.00000
1090.00000 1188.00000
1030.00000 1241.00000
977.00000 1301.00000
939.00000 1371.00000
923.00000 1449.00000
907.00000 1528.00000
IMAGE=FMNH_2_cuvieri_207_UF_227889.JPG
ID=246 
SCALE=0.012721
LM=67
530.00000 1681.00000
2751.00000 1671.00000
1001.00000 522.00000
575.00000 1774.00000
619.00000 1866.00000
654.00000 1962.00000
721.00000 2031.00000
820.00000 2052.00000
916.00000 2016.00000
1003.00000 1963.00000
1091.00000 1911.00000
1178.00000 1857.00000
1272.00000 1816.00000
1366.00000 1776.00000
1462.00000 1739.00000
1560.00000 1710.00000
1658.00000 1683.00000
1759.00000 1663.00000
1861.00000 1671.00000
1959.00000 1698.00000
2055.00000 1735.00000
2141.00000 1790.00000
2226.00000 1847.00000
2308.00000 1909.00000
2389.00000 1971.00000
2468.00000 2036.00000
2553.00000 2089.00000
2647.00000 2058.00000
2699.00000 1972.00000
2717.00000 1872.00000
2736.00000 1771.00000
2757.00000 1552.00000
2722.00000 1433.00000
2677.00000 1317.00000
2620.00000 1206.00000
2553.00000 1101.00000
2477.00000 1002.00000
2387.00000 916.00000
2291.00000 836.00000
2185.00000 770.00000
2080.00000 703.00000
1976.00000 635.00000
1861.00000 586.00000
1741.00000 553.00000
1618.00000 532.00000
1494.00000 517.00000
1371.00000 503.00000
1246.00000 498.00000
1122.00000 495.00000
1003.00000 610.00000
1017.00000 695.00000
1043.00000 778.00000
1074.00000 859.00000
1107.00000 939.00000
1155.00000 1010.00000
1119.00000 1040.00000
1033.00000 1035.00000
946.00000 1031.00000
873.00000 1076.00000
801.00000 1124.00000
732.00000 1177.00000
666.00000 1233.00000
603.00000 1293.00000
549.00000 1360.00000
510.00000 1437.00000
489.00000 1521.00000
493.00000 1608.00000
IMAGE=FMNH_2_cuvieri_207_UF_2287871-73_UF_227871.JPG
ID=247 
SCALE=0.014232
LM=67
832.00000 1545.00000
2440.00000 1484.00000
1020.00000 704.00000
842.00000 1618.00000
834.00000 1690.00000
861.00000 1757.00000
927.00000 1786.00000
999.00000 1794.00000
1071.00000 1790.00000
1143.00000 1782.00000
1214.00000 1772.00000
1285.00000 1757.00000
1354.00000 1735.00000
1424.00000 1720.00000
1493.00000 1696.00000
1561.00000 1674.00000
1624.00000 1638.00000
1691.00000 1611.00000
1763.00000 1606.00000
1831.00000 1631.00000
1898.00000 1659.00000
1966.00000 1683.00000
2034.00000 1708.00000
2099.00000 1738.00000
2165.00000 1769.00000
2234.00000 1788.00000
2306.00000 1782.00000
2371.00000 1750.00000
2417.00000 1695.00000
2424.00000 1623.00000
2417.00000 1551.00000
2444.00000 1390.00000
2405.00000 1305.00000
2350.00000 1230.00000
2289.00000 1158.00000
2226.00000 1090.00000
2156.00000 1028.00000
2086.00000 966.00000
2009.00000 914.00000
1929.00000 866.00000
1846.00000 823.00000
1758.00000 793.00000
1667.00000 773.00000
1575.00000 753.00000
1483.00000 740.00000
1390.00000 728.00000
1297.00000 720.00000
1204.00000 712.00000
1111.00000 704.00000
1040.00000 767.00000
1071.00000 824.00000
1104.00000 880.00000
1140.00000 934.00000
1178.00000 987.00000
1217.00000 1039.00000
1262.00000 1086.00000
1315.00000 1123.00000
1257.00000 1141.00000
1192.00000 1137.00000
1128.00000 1146.00000
1072.00000 1180.00000
1022.00000 1221.00000
976.00000 1267.00000
931.00000 1314.00000
892.00000 1366.00000
862.00000 1424.00000
832.00000 1481.00000
IMAGE=FMNH_2_cuvieri_207_UF_2287871-73_UF_22873.JPG
ID=248 
SCALE=0.013192
LM=67
643.00000 1705.00000
2523.00000 1542.00000
994.00000 736.00000
662.00000 1791.00000
687.00000 1874.00000
708.00000 1958.00000
770.00000 2008.00000
855.00000 1993.00000
939.00000 1973.00000
1023.00000 1951.00000
1104.00000 1919.00000
1183.00000 1884.00000
1264.00000 1854.00000
1346.00000 1825.00000
1431.00000 1805.00000
1515.00000 1784.00000
1599.00000 1762.00000
1685.00000 1758.00000
1770.00000 1773.00000
1853.00000 1798.00000
1937.00000 1820.00000
2017.00000 1855.00000
2092.00000 1899.00000
2168.00000 1941.00000
2250.00000 1967.00000
2334.00000 1983.00000
2412.00000 1951.00000
2463.00000 1883.00000
2482.00000 1798.00000
2499.00000 1713.00000
2519.00000 1629.00000
2508.00000 1450.00000
2441.00000 1379.00000
2371.00000 1310.00000
2301.00000 1242.00000
2230.00000 1175.00000
2158.00000 1108.00000
2088.00000 1040.00000
2014.00000 976.00000
1934.00000 920.00000
1852.00000 868.00000
1765.00000 822.00000
1672.00000 794.00000
1576.00000 773.00000
1480.00000 756.00000
1383.00000 746.00000
1285.00000 735.00000
1188.00000 725.00000
1091.00000 720.00000
1011.00000 805.00000
1035.00000 872.00000
1068.00000 936.00000
1102.00000 999.00000
1140.00000 1059.00000
1180.00000 1118.00000
1209.00000 1178.00000
1138.00000 1184.00000
1067.00000 1182.00000
1011.00000 1226.00000
955.00000 1270.00000
899.00000 1315.00000
844.00000 1361.00000
791.00000 1408.00000
738.00000 1456.00000
689.00000 1509.00000
647.00000 1566.00000
634.00000 1636.00000
IMAGE=FMNH_2_cuvieri_207_UF_228801_sp_3.JPG
ID=249 
SCALE=0.016447
LM=67
423.00000 1644.00000
2877.00000 1746.00000
1042.00000 472.00000
432.00000 1750.00000
461.00000 1852.00000
514.00000 1943.00000
601.00000 2002.00000
700.00000 2037.00000
806.00000 2038.00000
911.00000 2032.00000
1017.00000 2026.00000
1121.00000 2010.00000
1224.00000 1987.00000
1326.00000 1959.00000
1421.00000 1912.00000
1518.00000 1871.00000
1617.00000 1834.00000
1721.00000 1817.00000
1826.00000 1823.00000
1924.00000 1865.00000
2019.00000 1910.00000
2115.00000 1955.00000
2207.00000 2006.00000
2306.00000 2044.00000
2404.00000 2084.00000
2504.00000 2116.00000
2607.00000 2139.00000
2709.00000 2127.00000
2768.00000 2043.00000
2808.00000 1945.00000
2846.00000 1847.00000
2856.00000 1629.00000
2804.00000 1514.00000
2727.00000 1415.00000
2648.00000 1317.00000
2569.00000 1219.00000
2481.00000 1129.00000
2394.00000 1039.00000
2306.00000 949.00000
2210.00000 867.00000
2115.00000 785.00000
2014.00000 710.00000
1901.00000 655.00000
1779.00000 623.00000
1656.00000 599.00000
1532.00000 576.00000
1409.00000 551.00000
1287.00000 520.00000
1164.00000 493.00000
1037.00000 560.00000
1051.00000 647.00000
1067.00000 735.00000
1091.00000 820.00000
1118.00000 905.00000
1151.00000 987.00000
1187.00000 1068.00000
1164.00000 1135.00000
1080.00000 1118.00000
994.00000 1126.00000
921.00000 1176.00000
846.00000 1224.00000
773.00000 1275.00000
700.00000 1325.00000
630.00000 1379.00000
562.00000 1436.00000
493.00000 1492.00000
433.00000 1558.00000
IMAGE=FMNH_2_cuvieri_207_UF_3803-33_UF_3803.JPG
ID=250 
SCALE=0.015059
LM=67
662.00000 1591.00000
2456.00000 1596.00000
993.00000 630.00000
660.00000 1674.00000
678.00000 1755.00000
703.00000 1833.00000
771.00000 1879.00000
846.00000 1912.00000
928.00000 1914.00000
1009.00000 1902.00000
1089.00000 1884.00000
1164.00000 1849.00000
1239.00000 1816.00000
1317.00000 1791.00000
1396.00000 1768.00000
1473.00000 1740.00000
1548.00000 1705.00000
1626.00000 1678.00000
1706.00000 1688.00000
1781.00000 1722.00000
1856.00000 1757.00000
1929.00000 1794.00000
1999.00000 1838.00000
2072.00000 1876.00000
2148.00000 1909.00000
2226.00000 1935.00000
2307.00000 1942.00000
2382.00000 1908.00000
2430.00000 1841.00000
2443.00000 1760.00000
2460.00000 1679.00000
2460.00000 1502.00000
2419.00000 1411.00000
2362.00000 1328.00000
2304.00000 1246.00000
2241.00000 1167.00000
2176.00000 1090.00000
2103.00000 1021.00000
2026.00000 957.00000
1942.00000 900.00000
1855.00000 850.00000
1767.00000 801.00000
1678.00000 753.00000
1585.00000 714.00000
1490.00000 683.00000
1392.00000 660.00000
1293.00000 641.00000
1193.00000 629.00000
1093.00000 616.00000
1001.00000 699.00000
1026.00000 766.00000
1053.00000 832.00000
1084.00000 896.00000
1115.00000 960.00000
1155.00000 1019.00000
1193.00000 1079.00000
1176.00000 1117.00000
1105.00000 1118.00000
1035.00000 1119.00000
971.00000 1149.00000
911.00000 1188.00000
855.00000 1232.00000
803.00000 1280.00000
757.00000 1334.00000
716.00000 1393.00000
681.00000 1455.00000
660.00000 1521.00000
IMAGE=FMNH_2_cuvieri_207_UF_3803-33_UF_3804.JPG
ID=251 
SCALE=0.015151
LM=67
697.00000 1519.00000
2591.00000 1620.00000
1288.00000 280.00000
723.00000 1604.00000
734.00000 1692.00000
757.00000 1777.00000
800.00000 1855.00000
869.00000 1909.00000
957.00000 1914.00000
1041.00000 1887.00000
1123.00000 1855.00000
1195.00000 1803.00000
1273.00000 1762.00000
1355.00000 1730.00000
1439.00000 1701.00000
1523.00000 1673.00000
1608.00000 1649.00000
1693.00000 1624.00000
1779.00000 1607.00000
1868.00000 1601.00000
1952.00000 1624.00000
2035.00000 1656.00000
2115.00000 1694.00000
2189.00000 1742.00000
2257.00000 1799.00000
2323.00000 1858.00000
2391.00000 1914.00000
2474.00000 1940.00000
2535.00000 1880.00000
2564.00000 1797.00000
2578.00000 1709.00000
2619.00000 1519.00000
2621.00000 1408.00000
2593.00000 1301.00000
2565.00000 1194.00000
2531.00000 1090.00000
2476.00000 995.00000
2411.00000 905.00000
2339.00000 822.00000
2263.00000 742.00000
2187.00000 661.00000
2108.00000 584.00000
2019.00000 520.00000
1918.00000 476.00000
1813.00000 443.00000
1707.00000 410.00000
1603.00000 374.00000
1498.00000 338.00000
1394.00000 303.00000
1262.00000 364.00000
1260.00000 454.00000
1271.00000 543.00000
1289.00000 632.00000
1310.00000 719.00000
1334.00000 806.00000
1362.00000 891.00000
1293.00000 905.00000
1203.00000 894.00000
1120.00000 919.00000
1044.00000 967.00000
968.00000 1016.00000
894.00000 1066.00000
823.00000 1121.00000
761.00000 1187.00000
721.00000 1267.00000
689.00000 1351.00000
673.00000 1440.00000
IMAGE=FMNH_2_cuvieri_207_UF_3803-33_UF_3808.JPG
ID=252 
SCALE=0.014877
LM=67
671.00000 1708.00000
2708.00000 1547.00000
1055.00000 443.00000
686.00000 1805.00000
732.00000 1891.00000
782.00000 1974.00000
841.00000 2052.00000
909.00000 2121.00000
1002.00000 2129.00000
1099.00000 2116.00000
1193.00000 2094.00000
1282.00000 2054.00000
1371.00000 2014.00000
1458.00000 1971.00000
1545.00000 1927.00000
1632.00000 1883.00000
1709.00000 1824.00000
1789.00000 1768.00000
1879.00000 1766.00000
1963.00000 1813.00000
2047.00000 1863.00000
2131.00000 1913.00000
2215.00000 1960.00000
2306.00000 1994.00000
2402.00000 2012.00000
2498.00000 2025.00000
2589.00000 2007.00000
2636.00000 1927.00000
2647.00000 1831.00000
2668.00000 1736.00000
2694.00000 1642.00000
2678.00000 1442.00000
2610.00000 1353.00000
2536.00000 1271.00000
2468.00000 1182.00000
2405.00000 1089.00000
2338.00000 1000.00000
2269.00000 912.00000
2198.00000 826.00000
2115.00000 752.00000
2023.00000 688.00000
1921.00000 642.00000
1816.00000 603.00000
1709.00000 572.00000
1600.00000 546.00000
1493.00000 517.00000
1384.00000 493.00000
1275.00000 467.00000
1165.00000 446.00000
1051.00000 528.00000
1068.00000 612.00000
1092.00000 694.00000
1123.00000 774.00000
1155.00000 853.00000
1193.00000 930.00000
1236.00000 1005.00000
1253.00000 1057.00000
1169.00000 1052.00000
1094.00000 1087.00000
1035.00000 1150.00000
978.00000 1213.00000
920.00000 1277.00000
865.00000 1342.00000
810.00000 1408.00000
757.00000 1476.00000
708.00000 1546.00000
675.00000 1625.00000
IMAGE=FMNH_2_cuvieri_207_UF_3841-66_UF_3841.JPG
ID=253 
SCALE=0.018938
LM=67
677.00000 1695.00000
2500.00000 1802.00000
1107.00000 496.00000
677.00000 1783.00000
692.00000 1869.00000
709.00000 1955.00000
737.00000 2038.00000
809.00000 2086.00000
894.00000 2093.00000
981.00000 2077.00000
1065.00000 2054.00000
1141.00000 2012.00000
1212.00000 1961.00000
1294.00000 1930.00000
1376.00000 1900.00000
1460.00000 1873.00000
1544.00000 1848.00000
1629.00000 1826.00000
1716.00000 1840.00000
1795.00000 1877.00000
1876.00000 1911.00000
1954.00000 1952.00000
2031.00000 1993.00000
2104.00000 2043.00000
2173.00000 2096.00000
2249.00000 2141.00000
2333.00000 2161.00000
2415.00000 2137.00000
2454.00000 2060.00000
2471.00000 1974.00000
2479.00000 1887.00000
2518.00000 1694.00000
2488.00000 1597.00000
2425.00000 1508.00000
2369.00000 1415.00000
2317.00000 1319.00000
2269.00000 1221.00000
2216.00000 1125.00000
2156.00000 1034.00000
2088.00000 949.00000
2007.00000 876.00000
1920.00000 812.00000
1817.00000 776.00000
1714.00000 741.00000
1610.00000 706.00000
1508.00000 668.00000
1407.00000 627.00000
1306.00000 584.00000
1209.00000 535.00000
1096.00000 574.00000
1106.00000 654.00000
1118.00000 734.00000
1135.00000 813.00000
1154.00000 891.00000
1177.00000 969.00000
1198.00000 1047.00000
1216.00000 1123.00000
1136.00000 1133.00000
1055.00000 1133.00000
982.00000 1163.00000
920.00000 1215.00000
858.00000 1266.00000
803.00000 1325.00000
763.00000 1395.00000
727.00000 1468.00000
697.00000 1543.00000
669.00000 1619.00000
IMAGE=FMNH_2_cuvieri_207_UF_3841-66_UF_3862.JPG
ID=254 
SCALE=0.018046
LM=67
783.00000 1601.00000
2366.00000 1720.00000
1160.00000 512.00000
782.00000 1675.00000
793.00000 1749.00000
825.00000 1817.00000
849.00000 1888.00000
892.00000 1943.00000
967.00000 1947.00000
1042.00000 1945.00000
1116.00000 1936.00000
1189.00000 1919.00000
1261.00000 1899.00000
1333.00000 1878.00000
1405.00000 1858.00000
1477.00000 1836.00000
1549.00000 1815.00000
1617.00000 1789.00000
1692.00000 1798.00000
1762.00000 1818.00000
1825.00000 1858.00000
1889.00000 1897.00000
1950.00000 1941.00000
2009.00000 1987.00000
2075.00000 2021.00000
2147.00000 2045.00000
2220.00000 2039.00000
2286.00000 2009.00000
2312.00000 1939.00000
2328.00000 1866.00000
2345.00000 1793.00000
2361.00000 1628.00000
2323.00000 1541.00000
2285.00000 1455.00000
2242.00000 1370.00000
2198.00000 1286.00000
2158.00000 1200.00000
2107.00000 1120.00000
2049.00000 1045.00000
1981.00000 979.00000
1905.00000 922.00000
1829.00000 865.00000
1749.00000 813.00000
1665.00000 769.00000
1582.00000 724.00000
1499.00000 678.00000
1415.00000 633.00000
1332.00000 587.00000
1249.00000 540.00000
1152.00000 589.00000
1163.00000 665.00000
1177.00000 741.00000
1194.00000 816.00000
1221.00000 888.00000
1250.00000 960.00000
1278.00000 1032.00000
1305.00000 1104.00000
1330.00000 1170.00000
1253.00000 1167.00000
1177.00000 1165.00000
1113.00000 1208.00000
1049.00000 1252.00000
986.00000 1296.00000
927.00000 1345.00000
872.00000 1399.00000
820.00000 1456.00000
787.00000 1526.00000
IMAGE=FMNH_2_cuvieri_207_UF_3841-66_UF_3866.JPG
ID=255 
SCALE=0.018381
LM=67
672.00000 1581.00000
2633.00000 1602.00000
1110.00000 210.00000
683.00000 1683.00000
694.00000 1780.00000
709.00000 1877.00000
740.00000 1971.00000
776.00000 2062.00000
865.00000 2103.00000
963.00000 2098.00000
1056.00000 2068.00000
1148.00000 2032.00000
1239.00000 1995.00000
1326.00000 1949.00000
1412.00000 1902.00000
1499.00000 1855.00000
1589.00000 1816.00000
1682.00000 1784.00000
1780.00000 1780.00000
1872.00000 1812.00000
1964.00000 1847.00000
2043.00000 1906.00000
2120.00000 1967.00000
2202.00000 2021.00000
2287.00000 2071.00000
2381.00000 2100.00000
2462.00000 2047.00000
2516.00000 1965.00000
2567.00000 1881.00000
2618.00000 1797.00000
2643.00000 1702.00000
2643.00000 1484.00000
2595.00000 1376.00000
2528.00000 1279.00000
2487.00000 1169.00000
2452.00000 1057.00000
2398.00000 952.00000
2333.00000 855.00000
2255.00000 766.00000
2176.00000 679.00000
2089.00000 599.00000
1991.00000 535.00000
1889.00000 476.00000
1781.00000 430.00000
1670.00000 390.00000
1557.00000 357.00000
1446.00000 316.00000
1336.00000 276.00000
1226.00000 233.00000
1088.00000 298.00000
1087.00000 389.00000
1094.00000 480.00000
1110.00000 569.00000
1125.00000 659.00000
1149.00000 746.00000
1178.00000 832.00000
1202.00000 915.00000
1113.00000 902.00000
1030.00000 924.00000
960.00000 981.00000
892.00000 1041.00000
824.00000 1102.00000
767.00000 1172.00000
717.00000 1248.00000
668.00000 1324.00000
636.00000 1409.00000
641.00000 1500.00000
IMAGE=FMNH_2_cuvieri_207_UF_5447-77_UF_5448.JPG
ID=256 
SCALE=0.015143
LM=67
763.00000 1670.00000
2761.00000 1881.00000
1224.00000 453.00000
765.00000 1766.00000
791.00000 1857.00000
829.00000 1943.00000
876.00000 2026.00000
929.00000 2104.00000
1020.00000 2128.00000
1115.00000 2137.00000
1209.00000 2130.00000
1303.00000 2119.00000
1392.00000 2086.00000
1480.00000 2053.00000
1569.00000 2021.00000
1658.00000 1989.00000
1748.00000 1957.00000
1836.00000 1923.00000
1929.00000 1923.00000
2008.00000 1975.00000
2087.00000 2027.00000
2165.00000 2081.00000
2242.00000 2136.00000
2319.00000 2191.00000
2396.00000 2247.00000
2476.00000 2297.00000
2564.00000 2299.00000
2612.00000 2220.00000
2653.00000 2135.00000
2712.00000 2061.00000
2754.00000 1976.00000
2762.00000 1761.00000
2738.00000 1643.00000
2680.00000 1537.00000
2621.00000 1432.00000
2566.00000 1325.00000
2508.00000 1219.00000
2452.00000 1112.00000
2382.00000 1013.00000
2308.00000 918.00000
2224.00000 832.00000
2136.00000 749.00000
2032.00000 688.00000
1923.00000 637.00000
1808.00000 601.00000
1692.00000 569.00000
1576.00000 535.00000
1461.00000 499.00000
1345.00000 465.00000
1226.00000 538.00000
1246.00000 622.00000
1272.00000 704.00000
1300.00000 786.00000
1335.00000 865.00000
1377.00000 941.00000
1424.00000 1013.00000
1426.00000 1068.00000
1340.00000 1062.00000
1261.00000 1090.00000
1198.00000 1149.00000
1137.00000 1211.00000
1077.00000 1273.00000
1017.00000 1336.00000
953.00000 1394.00000
889.00000 1451.00000
826.00000 1511.00000
784.00000 1587.00000
IMAGE=FMNH_2_cuvieri_207_UF_5447-77_UF_5451.JPG
ID=257 
SCALE=0.014706
LM=67
566.00000 1638.00000
2493.00000 1747.00000
1052.00000 481.00000
569.00000 1735.00000
599.00000 1826.00000
623.00000 1920.00000
641.00000 2014.00000
678.00000 2102.00000
769.00000 2131.00000
865.00000 2124.00000
960.00000 2109.00000
1052.00000 2083.00000
1141.00000 2045.00000
1229.00000 2005.00000
1318.00000 1970.00000
1408.00000 1933.00000
1496.00000 1895.00000
1578.00000 1848.00000
1670.00000 1844.00000
1756.00000 1888.00000
1837.00000 1941.00000
1908.00000 2005.00000
1988.00000 2059.00000
2068.00000 2113.00000
2153.00000 2160.00000
2239.00000 2202.00000
2328.00000 2192.00000
2383.00000 2115.00000
2400.00000 2020.00000
2431.00000 1929.00000
2462.00000 1837.00000
2493.00000 1639.00000
2449.00000 1538.00000
2406.00000 1438.00000
2365.00000 1336.00000
2323.00000 1235.00000
2272.00000 1140.00000
2197.00000 1061.00000
2116.00000 987.00000
2039.00000 909.00000
1956.00000 838.00000
1872.00000 768.00000
1774.00000 719.00000
1674.00000 676.00000
1571.00000 637.00000
1470.00000 597.00000
1367.00000 559.00000
1263.00000 526.00000
1159.00000 491.00000
1040.00000 561.00000
1047.00000 645.00000
1062.00000 727.00000
1084.00000 807.00000
1106.00000 888.00000
1138.00000 965.00000
1175.00000 1040.00000
1208.00000 1112.00000
1125.00000 1113.00000
1042.00000 1110.00000
962.00000 1131.00000
900.00000 1186.00000
841.00000 1245.00000
787.00000 1309.00000
738.00000 1376.00000
685.00000 1440.00000
616.00000 1489.00000
575.00000 1557.00000
IMAGE=FMNH_2_cuvieri_207_UF_5447-77_UF_5459.JPG
ID=258 
SCALE=0.014367
LM=67
612.00000 1722.00000
2414.00000 1778.00000
979.00000 633.00000
604.00000 1806.00000
612.00000 1887.00000
639.00000 1964.00000
682.00000 2035.00000
747.00000 2083.00000
829.00000 2090.00000
909.00000 2073.00000
988.00000 2051.00000
1067.00000 2028.00000
1144.00000 1999.00000
1222.00000 1973.00000
1299.00000 1946.00000
1376.00000 1918.00000
1454.00000 1891.00000
1531.00000 1863.00000
1611.00000 1845.00000
1693.00000 1853.00000
1771.00000 1874.00000
1845.00000 1909.00000
1919.00000 1945.00000
1992.00000 1982.00000
2062.00000 2026.00000
2128.00000 2074.00000
2204.00000 2098.00000
2276.00000 2071.00000
2324.00000 2004.00000
2360.00000 1930.00000
2391.00000 1854.00000
2428.00000 1678.00000
2381.00000 1585.00000
2329.00000 1494.00000
2267.00000 1410.00000
2206.00000 1324.00000
2144.00000 1239.00000
2072.00000 1163.00000
1999.00000 1088.00000
1926.00000 1013.00000
1853.00000 937.00000
1773.00000 868.00000
1686.00000 810.00000
1588.00000 773.00000
1488.00000 740.00000
1388.00000 708.00000
1288.00000 679.00000
1187.00000 647.00000
1084.00000 631.00000
989.00000 713.00000
1023.00000 787.00000
1060.00000 859.00000
1103.00000 928.00000
1147.00000 997.00000
1190.00000 1066.00000
1233.00000 1135.00000
1241.00000 1207.00000
1160.00000 1216.00000
1085.00000 1239.00000
1016.00000 1282.00000
941.00000 1315.00000
875.00000 1362.00000
812.00000 1414.00000
749.00000 1465.00000
686.00000 1517.00000
632.00000 1577.00000
595.00000 1648.00000
IMAGE=FMNH_2_cuvieri_207_UF_5447-77_UF_5477.JPG
ID=259 
SCALE=0.015004
LM=67
828.00000 1494.00000
2650.00000 1653.00000
1271.00000 740.00000
840.00000 1567.00000
873.00000 1634.00000
922.00000 1689.00000
991.00000 1718.00000
1062.00000 1737.00000
1136.00000 1725.00000
1204.00000 1697.00000
1276.00000 1678.00000
1349.00000 1663.00000
1423.00000 1654.00000
1496.00000 1641.00000
1569.00000 1627.00000
1642.00000 1614.00000
1714.00000 1598.00000
1782.00000 1567.00000
1853.00000 1546.00000
1926.00000 1553.00000
2000.00000 1562.00000
2072.00000 1579.00000
2144.00000 1598.00000
2215.00000 1620.00000
2281.00000 1654.00000
2344.00000 1693.00000
2406.00000 1734.00000
2468.00000 1776.00000
2534.00000 1808.00000
2605.00000 1795.00000
2627.00000 1724.00000
2666.00000 1556.00000
2674.00000 1457.00000
2647.00000 1362.00000
2599.00000 1275.00000
2538.00000 1197.00000
2465.00000 1130.00000
2390.00000 1065.00000
2312.00000 1003.00000
2229.00000 950.00000
2143.00000 899.00000
2052.00000 862.00000
1956.00000 835.00000
1859.00000 815.00000
1761.00000 798.00000
1663.00000 788.00000
1564.00000 776.00000
1467.00000 757.00000
1370.00000 736.00000
1266.00000 799.00000
1281.00000 858.00000
1301.00000 915.00000
1325.00000 971.00000
1349.00000 1027.00000
1372.00000 1083.00000
1391.00000 1138.00000
1330.00000 1140.00000
1270.00000 1135.00000
1210.00000 1143.00000
1155.00000 1170.00000
1103.00000 1201.00000
1049.00000 1229.00000
996.00000 1259.00000
944.00000 1291.00000
902.00000 1334.00000
862.00000 1380.00000
831.00000 1432.00000
IMAGE=FMNH_2_cuvieri_207_UF_5604-34_UF_5634.JPG
ID=260 
SCALE=0.012910
LM=67
739.00000 1697.00000
2648.00000 1709.00000
1150.00000 458.00000
728.00000 1794.00000
744.00000 1891.00000
766.00000 1987.00000
793.00000 2081.00000
835.00000 2170.00000
909.00000 2232.00000
1002.00000 2252.00000
1095.00000 2223.00000
1180.00000 2175.00000
1271.00000 2136.00000
1354.00000 2085.00000
1445.00000 2049.00000
1540.00000 2023.00000
1633.00000 1992.00000
1728.00000 1968.00000
1826.00000 1957.00000
1924.00000 1953.00000
2019.00000 1976.00000
2108.00000 2017.00000
2191.00000 2068.00000
2274.00000 2122.00000
2358.00000 2172.00000
2447.00000 2201.00000
2538.00000 2170.00000
2597.00000 2094.00000
2624.00000 2000.00000
2645.00000 1904.00000
2660.00000 1807.00000
2653.00000 1597.00000
2642.00000 1486.00000
2592.00000 1385.00000
2536.00000 1286.00000
2481.00000 1188.00000
2421.00000 1091.00000
2350.00000 1004.00000
2274.00000 920.00000
2193.00000 841.00000
2111.00000 762.00000
2018.00000 699.00000
1914.00000 654.00000
1805.00000 623.00000
1696.00000 592.00000
1588.00000 559.00000
1480.00000 526.00000
1371.00000 493.00000
1262.00000 463.00000
1136.00000 543.00000
1151.00000 631.00000
1175.00000 717.00000
1204.00000 801.00000
1237.00000 884.00000
1277.00000 964.00000
1321.00000 1041.00000
1347.00000 1093.00000
1259.00000 1081.00000
1173.00000 1083.00000
1098.00000 1131.00000
1025.00000 1182.00000
955.00000 1237.00000
895.00000 1303.00000
838.00000 1372.00000
788.00000 1446.00000
750.00000 1525.00000
733.00000 1612.00000
IMAGE=FMNH_2_cuvieri_207_UF_5679-95_UF_5682.JPG
ID=261 
SCALE=0.013979
LM=67
568.00000 1790.00000
2831.00000 1578.00000
983.00000 497.00000
591.00000 1887.00000
624.00000 1982.00000
683.00000 2065.00000
761.00000 2118.00000
861.00000 2110.00000
957.00000 2079.00000
1047.00000 2034.00000
1135.00000 1985.00000
1227.00000 1944.00000
1320.00000 1905.00000
1412.00000 1862.00000
1500.00000 1812.00000
1591.00000 1769.00000
1682.00000 1726.00000
1775.00000 1705.00000
1874.00000 1726.00000
1969.00000 1759.00000
2061.00000 1802.00000
2152.00000 1845.00000
2244.00000 1886.00000
2336.00000 1927.00000
2433.00000 1956.00000
2530.00000 1985.00000
2628.00000 1994.00000
2719.00000 1956.00000
2767.00000 1874.00000
2789.00000 1775.00000
2807.00000 1676.00000
2811.00000 1462.00000
2726.00000 1377.00000
2642.00000 1291.00000
2562.00000 1200.00000
2481.00000 1110.00000
2396.00000 1025.00000
2308.00000 943.00000
2217.00000 864.00000
2123.00000 788.00000
2025.00000 718.00000
1923.00000 652.00000
1815.00000 599.00000
1701.00000 561.00000
1582.00000 538.00000
1463.00000 523.00000
1342.00000 513.00000
1222.00000 504.00000
1102.00000 498.00000
979.00000 586.00000
1008.00000 672.00000
1039.00000 756.00000
1075.00000 839.00000
1120.00000 917.00000
1169.00000 993.00000
1216.00000 1070.00000
1152.00000 1100.00000
1062.00000 1109.00000
984.00000 1148.00000
917.00000 1207.00000
855.00000 1274.00000
795.00000 1341.00000
738.00000 1410.00000
685.00000 1483.00000
632.00000 1556.00000
578.00000 1629.00000
534.00000 1707.00000
IMAGE=FMNH_2_cuvieri_207_UF_5701-17_UF_5716.JPG
ID=262 
SCALE=0.015334
LM=67
464.00000 1698.00000
2739.00000 1813.00000
1100.00000 334.00000
467.00000 1804.00000
480.00000 1908.00000
517.00000 2005.00000
575.00000 2092.00000
667.00000 2140.00000
771.00000 2156.00000
874.00000 2143.00000
978.00000 2130.00000
1081.00000 2112.00000
1178.00000 2074.00000
1278.00000 2046.00000
1374.00000 2004.00000
1471.00000 1965.00000
1569.00000 1930.00000
1669.00000 1899.00000
1764.00000 1919.00000
1855.00000 1970.00000
1941.00000 2029.00000
2023.00000 2094.00000
2111.00000 2150.00000
2208.00000 2189.00000
2307.00000 2221.00000
2409.00000 2244.00000
2513.00000 2247.00000
2610.00000 2208.00000
2658.00000 2116.00000
2692.00000 2017.00000
2707.00000 1914.00000
2724.00000 1701.00000
2647.00000 1608.00000
2579.00000 1505.00000
2511.00000 1402.00000
2445.00000 1298.00000
2384.00000 1191.00000
2321.00000 1085.00000
2251.00000 983.00000
2171.00000 889.00000
2093.00000 794.00000
2000.00000 713.00000
1900.00000 641.00000
1789.00000 586.00000
1675.00000 540.00000
1559.00000 496.00000
1447.00000 444.00000
1334.00000 395.00000
1219.00000 352.00000
1071.00000 425.00000
1082.00000 522.00000
1096.00000 618.00000
1117.00000 713.00000
1147.00000 805.00000
1190.00000 892.00000
1241.00000 975.00000
1209.00000 1030.00000
1114.00000 1046.00000
1025.00000 1073.00000
956.00000 1142.00000
890.00000 1213.00000
828.00000 1287.00000
770.00000 1365.00000
705.00000 1438.00000
635.00000 1505.00000
547.00000 1547.00000
477.00000 1609.00000
IMAGE=FMNH_2_cuvieri_207_UF_5701-17_UF_5717.JPG
ID=263 
SCALE=0.015299
LM=67
637.00000 2006.00000
2622.00000 1853.00000
881.00000 662.00000
668.00000 2086.00000
698.00000 2165.00000
750.00000 2231.00000
830.00000 2257.00000
914.00000 2259.00000
995.00000 2235.00000
1074.00000 2205.00000
1153.00000 2175.00000
1231.00000 2142.00000
1309.00000 2110.00000
1387.00000 2078.00000
1462.00000 2040.00000
1538.00000 2003.00000
1611.00000 1960.00000
1684.00000 1918.00000
1763.00000 1888.00000
1846.00000 1878.00000
1930.00000 1883.00000
2012.00000 1905.00000
2092.00000 1932.00000
2163.00000 1976.00000
2230.00000 2027.00000
2300.00000 2075.00000
2372.00000 2119.00000
2453.00000 2132.00000
2514.00000 2081.00000
2555.00000 2007.00000
2597.00000 1934.00000
2670.00000 1732.00000
2671.00000 1604.00000
2605.00000 1494.00000
2527.00000 1392.00000
2450.00000 1290.00000
2365.00000 1194.00000
2278.00000 1100.00000
2187.00000 1010.00000
2093.00000 923.00000
1992.00000 843.00000
1883.00000 775.00000
1762.00000 734.00000
1639.00000 698.00000
1512.00000 682.00000
1384.00000 666.00000
1257.00000 653.00000
1129.00000 641.00000
1001.00000 632.00000
896.00000 749.00000
932.00000 834.00000
965.00000 919.00000
1010.00000 999.00000
1059.00000 1076.00000
1118.00000 1147.00000
1174.00000 1219.00000
1140.00000 1264.00000
1053.00000 1295.00000
975.00000 1342.00000
905.00000 1401.00000
840.00000 1465.00000
777.00000 1532.00000
717.00000 1601.00000
659.00000 1672.00000
611.00000 1751.00000
579.00000 1836.00000
600.00000 1925.00000
IMAGE=FMNH_2_cuvieri_207_UF_5746-54_UF_5750.JPG
ID=264 
SCALE=0.013926
LM=67
587.00000 1910.00000
2397.00000 1790.00000
940.00000 622.00000
621.00000 1985.00000
655.00000 2058.00000
698.00000 2122.00000
773.00000 2153.00000
850.00000 2139.00000
927.00000 2115.00000
1001.00000 2080.00000
1072.00000 2041.00000
1148.00000 2014.00000
1223.00000 1981.00000
1295.00000 1944.00000
1367.00000 1907.00000
1439.00000 1869.00000
1513.00000 1837.00000
1594.00000 1824.00000
1674.00000 1817.00000
1752.00000 1834.00000
1824.00000 1872.00000
1898.00000 1907.00000
1963.00000 1955.00000
2028.00000 2004.00000
2099.00000 2044.00000
2176.00000 2067.00000
2245.00000 2105.00000
2317.00000 2087.00000
2368.00000 2029.00000
2383.00000 1950.00000
2400.00000 1870.00000
2390.00000 1683.00000
2360.00000 1577.00000
2324.00000 1474.00000
2288.00000 1370.00000
2245.00000 1269.00000
2195.00000 1171.00000
2122.00000 1089.00000
2048.00000 1007.00000
1968.00000 933.00000
1880.00000 867.00000
1789.00000 806.00000
1696.00000 747.00000
1592.00000 710.00000
1484.00000 690.00000
1376.00000 670.00000
1268.00000 650.00000
1160.00000 632.00000
1052.00000 614.00000
938.00000 712.00000
951.00000 802.00000
979.00000 888.00000
1012.00000 972.00000
1050.00000 1054.00000
1094.00000 1132.00000
1101.00000 1197.00000
1012.00000 1212.00000
923.00000 1223.00000
843.00000 1257.00000
771.00000 1311.00000
698.00000 1365.00000
628.00000 1422.00000
574.00000 1494.00000
528.00000 1572.00000
505.00000 1659.00000
508.00000 1749.00000
540.00000 1834.00000
IMAGE=FMNH_2_cuvieri_207_UF_5746-54_UF_5751.JPG
ID=265 
SCALE=0.013850
LM=67
517.00000 1730.00000
2710.00000 1755.00000
879.00000 408.00000
523.00000 1834.00000
534.00000 1938.00000
563.00000 2038.00000
604.00000 2135.00000
688.00000 2192.00000
793.00000 2200.00000
896.00000 2183.00000
997.00000 2154.00000
1096.00000 2120.00000
1194.00000 2084.00000
1292.00000 2047.00000
1390.00000 2010.00000
1484.00000 1964.00000
1582.00000 1927.00000
1683.00000 1900.00000
1787.00000 1908.00000
1891.00000 1924.00000
1990.00000 1956.00000
2085.00000 2002.00000
2178.00000 2050.00000
2274.00000 2092.00000
2369.00000 2135.00000
2465.00000 2177.00000
2566.00000 2205.00000
2655.00000 2173.00000
2684.00000 2072.00000
2702.00000 1969.00000
2712.00000 1865.00000
2722.00000 1631.00000
2686.00000 1509.00000
2603.00000 1411.00000
2522.00000 1310.00000
2441.00000 1210.00000
2359.00000 1110.00000
2268.00000 1020.00000
2175.00000 930.00000
2071.00000 854.00000
1967.00000 778.00000
1856.00000 713.00000
1739.00000 658.00000
1617.00000 619.00000
1494.00000 578.00000
1373.00000 535.00000
1250.00000 495.00000
1127.00000 456.00000
1003.00000 422.00000
879.00000 504.00000
905.00000 597.00000
936.00000 688.00000
966.00000 779.00000
1011.00000 864.00000
1061.00000 946.00000
1123.00000 1020.00000
1180.00000 1084.00000
1084.00000 1079.00000
991.00000 1092.00000
916.00000 1153.00000
841.00000 1212.00000
765.00000 1272.00000
693.00000 1335.00000
622.00000 1400.00000
559.00000 1473.00000
499.00000 1548.00000
483.00000 1637.00000
IMAGE=FMNH_2_cuvieri_207_UF_8604-7_UF_8604.JPG
ID=266 
SCALE=0.014492
LM=67
700.00000 1469.00000
2640.00000 1812.00000
1339.00000 354.00000
725.00000 1556.00000
732.00000 1647.00000
744.00000 1738.00000
768.00000 1826.00000
825.00000 1897.00000
905.00000 1941.00000
995.00000 1956.00000
1086.00000 1948.00000
1173.00000 1920.00000
1260.00000 1891.00000
1349.00000 1874.00000
1440.00000 1863.00000
1530.00000 1848.00000
1621.00000 1838.00000
1712.00000 1828.00000
1803.00000 1821.00000
1891.00000 1842.00000
1975.00000 1878.00000
2051.00000 1929.00000
2119.00000 1990.00000
2185.00000 2054.00000
2257.00000 2110.00000
2329.00000 2165.00000
2412.00000 2189.00000
2484.00000 2143.00000
2534.00000 2066.00000
2565.00000 1980.00000
2601.00000 1896.00000
2676.00000 1717.00000
2644.00000 1609.00000
2611.00000 1502.00000
2566.00000 1399.00000
2517.00000 1298.00000
2464.00000 1199.00000
2418.00000 1097.00000
2351.00000 1007.00000
2281.00000 920.00000
2209.00000 833.00000
2127.00000 757.00000
2040.00000 686.00000
1950.00000 620.00000
1844.00000 581.00000
1741.00000 537.00000
1644.00000 480.00000
1544.00000 429.00000
1445.00000 377.00000
1319.00000 433.00000
1311.00000 515.00000
1311.00000 599.00000
1321.00000 682.00000
1330.00000 764.00000
1344.00000 847.00000
1367.00000 927.00000
1346.00000 973.00000
1265.00000 953.00000
1184.00000 952.00000
1111.00000 993.00000
1038.00000 1034.00000
967.00000 1076.00000
901.00000 1128.00000
836.00000 1179.00000
792.00000 1250.00000
746.00000 1320.00000
703.00000 1391.00000
IMAGE=FMNH_2_cuvieri_207_UF_8943-54_UF_8952.JPG
ID=267 
SCALE=0.014662
LM=67
775.00000 1558.00000
2735.00000 1539.00000
1246.00000 758.00000
798.00000 1640.00000
806.00000 1727.00000
827.00000 1806.00000
891.00000 1864.00000
974.00000 1878.00000
1059.00000 1865.00000
1144.00000 1847.00000
1227.00000 1823.00000
1311.00000 1802.00000
1395.00000 1780.00000
1479.00000 1759.00000
1563.00000 1737.00000
1645.00000 1710.00000
1726.00000 1681.00000
1812.00000 1665.00000
1896.00000 1674.00000
1982.00000 1687.00000
2067.00000 1700.00000
2149.00000 1729.00000
2223.00000 1772.00000
2305.00000 1800.00000
2388.00000 1826.00000
2470.00000 1853.00000
2554.00000 1872.00000
2636.00000 1853.00000
2695.00000 1792.00000
2717.00000 1709.00000
2725.00000 1623.00000
2702.00000 1450.00000
2653.00000 1369.00000
2592.00000 1296.00000
2522.00000 1232.00000
2457.00000 1162.00000
2396.00000 1089.00000
2326.00000 1024.00000
2249.00000 968.00000
2171.00000 914.00000
2085.00000 872.00000
1996.00000 840.00000
1904.00000 816.00000
1811.00000 796.00000
1717.00000 778.00000
1623.00000 769.00000
1528.00000 759.00000
1433.00000 750.00000
1338.00000 746.00000
1252.00000 825.00000
1281.00000 886.00000
1310.00000 948.00000
1338.00000 1010.00000
1370.00000 1070.00000
1405.00000 1128.00000
1379.00000 1141.00000
1313.00000 1124.00000
1245.00000 1118.00000
1181.00000 1138.00000
1121.00000 1170.00000
1063.00000 1207.00000
1011.00000 1250.00000
958.00000 1294.00000
905.00000 1336.00000
853.00000 1379.00000
807.00000 1429.00000
776.00000 1490.00000
IMAGE=FMNH_2_cuvieri_207_UF_9233-88_UF_9244.JPG
ID=268 
SCALE=0.015286
LM=67
559.00000 1651.00000
2625.00000 1649.00000
925.00000 400.00000
576.00000 1741.00000
605.00000 1828.00000
659.00000 1898.00000
740.00000 1939.00000
831.00000 1950.00000
923.00000 1941.00000
1014.00000 1929.00000
1105.00000 1917.00000
1187.00000 1876.00000
1269.00000 1833.00000
1352.00000 1793.00000
1438.00000 1762.00000
1527.00000 1737.00000
1617.00000 1719.00000
1708.00000 1708.00000
1796.00000 1730.00000
1877.00000 1775.00000
1959.00000 1816.00000
2042.00000 1857.00000
2126.00000 1895.00000
2207.00000 1938.00000
2287.00000 1983.00000
2371.00000 2021.00000
2460.00000 2030.00000
2542.00000 1991.00000
2586.00000 1911.00000
2620.00000 1826.00000
2612.00000 1734.00000
2624.00000 1527.00000
2587.00000 1409.00000
2534.00000 1297.00000
2469.00000 1191.00000
2408.00000 1083.00000
2341.00000 979.00000
2263.00000 882.00000
2180.00000 789.00000
2091.00000 703.00000
1996.00000 624.00000
1896.00000 550.00000
1780.00000 504.00000
1660.00000 472.00000
1539.00000 444.00000
1417.00000 424.00000
1294.00000 406.00000
1170.00000 395.00000
1046.00000 384.00000
934.00000 481.00000
963.00000 563.00000
992.00000 644.00000
1020.00000 726.00000
1053.00000 806.00000
1096.00000 880.00000
1144.00000 953.00000
1080.00000 975.00000
993.00000 977.00000
918.00000 1014.00000
848.00000 1065.00000
786.00000 1125.00000
724.00000 1186.00000
671.00000 1253.00000
618.00000 1322.00000
585.00000 1401.00000
560.00000 1484.00000
542.00000 1566.00000
IMAGE=FMNH_2_cuvieri_207_UF_9233-88_UF_9252.JPG
ID=269 
SCALE=0.015150
LM=67
409.00000 1689.00000
2616.00000 1675.00000
915.00000 504.00000
420.00000 1780.00000
447.00000 1873.00000
485.00000 1961.00000
574.00000 1998.00000
670.00000 1999.00000
764.00000 1979.00000
857.00000 1953.00000
950.00000 1930.00000
1043.00000 1903.00000
1135.00000 1874.00000
1228.00000 1850.00000
1322.00000 1828.00000
1412.00000 1795.00000
1503.00000 1761.00000
1598.00000 1752.00000
1691.00000 1774.00000
1782.00000 1807.00000
1875.00000 1833.00000
1969.00000 1852.00000
2059.00000 1886.00000
2150.00000 1917.00000
2240.00000 1952.00000
2325.00000 1997.00000
2406.00000 2050.00000
2497.00000 2036.00000
2537.00000 1948.00000
2575.00000 1860.00000
2600.00000 1767.00000
2643.00000 1565.00000
2602.00000 1462.00000
2523.00000 1374.00000
2445.00000 1285.00000
2366.00000 1198.00000
2280.00000 1117.00000
2195.00000 1036.00000
2107.00000 957.00000
2017.00000 881.00000
1919.00000 815.00000
1819.00000 753.00000
1711.00000 706.00000
1597.00000 674.00000
1484.00000 641.00000
1371.00000 607.00000
1258.00000 573.00000
1144.00000 541.00000
1029.00000 515.00000
927.00000 591.00000
954.00000 677.00000
991.00000 759.00000
1032.00000 839.00000
1072.00000 920.00000
1106.00000 1003.00000
1129.00000 1086.00000
1039.00000 1075.00000
950.00000 1073.00000
872.00000 1118.00000
799.00000 1171.00000
728.00000 1227.00000
658.00000 1283.00000
592.00000 1344.00000
526.00000 1406.00000
455.00000 1461.00000
384.00000 1517.00000
367.00000 1605.00000
IMAGE=FMNH_2_cuvieri_207_UF_o_Nr_2.JPG
ID=270 
SCALE=0.018181
LM=67
629.00000 1813.00000
2560.00000 1802.00000
969.00000 390.00000
647.00000 1902.00000
672.00000 1989.00000
714.00000 2069.00000
772.00000 2137.00000
851.00000 2168.00000
941.00000 2162.00000
1027.00000 2136.00000
1110.00000 2100.00000
1185.00000 2051.00000
1262.00000 2003.00000
1338.00000 1956.00000
1417.00000 1912.00000
1499.00000 1874.00000
1585.00000 1847.00000
1670.00000 1848.00000
1754.00000 1883.00000
1835.00000 1921.00000
1915.00000 1962.00000
1991.00000 2011.00000
2064.00000 2063.00000
2137.00000 2116.00000
2213.00000 2166.00000
2294.00000 2203.00000
2381.00000 2199.00000
2451.00000 2142.00000
2484.00000 2059.00000
2499.00000 1970.00000
2512.00000 1880.00000
2606.00000 1689.00000
2550.00000 1582.00000
2489.00000 1477.00000
2422.00000 1377.00000
2351.00000 1279.00000
2278.00000 1183.00000
2204.00000 1087.00000
2126.00000 995.00000
2043.00000 907.00000
1954.00000 826.00000
1859.00000 750.00000
1758.00000 685.00000
1648.00000 636.00000
1536.00000 589.00000
1424.00000 543.00000
1312.00000 498.00000
1200.00000 453.00000
1086.00000 412.00000
966.00000 481.00000
981.00000 573.00000
1007.00000 663.00000
1035.00000 752.00000
1069.00000 839.00000
1102.00000 926.00000
1141.00000 1011.00000
1167.00000 1101.00000
1106.00000 1145.00000
1013.00000 1149.00000
936.00000 1195.00000
867.00000 1257.00000
799.00000 1322.00000
742.00000 1395.00000
694.00000 1475.00000
651.00000 1558.00000
609.00000 1641.00000
592.00000 1725.00000
IMAGE=FMNH_2_cuvieri_207_UF_o_Nr_sp_2.JPG
ID=271 
SCALE=0.015923
LM=67
979.00000 1502.00000
2485.00000 1502.00000
1076.00000 616.00000
1000.00000 1560.00000
1038.00000 1614.00000
1082.00000 1664.00000
1132.00000 1706.00000
1191.00000 1737.00000
1256.00000 1746.00000
1320.00000 1728.00000
1381.00000 1702.00000
1440.00000 1673.00000
1497.00000 1639.00000
1556.00000 1608.00000
1617.00000 1582.00000
1679.00000 1558.00000
1743.00000 1549.00000
1805.00000 1571.00000
1868.00000 1591.00000
1931.00000 1611.00000
1992.00000 1637.00000
2050.00000 1668.00000
2110.00000 1698.00000
2169.00000 1728.00000
2229.00000 1756.00000
2292.00000 1775.00000
2356.00000 1760.00000
2415.00000 1731.00000
2460.00000 1683.00000
2492.00000 1625.00000
2511.00000 1562.00000
2454.00000 1425.00000
2401.00000 1351.00000
2335.00000 1290.00000
2266.00000 1230.00000
2197.00000 1172.00000
2126.00000 1116.00000
2053.00000 1061.00000
1980.00000 1007.00000
1907.00000 953.00000
1836.00000 898.00000
1760.00000 848.00000
1678.00000 809.00000
1592.00000 779.00000
1506.00000 751.00000
1420.00000 722.00000
1335.00000 691.00000
1251.00000 657.00000
1165.00000 629.00000
1092.00000 673.00000
1127.00000 724.00000
1167.00000 772.00000
1207.00000 820.00000
1246.00000 868.00000
1283.00000 918.00000
1320.00000 968.00000
1357.00000 1018.00000
1387.00000 1073.00000
1380.00000 1128.00000
1322.00000 1151.00000
1267.00000 1181.00000
1219.00000 1220.00000
1174.00000 1264.00000
1130.00000 1308.00000
1087.00000 1353.00000
1046.00000 1399.00000
1004.00000 1445.00000
IMAGE=FMNH_aduncus_83_UF_11630_sp_1.JPG
ID=272 
SCALE=0.015010
LM=67
859.00000 1388.00000
2425.00000 1495.00000
1211.00000 761.00000
861.00000 1454.00000
867.00000 1521.00000
912.00000 1570.00000
972.00000 1593.00000
1038.00000 1589.00000
1104.00000 1576.00000
1168.00000 1559.00000
1230.00000 1535.00000
1292.00000 1512.00000
1358.00000 1500.00000
1423.00000 1490.00000
1489.00000 1477.00000
1554.00000 1467.00000
1620.00000 1456.00000
1684.00000 1441.00000
1749.00000 1453.00000
1808.00000 1483.00000
1869.00000 1505.00000
1923.00000 1543.00000
1980.00000 1577.00000
2038.00000 1610.00000
2095.00000 1645.00000
2152.00000 1678.00000
2215.00000 1701.00000
2278.00000 1686.00000
2340.00000 1663.00000
2389.00000 1620.00000
2415.00000 1559.00000
2397.00000 1424.00000
2354.00000 1357.00000
2315.00000 1287.00000
2269.00000 1222.00000
2214.00000 1163.00000
2157.00000 1107.00000
2096.00000 1056.00000
2035.00000 1004.00000
1967.00000 962.00000
1901.00000 917.00000
1829.00000 882.00000
1756.00000 850.00000
1681.00000 822.00000
1604.00000 799.00000
1526.00000 784.00000
1447.00000 771.00000
1368.00000 759.00000
1289.00000 751.00000
1225.00000 811.00000
1249.00000 858.00000
1278.00000 902.00000
1307.00000 947.00000
1335.00000 992.00000
1336.00000 1024.00000
1283.00000 1017.00000
1231.00000 1007.00000
1185.00000 1031.00000
1139.00000 1057.00000
1092.00000 1082.00000
1047.00000 1110.00000
1004.00000 1141.00000
962.00000 1172.00000
919.00000 1203.00000
882.00000 1241.00000
854.00000 1286.00000
847.00000 1339.00000
IMAGE=FMNH_aduncus_83_UF_11630_sp_3.JPG
ID=273 
SCALE=0.014142
LM=67
1095.00000 1460.00000
2491.00000 1548.00000
1370.00000 710.00000
1099.00000 1521.00000
1108.00000 1580.00000
1148.00000 1623.00000
1201.00000 1652.00000
1259.00000 1667.00000
1318.00000 1673.00000
1376.00000 1661.00000
1434.00000 1646.00000
1491.00000 1625.00000
1547.00000 1604.00000
1602.00000 1580.00000
1660.00000 1564.00000
1719.00000 1554.00000
1778.00000 1542.00000
1837.00000 1536.00000
1897.00000 1530.00000
1956.00000 1541.00000
2015.00000 1553.00000
2071.00000 1573.00000
2122.00000 1604.00000
2173.00000 1635.00000
2225.00000 1665.00000
2277.00000 1696.00000
2331.00000 1720.00000
2391.00000 1722.00000
2447.00000 1705.00000
2492.00000 1667.00000
2500.00000 1608.00000
2496.00000 1470.00000
2460.00000 1399.00000
2427.00000 1326.00000
2387.00000 1257.00000
2337.00000 1195.00000
2284.00000 1135.00000
2228.00000 1079.00000
2170.00000 1024.00000
2106.00000 976.00000
2041.00000 930.00000
1975.00000 885.00000
1905.00000 848.00000
1832.00000 815.00000
1758.00000 786.00000
1683.00000 758.00000
1606.00000 737.00000
1528.00000 720.00000
1449.00000 710.00000
1384.00000 765.00000
1406.00000 818.00000
1435.00000 867.00000
1466.00000 915.00000
1499.00000 962.00000
1529.00000 1010.00000
1558.00000 1060.00000
1529.00000 1082.00000
1472.00000 1086.00000
1415.00000 1088.00000
1370.00000 1123.00000
1328.00000 1161.00000
1282.00000 1195.00000
1235.00000 1227.00000
1192.00000 1265.00000
1155.00000 1308.00000
1123.00000 1355.00000
1093.00000 1404.00000
IMAGE=FMNH_aduncus_83_UF_15237_sp_3.JPG
ID=274 
SCALE=0.012525
LM=67
918.00000 1581.00000
2289.00000 1567.00000
1064.00000 943.00000
942.00000 1632.00000
972.00000 1680.00000
1007.00000 1724.00000
1056.00000 1752.00000
1110.00000 1765.00000
1161.00000 1742.00000
1212.00000 1716.00000
1265.00000 1695.00000
1317.00000 1673.00000
1370.00000 1653.00000
1423.00000 1634.00000
1476.00000 1614.00000
1531.00000 1598.00000
1587.00000 1592.00000
1641.00000 1611.00000
1696.00000 1624.00000
1749.00000 1645.00000
1802.00000 1666.00000
1856.00000 1683.00000
1911.00000 1697.00000
1965.00000 1712.00000
2018.00000 1734.00000
2074.00000 1745.00000
2130.00000 1754.00000
2185.00000 1744.00000
2234.00000 1715.00000
2276.00000 1679.00000
2288.00000 1624.00000
2293.00000 1485.00000
2284.00000 1403.00000
2250.00000 1327.00000
2208.00000 1255.00000
2152.00000 1193.00000
2089.00000 1139.00000
2020.00000 1092.00000
1945.00000 1057.00000
1870.00000 1021.00000
1794.00000 986.00000
1718.00000 951.00000
1640.00000 923.00000
1557.00000 911.00000
1475.00000 899.00000
1391.00000 895.00000
1308.00000 893.00000
1225.00000 898.00000
1142.00000 911.00000
1089.00000 986.00000
1126.00000 1019.00000
1163.00000 1053.00000
1201.00000 1087.00000
1238.00000 1121.00000
1274.00000 1156.00000
1277.00000 1185.00000
1227.00000 1189.00000
1182.00000 1207.00000
1143.00000 1240.00000
1106.00000 1273.00000
1067.00000 1306.00000
1029.00000 1339.00000
991.00000 1372.00000
961.00000 1412.00000
929.00000 1451.00000
902.00000 1494.00000
898.00000 1543.00000
IMAGE=FMNH_aduncus_83_UF_217131_sp_1.JPG
ID=275 
SCALE=0.010416
LM=67
663.00000 1780.00000
2658.00000 1674.00000
999.00000 423.00000
682.00000 1868.00000
697.00000 1955.00000
770.00000 2006.00000
854.00000 2031.00000
942.00000 2037.00000
1025.00000 2008.00000
1107.00000 1974.00000
1189.00000 1940.00000
1272.00000 1908.00000
1354.00000 1876.00000
1437.00000 1844.00000
1518.00000 1807.00000
1590.00000 1755.00000
1660.00000 1701.00000
1738.00000 1663.00000
1825.00000 1674.00000
1909.00000 1702.00000
1979.00000 1756.00000
2045.00000 1816.00000
2109.00000 1878.00000
2177.00000 1934.00000
2255.00000 1974.00000
2342.00000 1993.00000
2429.00000 1985.00000
2514.00000 1961.00000
2592.00000 1918.00000
2628.00000 1846.00000
2633.00000 1757.00000
2681.00000 1561.00000
2631.00000 1451.00000
2575.00000 1344.00000
2516.00000 1239.00000
2456.00000 1134.00000
2385.00000 1036.00000
2312.00000 941.00000
2224.00000 858.00000
2132.00000 780.00000
2037.00000 706.00000
1936.00000 640.00000
1823.00000 597.00000
1707.00000 566.00000
1590.00000 537.00000
1472.00000 512.00000
1352.00000 496.00000
1236.00000 465.00000
1118.00000 436.00000
1000.00000 512.00000
1027.00000 599.00000
1063.00000 683.00000
1104.00000 764.00000
1147.00000 845.00000
1197.00000 921.00000
1225.00000 992.00000
1134.00000 1002.00000
1044.00000 1013.00000
973.00000 1059.00000
916.00000 1131.00000
867.00000 1208.00000
819.00000 1284.00000
764.00000 1357.00000
720.00000 1437.00000
692.00000 1523.00000
667.00000 1611.00000
643.00000 1699.00000
IMAGE=FMNH_aduncus_83_UF_217131_sp_2.JPG
ID=276 
SCALE=0.011655
LM=67
663.00000 1953.00000
2631.00000 1935.00000
793.00000 529.00000
691.00000 2035.00000
737.00000 2108.00000
792.00000 2175.00000
866.00000 2216.00000
953.00000 2208.00000
1021.00000 2155.00000
1094.00000 2108.00000
1170.00000 2067.00000
1244.00000 2022.00000
1319.00000 1978.00000
1393.00000 1935.00000
1468.00000 1891.00000
1543.00000 1847.00000
1629.00000 1844.00000
1706.00000 1883.00000
1780.00000 1929.00000
1853.00000 1975.00000
1927.00000 2020.00000
2000.00000 2066.00000
2074.00000 2111.00000
2146.00000 2159.00000
2218.00000 2208.00000
2295.00000 2246.00000
2379.00000 2252.00000
2459.00000 2218.00000
2521.00000 2158.00000
2580.00000 2095.00000
2622.00000 2020.00000
2642.00000 1819.00000
2566.00000 1709.00000
2487.00000 1600.00000
2408.00000 1492.00000
2330.00000 1382.00000
2257.00000 1270.00000
2190.00000 1154.00000
2110.00000 1046.00000
2027.00000 941.00000
1927.00000 852.00000
1819.00000 772.00000
1703.00000 706.00000
1584.00000 645.00000
1457.00000 602.00000
1326.00000 574.00000
1194.00000 548.00000
1061.00000 532.00000
927.00000 521.00000
814.00000 612.00000
844.00000 695.00000
876.00000 778.00000
914.00000 858.00000
958.00000 935.00000
1007.00000 1009.00000
1056.00000 1082.00000
1061.00000 1154.00000
982.00000 1194.00000
913.00000 1242.00000
887.00000 1327.00000
850.00000 1407.00000
802.00000 1482.00000
748.00000 1552.00000
693.00000 1623.00000
648.00000 1699.00000
620.00000 1781.00000
634.00000 1868.00000
IMAGE=FMNH_aduncus_83_UF_217131_sp_3.JPG
ID=277 
SCALE=0.011594
LM=67
503.00000 1896.00000
2813.00000 1891.00000
995.00000 472.00000
508.00000 1994.00000
530.00000 2090.00000
584.00000 2171.00000
660.00000 2231.00000
756.00000 2235.00000
853.00000 2218.00000
947.00000 2192.00000
1041.00000 2165.00000
1131.00000 2126.00000
1224.00000 2096.00000
1317.00000 2066.00000
1410.00000 2036.00000
1504.00000 2006.00000
1597.00000 1977.00000
1691.00000 1949.00000
1783.00000 1965.00000
1875.00000 1997.00000
1970.00000 2017.00000
2058.00000 2059.00000
2145.00000 2104.00000
2235.00000 2142.00000
2325.00000 2180.00000
2416.00000 2216.00000
2510.00000 2240.00000
2600.00000 2203.00000
2677.00000 2143.00000
2740.00000 2069.00000
2792.00000 1986.00000
2815.00000 1777.00000
2731.00000 1678.00000
2644.00000 1582.00000
2559.00000 1485.00000
2470.00000 1391.00000
2401.00000 1282.00000
2330.00000 1174.00000
2248.00000 1074.00000
2158.00000 981.00000
2058.00000 899.00000
1954.00000 823.00000
1843.00000 757.00000
1726.00000 701.00000
1607.00000 650.00000
1487.00000 603.00000
1366.00000 556.00000
1245.00000 512.00000
1121.00000 475.00000
1006.00000 567.00000
1039.00000 660.00000
1075.00000 751.00000
1116.00000 840.00000
1151.00000 932.00000
1184.00000 1024.00000
1211.00000 1118.00000
1191.00000 1185.00000
1094.00000 1197.00000
1003.00000 1223.00000
927.00000 1285.00000
857.00000 1353.00000
788.00000 1423.00000
719.00000 1493.00000
650.00000 1562.00000
585.00000 1637.00000
528.00000 1716.00000
480.00000 1801.00000
IMAGE=FMNH_aduncus_83_UF_217131_sp_4.JPG
ID=278 
SCALE=0.012538
LM=67
552.00000 1748.00000
2721.00000 1688.00000
1035.00000 265.00000
562.00000 1844.00000
590.00000 1937.00000
638.00000 2020.00000
709.00000 2075.00000
804.00000 2063.00000
891.00000 2020.00000
982.00000 1984.00000
1062.00000 1929.00000
1153.00000 1896.00000
1249.00000 1880.00000
1342.00000 1850.00000
1438.00000 1844.00000
1532.00000 1824.00000
1629.00000 1817.00000
1726.00000 1810.00000
1822.00000 1822.00000
1916.00000 1847.00000
2005.00000 1885.00000
2091.00000 1931.00000
2169.00000 1989.00000
2244.00000 2050.00000
2335.00000 2083.00000
2430.00000 2108.00000
2526.00000 2105.00000
2602.00000 2046.00000
2658.00000 1968.00000
2693.00000 1877.00000
2714.00000 1782.00000
2720.00000 1567.00000
2663.00000 1456.00000
2593.00000 1353.00000
2533.00000 1244.00000
2474.00000 1134.00000
2407.00000 1030.00000
2335.00000 928.00000
2257.00000 831.00000
2174.00000 738.00000
2080.00000 657.00000
1973.00000 593.00000
1860.00000 541.00000
1744.00000 495.00000
1627.00000 453.00000
1509.00000 412.00000
1392.00000 371.00000
1274.00000 332.00000
1155.00000 293.00000
1018.00000 363.00000
1034.00000 460.00000
1058.00000 556.00000
1084.00000 651.00000
1118.00000 744.00000
1155.00000 836.00000
1201.00000 922.00000
1141.00000 938.00000
1044.00000 951.00000
962.00000 999.00000
894.00000 1072.00000
829.00000 1146.00000
763.00000 1220.00000
699.00000 1294.00000
633.00000 1368.00000
585.00000 1452.00000
573.00000 1550.00000
549.00000 1646.00000
IMAGE=FMNH_aduncus_83_UF_217131_sp_5.JPG
ID=279 
SCALE=0.012820
LM=67
904.00000 1589.00000
2611.00000 1561.00000
1105.00000 460.00000
902.00000 1665.00000
919.00000 1739.00000
957.00000 1803.00000
1030.00000 1823.00000
1105.00000 1825.00000
1178.00000 1807.00000
1242.00000 1766.00000
1307.00000 1729.00000
1373.00000 1692.00000
1438.00000 1654.00000
1503.00000 1616.00000
1568.00000 1578.00000
1636.00000 1544.00000
1710.00000 1531.00000
1782.00000 1553.00000
1852.00000 1582.00000
1921.00000 1611.00000
1993.00000 1634.00000
2057.00000 1674.00000
2122.00000 1712.00000
2194.00000 1736.00000
2260.00000 1772.00000
2327.00000 1806.00000
2402.00000 1813.00000
2477.00000 1810.00000
2542.00000 1771.00000
2582.00000 1708.00000
2606.00000 1636.00000
2602.00000 1456.00000
2546.00000 1365.00000
2475.00000 1287.00000
2417.00000 1197.00000
2373.00000 1100.00000
2327.00000 1004.00000
2260.00000 921.00000
2180.00000 851.00000
2101.00000 779.00000
2020.00000 711.00000
1932.00000 649.00000
1835.00000 606.00000
1734.00000 574.00000
1629.00000 555.00000
1523.00000 539.00000
1418.00000 525.00000
1312.00000 512.00000
1210.00000 480.00000
1111.00000 536.00000
1140.00000 608.00000
1182.00000 673.00000
1228.00000 735.00000
1274.00000 797.00000
1322.00000 858.00000
1371.00000 919.00000
1309.00000 940.00000
1233.00000 954.00000
1160.00000 980.00000
1121.00000 1046.00000
1074.00000 1108.00000
1024.00000 1167.00000
974.00000 1226.00000
933.00000 1291.00000
901.00000 1362.00000
895.00000 1436.00000
904.00000 1514.00000
IMAGE=FMNH_aduncus_83_UF_231021.JPG
ID=280 
SCALE=0.011844
LM=67
564.00000 1657.00000
2832.00000 1635.00000
1106.00000 495.00000
577.00000 1759.00000
592.00000 1859.00000
620.00000 1955.00000
709.00000 2002.00000
807.00000 2021.00000
907.00000 2009.00000
1003.00000 1977.00000
1097.00000 1940.00000
1192.00000 1907.00000
1285.00000 1867.00000
1377.00000 1827.00000
1473.00000 1795.00000
1571.00000 1774.00000
1668.00000 1745.00000
1762.00000 1711.00000
1863.00000 1701.00000
1958.00000 1732.00000
2053.00000 1767.00000
2148.00000 1800.00000
2244.00000 1833.00000
2337.00000 1871.00000
2428.00000 1914.00000
2522.00000 1952.00000
2618.00000 1981.00000
2718.00000 1992.00000
2797.00000 1932.00000
2826.00000 1835.00000
2823.00000 1735.00000
2890.00000 1544.00000
2850.00000 1425.00000
2788.00000 1317.00000
2721.00000 1211.00000
2639.00000 1116.00000
2557.00000 1021.00000
2477.00000 925.00000
2398.00000 828.00000
2304.00000 745.00000
2199.00000 677.00000
2088.00000 619.00000
1970.00000 578.00000
1849.00000 545.00000
1725.00000 526.00000
1601.00000 508.00000
1477.00000 490.00000
1352.00000 477.00000
1227.00000 470.00000
1108.00000 574.00000
1122.00000 652.00000
1143.00000 728.00000
1170.00000 802.00000
1199.00000 875.00000
1169.00000 911.00000
1098.00000 937.00000
1047.00000 997.00000
995.00000 1056.00000
939.00000 1113.00000
881.00000 1166.00000
823.00000 1219.00000
766.00000 1274.00000
709.00000 1329.00000
656.00000 1387.00000
610.00000 1451.00000
569.00000 1519.00000
537.00000 1589.00000
IMAGE=FMNH_aduncus_83_UF_232400-19_UF_232400.JPG
ID=281 
SCALE=0.012740
LM=67
522.00000 1477.00000
2630.00000 1638.00000
1020.00000 630.00000
499.00000 1577.00000
490.00000 1678.00000
498.00000 1777.00000
574.00000 1832.00000
675.00000 1844.00000
775.00000 1834.00000
873.00000 1807.00000
970.00000 1779.00000
1067.00000 1748.00000
1165.00000 1723.00000
1264.00000 1701.00000
1364.00000 1686.00000
1465.00000 1680.00000
1566.00000 1683.00000
1666.00000 1666.00000
1747.00000 1705.00000
1840.00000 1746.00000
1937.00000 1775.00000
2030.00000 1813.00000
2120.00000 1860.00000
2201.00000 1921.00000
2286.00000 1977.00000
2373.00000 2029.00000
2467.00000 2064.00000
2555.00000 2028.00000
2584.00000 1936.00000
2603.00000 1837.00000
2628.00000 1739.00000
2674.00000 1543.00000
2626.00000 1436.00000
2570.00000 1334.00000
2513.00000 1231.00000
2451.00000 1132.00000
2378.00000 1040.00000
2303.00000 950.00000
2225.00000 863.00000
2135.00000 788.00000
2041.00000 719.00000
1938.00000 662.00000
1830.00000 620.00000
1717.00000 587.00000
1602.00000 569.00000
1485.00000 565.00000
1368.00000 578.00000
1251.00000 587.00000
1135.00000 598.00000
1030.00000 695.00000
1054.00000 756.00000
1082.00000 815.00000
1112.00000 874.00000
1150.00000 927.00000
1086.00000 939.00000
1031.00000 974.00000
980.00000 1015.00000
924.00000 1050.00000
866.00000 1080.00000
809.00000 1112.00000
752.00000 1145.00000
696.00000 1178.00000
642.00000 1216.00000
592.00000 1258.00000
547.00000 1306.00000
511.00000 1361.00000
489.00000 1421.00000
IMAGE=FMNH_aduncus_83_UF_232400-19_UF_232401.JPG
ID=282 
SCALE=0.012616
LM=67
555.00000 1435.00000
2599.00000 1524.00000
1009.00000 609.00000
558.00000 1521.00000
572.00000 1612.00000
593.00000 1701.00000
652.00000 1766.00000
745.00000 1765.00000
834.00000 1743.00000
925.00000 1727.00000
1017.00000 1716.00000
1108.00000 1696.00000
1200.00000 1692.00000
1292.00000 1685.00000
1384.00000 1674.00000
1475.00000 1657.00000
1565.00000 1636.00000
1654.00000 1610.00000
1738.00000 1635.00000
1825.00000 1666.00000
1914.00000 1692.00000
2003.00000 1718.00000
2088.00000 1754.00000
2171.00000 1794.00000
2258.00000 1826.00000
2341.00000 1866.00000
2425.00000 1905.00000
2508.00000 1873.00000
2549.00000 1792.00000
2579.00000 1705.00000
2597.00000 1614.00000
2610.00000 1429.00000
2565.00000 1331.00000
2504.00000 1241.00000
2442.00000 1152.00000
2373.00000 1067.00000
2303.00000 984.00000
2226.00000 907.00000
2149.00000 830.00000
2067.00000 759.00000
1969.00000 712.00000
1871.00000 665.00000
1765.00000 642.00000
1658.00000 622.00000
1550.00000 608.00000
1442.00000 600.00000
1333.00000 593.00000
1224.00000 591.00000
1116.00000 593.00000
1002.00000 669.00000
1016.00000 728.00000
1033.00000 786.00000
1050.00000 844.00000
1070.00000 902.00000
1105.00000 951.00000
1056.00000 963.00000
999.00000 981.00000
950.00000 1016.00000
901.00000 1052.00000
852.00000 1088.00000
803.00000 1123.00000
754.00000 1158.00000
704.00000 1194.00000
657.00000 1231.00000
617.00000 1277.00000
575.00000 1321.00000
544.00000 1372.00000
IMAGE=FMNH_aduncus_83_UF_232400-19_UF_232403.JPG
ID=283 
SCALE=0.012672
LM=67
699.00000 1748.00000
2619.00000 1379.00000
1027.00000 865.00000
699.00000 1829.00000
703.00000 1908.00000
777.00000 1945.00000
857.00000 1923.00000
931.00000 1885.00000
1005.00000 1847.00000
1081.00000 1814.00000
1157.00000 1781.00000
1234.00000 1748.00000
1314.00000 1726.00000
1395.00000 1709.00000
1475.00000 1686.00000
1552.00000 1654.00000
1624.00000 1612.00000
1703.00000 1586.00000
1786.00000 1582.00000
1869.00000 1581.00000
1952.00000 1577.00000
2033.00000 1592.00000
2116.00000 1598.00000
2199.00000 1605.00000
2279.00000 1627.00000
2361.00000 1645.00000
2439.00000 1673.00000
2520.00000 1672.00000
2576.00000 1622.00000
2595.00000 1542.00000
2608.00000 1459.00000
2637.00000 1282.00000
2584.00000 1199.00000
2511.00000 1132.00000
2434.00000 1071.00000
2352.00000 1015.00000
2264.00000 970.00000
2176.00000 925.00000
2087.00000 881.00000
1999.00000 837.00000
1905.00000 806.00000
1808.00000 787.00000
1709.00000 779.00000
1610.00000 780.00000
1511.00000 781.00000
1413.00000 790.00000
1315.00000 802.00000
1217.00000 815.00000
1119.00000 832.00000
1034.00000 925.00000
1064.00000 980.00000
1096.00000 1033.00000
1128.00000 1087.00000
1165.00000 1135.00000
1104.00000 1143.00000
1054.00000 1180.00000
1008.00000 1223.00000
962.00000 1265.00000
918.00000 1309.00000
872.00000 1351.00000
824.00000 1391.00000
774.00000 1429.00000
728.00000 1471.00000
689.00000 1519.00000
663.00000 1575.00000
651.00000 1636.00000
671.00000 1694.00000
IMAGE=FMNH_aduncus_83_UF_232400-19_UF_232404.JPG
ID=284 
SCALE=0.012583
LM=67
820.00000 1535.00000
2405.00000 1488.00000
1081.00000 648.00000
811.00000 1599.00000
838.00000 1660.00000
884.00000 1711.00000
944.00000 1743.00000
1009.00000 1763.00000
1077.00000 1765.00000
1145.00000 1760.00000
1209.00000 1737.00000
1269.00000 1703.00000
1330.00000 1673.00000
1391.00000 1643.00000
1453.00000 1613.00000
1515.00000 1584.00000
1580.00000 1563.00000
1645.00000 1545.00000
1713.00000 1548.00000
1781.00000 1559.00000
1848.00000 1571.00000
1914.00000 1588.00000
1978.00000 1612.00000
2041.00000 1638.00000
2104.00000 1664.00000
2168.00000 1689.00000
2234.00000 1703.00000
2303.00000 1704.00000
2367.00000 1681.00000
2404.00000 1624.00000
2416.00000 1556.00000
2402.00000 1400.00000
2370.00000 1317.00000
2312.00000 1251.00000
2249.00000 1187.00000
2187.00000 1125.00000
2124.00000 1062.00000
2061.00000 1000.00000
1991.00000 946.00000
1921.00000 892.00000
1846.00000 844.00000
1768.00000 802.00000
1688.00000 765.00000
1605.00000 733.00000
1519.00000 711.00000
1433.00000 692.00000
1345.00000 677.00000
1258.00000 663.00000
1171.00000 649.00000
1100.00000 708.00000
1134.00000 761.00000
1168.00000 815.00000
1198.00000 871.00000
1235.00000 923.00000
1272.00000 974.00000
1308.00000 1026.00000
1288.00000 1064.00000
1225.00000 1070.00000
1180.00000 1108.00000
1139.00000 1156.00000
1094.00000 1201.00000
1046.00000 1242.00000
1001.00000 1287.00000
957.00000 1332.00000
913.00000 1378.00000
871.00000 1426.00000
833.00000 1477.00000
IMAGE=FMNH_aduncus_83_UF_232400-19_UF_232405.JPG
ID=285 
SCALE=0.013333
LM=67
550.00000 1288.00000
2338.00000 1386.00000
1153.00000 747.00000
566.00000 1364.00000
597.00000 1434.00000
638.00000 1498.00000
701.00000 1534.00000
778.00000 1532.00000
854.00000 1523.00000
930.00000 1520.00000
1006.00000 1513.00000
1082.00000 1501.00000
1158.00000 1490.00000
1233.00000 1478.00000
1309.00000 1466.00000
1384.00000 1452.00000
1459.00000 1440.00000
1534.00000 1452.00000
1609.00000 1466.00000
1681.00000 1491.00000
1748.00000 1529.00000
1816.00000 1563.00000
1886.00000 1595.00000
1957.00000 1623.00000
2028.00000 1650.00000
2100.00000 1678.00000
2175.00000 1682.00000
2249.00000 1667.00000
2297.00000 1610.00000
2309.00000 1534.00000
2326.00000 1459.00000
2361.00000 1313.00000
2331.00000 1239.00000
2283.00000 1177.00000
2216.00000 1133.00000
2159.00000 1077.00000
2099.00000 1023.00000
2039.00000 969.00000
1979.00000 915.00000
1915.00000 866.00000
1849.00000 821.00000
1782.00000 776.00000
1707.00000 745.00000
1629.00000 729.00000
1549.00000 721.00000
1468.00000 716.00000
1388.00000 711.00000
1307.00000 710.00000
1227.00000 717.00000
1145.00000 795.00000
1155.00000 843.00000
1181.00000 885.00000
1137.00000 901.00000
1091.00000 918.00000
1051.00000 948.00000
1012.00000 977.00000
969.00000 1002.00000
926.00000 1026.00000
883.00000 1051.00000
840.00000 1075.00000
797.00000 1099.00000
753.00000 1122.00000
709.00000 1144.00000
664.00000 1165.00000
618.00000 1181.00000
576.00000 1207.00000
540.00000 1240.00000
IMAGE=FMNH_aduncus_83_UF_232400-19_UF_232406.JPG
ID=286 
SCALE=0.012736
LM=67
521.00000 1664.00000
2673.00000 1569.00000
935.00000 786.00000
562.00000 1741.00000
610.00000 1814.00000
675.00000 1871.00000
759.00000 1899.00000
846.00000 1905.00000
932.00000 1892.00000
1017.00000 1871.00000
1101.00000 1844.00000
1185.00000 1819.00000
1266.00000 1787.00000
1343.00000 1745.00000
1421.00000 1705.00000
1498.00000 1663.00000
1576.00000 1624.00000
1659.00000 1595.00000
1743.00000 1579.00000
1826.00000 1606.00000
1910.00000 1628.00000
1997.00000 1644.00000
2082.00000 1663.00000
2165.00000 1690.00000
2245.00000 1727.00000
2325.00000 1762.00000
2404.00000 1801.00000
2482.00000 1836.00000
2561.00000 1801.00000
2615.00000 1735.00000
2652.00000 1656.00000
2666.00000 1465.00000
2616.00000 1365.00000
2551.00000 1272.00000
2485.00000 1181.00000
2407.00000 1100.00000
2324.00000 1024.00000
2237.00000 952.00000
2143.00000 890.00000
2041.00000 843.00000
1935.00000 802.00000
1826.00000 778.00000
1714.00000 759.00000
1603.00000 740.00000
1492.00000 725.00000
1379.00000 723.00000
1266.00000 727.00000
1154.00000 733.00000
1042.00000 748.00000
972.00000 848.00000
1014.00000 910.00000
1066.00000 963.00000
1123.00000 1012.00000
1170.00000 1069.00000
1160.00000 1106.00000
1085.00000 1105.00000
1010.00000 1099.00000
942.00000 1114.00000
884.00000 1161.00000
826.00000 1208.00000
770.00000 1257.00000
713.00000 1306.00000
658.00000 1356.00000
608.00000 1411.00000
558.00000 1467.00000
521.00000 1531.00000
496.00000 1601.00000
IMAGE=FMNH_aduncus_83_UF_232400-19_UF_232407.JPG
ID=287 
SCALE=0.012290
LM=67
724.00000 1878.00000
2372.00000 1801.00000
1026.00000 667.00000
733.00000 1958.00000
745.00000 2035.00000
772.00000 2106.00000
834.00000 2143.00000
910.00000 2129.00000
987.00000 2122.00000
1063.00000 2117.00000
1138.00000 2097.00000
1206.00000 2061.00000
1271.00000 2020.00000
1337.00000 1980.00000
1403.00000 1940.00000
1468.00000 1899.00000
1533.00000 1856.00000
1602.00000 1823.00000
1675.00000 1799.00000
1750.00000 1807.00000
1824.00000 1830.00000
1892.00000 1865.00000
1944.00000 1921.00000
2007.00000 1966.00000
2070.00000 2010.00000
2138.00000 2047.00000
2212.00000 2069.00000
2286.00000 2078.00000
2334.00000 2025.00000
2363.00000 1953.00000
2380.00000 1878.00000
2391.00000 1700.00000
2381.00000 1592.00000
2387.00000 1484.00000
2365.00000 1377.00000
2329.00000 1275.00000
2276.00000 1180.00000
2216.00000 1088.00000
2144.00000 1006.00000
2066.00000 930.00000
1975.00000 869.00000
1880.00000 815.00000
1778.00000 777.00000
1671.00000 753.00000
1564.00000 731.00000
1457.00000 713.00000
1349.00000 696.00000
1241.00000 681.00000
1132.00000 668.00000
1018.00000 743.00000
1031.00000 818.00000
1055.00000 889.00000
1079.00000 961.00000
1110.00000 1030.00000
1143.00000 1097.00000
1186.00000 1160.00000
1132.00000 1197.00000
1083.00000 1247.00000
1055.00000 1316.00000
1008.00000 1376.00000
960.00000 1434.00000
912.00000 1492.00000
864.00000 1550.00000
816.00000 1609.00000
775.00000 1672.00000
736.00000 1737.00000
711.00000 1807.00000
IMAGE=FMNH_aduncus_83_UF_232400-19_UF_232408.JPG
ID=288 
SCALE=0.012968
LM=67
782.00000 1396.00000
2463.00000 1608.00000
1288.00000 609.00000
773.00000 1470.00000
779.00000 1545.00000
804.00000 1615.00000
849.00000 1673.00000
918.00000 1702.00000
992.00000 1707.00000
1065.00000 1693.00000
1138.00000 1675.00000
1210.00000 1657.00000
1281.00000 1634.00000
1354.00000 1616.00000
1425.00000 1595.00000
1497.00000 1573.00000
1567.00000 1549.00000
1638.00000 1526.00000
1711.00000 1509.00000
1780.00000 1533.00000
1843.00000 1574.00000
1904.00000 1616.00000
1963.00000 1662.00000
2022.00000 1707.00000
2081.00000 1754.00000
2136.00000 1804.00000
2201.00000 1839.00000
2275.00000 1831.00000
2336.00000 1788.00000
2389.00000 1735.00000
2435.00000 1677.00000
2463.00000 1525.00000
2444.00000 1437.00000
2402.00000 1359.00000
2364.00000 1278.00000
2319.00000 1200.00000
2273.00000 1124.00000
2220.00000 1051.00000
2162.00000 984.00000
2103.00000 916.00000
2034.00000 859.00000
1961.00000 807.00000
1884.00000 762.00000
1806.00000 719.00000
1723.00000 685.00000
1640.00000 651.00000
1554.00000 629.00000
1467.00000 608.00000
1378.00000 598.00000
1305.00000 671.00000
1333.00000 730.00000
1364.00000 787.00000
1394.00000 845.00000
1423.00000 904.00000
1459.00000 959.00000
1394.00000 955.00000
1329.00000 951.00000
1268.00000 969.00000
1213.00000 1003.00000
1159.00000 1041.00000
1107.00000 1080.00000
1055.00000 1120.00000
1003.00000 1160.00000
952.00000 1201.00000
907.00000 1247.00000
860.00000 1294.00000
817.00000 1343.00000
IMAGE=FMNH_aduncus_83_UF_232400-19_UF_232409.JPG
ID=289 
SCALE=0.012524
LM=67
1043.00000 1492.00000
2410.00000 1494.00000
1293.00000 686.00000
1039.00000 1556.00000
1044.00000 1621.00000
1060.00000 1683.00000
1103.00000 1730.00000
1158.00000 1764.00000
1219.00000 1783.00000
1282.00000 1770.00000
1345.00000 1753.00000
1406.00000 1734.00000
1467.00000 1713.00000
1527.00000 1689.00000
1585.00000 1661.00000
1643.00000 1632.00000
1701.00000 1605.00000
1760.00000 1578.00000
1819.00000 1554.00000
1880.00000 1575.00000
1942.00000 1594.00000
2001.00000 1620.00000
2059.00000 1648.00000
2115.00000 1680.00000
2170.00000 1712.00000
2229.00000 1740.00000
2291.00000 1750.00000
2352.00000 1729.00000
2396.00000 1682.00000
2407.00000 1619.00000
2418.00000 1555.00000
2402.00000 1413.00000
2387.00000 1333.00000
2362.00000 1255.00000
2317.00000 1186.00000
2272.00000 1117.00000
2224.00000 1051.00000
2177.00000 984.00000
2122.00000 922.00000
2063.00000 866.00000
2003.00000 809.00000
1932.00000 768.00000
1856.00000 738.00000
1777.00000 715.00000
1697.00000 696.00000
1617.00000 681.00000
1535.00000 673.00000
1453.00000 665.00000
1371.00000 666.00000
1319.00000 737.00000
1355.00000 785.00000
1392.00000 833.00000
1428.00000 881.00000
1464.00000 928.00000
1496.00000 979.00000
1534.00000 1025.00000
1486.00000 1045.00000
1427.00000 1054.00000
1374.00000 1079.00000
1329.00000 1119.00000
1284.00000 1159.00000
1240.00000 1199.00000
1196.00000 1240.00000
1156.00000 1284.00000
1120.00000 1332.00000
1085.00000 1381.00000
1056.00000 1433.00000
IMAGE=FMNH_aduncus_83_UF_232400-19_UF_232411.JPG
ID=290 
SCALE=0.012447
LM=67
912.00000 1558.00000
2205.00000 1422.00000
1117.00000 870.00000
961.00000 1590.00000
1010.00000 1619.00000
1059.00000 1638.00000
1114.00000 1624.00000
1163.00000 1595.00000
1209.00000 1561.00000
1260.00000 1537.00000
1309.00000 1508.00000
1359.00000 1481.00000
1410.00000 1455.00000
1464.00000 1439.00000
1520.00000 1444.00000
1571.00000 1470.00000
1623.00000 1493.00000
1678.00000 1506.00000
1721.00000 1543.00000
1766.00000 1577.00000
1816.00000 1605.00000
1869.00000 1626.00000
1919.00000 1654.00000
1972.00000 1675.00000
2025.00000 1694.00000
2080.00000 1708.00000
2132.00000 1689.00000
2160.00000 1643.00000
2176.00000 1589.00000
2191.00000 1534.00000
2200.00000 1478.00000
2230.00000 1352.00000
2206.00000 1283.00000
2164.00000 1223.00000
2119.00000 1164.00000
2071.00000 1109.00000
2012.00000 1064.00000
1953.00000 1019.00000
1892.00000 978.00000
1831.00000 937.00000
1765.00000 903.00000
1695.00000 881.00000
1624.00000 861.00000
1552.00000 845.00000
1478.00000 838.00000
1405.00000 833.00000
1331.00000 837.00000
1258.00000 842.00000
1184.00000 848.00000
1120.00000 914.00000
1140.00000 955.00000
1164.00000 993.00000
1193.00000 1028.00000
1219.00000 1062.00000
1177.00000 1078.00000
1152.00000 1116.00000
1129.00000 1155.00000
1100.00000 1190.00000
1072.00000 1226.00000
1046.00000 1263.00000
1021.00000 1301.00000
994.00000 1338.00000
965.00000 1372.00000
940.00000 1410.00000
918.00000 1449.00000
891.00000 1486.00000
885.00000 1531.00000
IMAGE=FMNH_aduncus_83_UF_232400-19_UF_232412.JPG
ID=291 
SCALE=0.012868
LM=67
969.00000 1408.00000
2212.00000 1512.00000
1203.00000 907.00000
980.00000 1456.00000
1005.00000 1501.00000
1038.00000 1540.00000
1078.00000 1572.00000
1126.00000 1592.00000
1177.00000 1600.00000
1228.00000 1597.00000
1279.00000 1591.00000
1328.00000 1576.00000
1378.00000 1563.00000
1428.00000 1548.00000
1477.00000 1535.00000
1528.00000 1525.00000
1578.00000 1515.00000
1621.00000 1490.00000
1666.00000 1506.00000
1707.00000 1533.00000
1756.00000 1549.00000
1804.00000 1567.00000
1851.00000 1588.00000
1898.00000 1610.00000
1945.00000 1629.00000
1993.00000 1648.00000
2043.00000 1660.00000
2094.00000 1653.00000
2142.00000 1636.00000
2179.00000 1601.00000
2210.00000 1560.00000
2200.00000 1446.00000
2165.00000 1388.00000
2126.00000 1333.00000
2086.00000 1279.00000
2046.00000 1224.00000
2005.00000 1171.00000
1954.00000 1125.00000
1904.00000 1081.00000
1852.00000 1037.00000
1793.00000 1004.00000
1731.00000 976.00000
1668.00000 953.00000
1602.00000 936.00000
1535.00000 929.00000
1468.00000 919.00000
1401.00000 910.00000
1335.00000 899.00000
1267.00000 893.00000
1219.00000 949.00000
1245.00000 986.00000
1275.00000 1022.00000
1305.00000 1056.00000
1336.00000 1090.00000
1366.00000 1125.00000
1392.00000 1153.00000
1347.00000 1141.00000
1303.00000 1129.00000
1257.00000 1130.00000
1215.00000 1145.00000
1181.00000 1176.00000
1144.00000 1203.00000
1111.00000 1234.00000
1079.00000 1267.00000
1047.00000 1300.00000
1015.00000 1334.00000
986.00000 1369.00000
IMAGE=FMNH_aduncus_83_UF_232400-19_UF_232413.JPG
ID=292 
SCALE=0.012910
LM=67
1000.00000 1502.00000
2185.00000 1530.00000
1169.00000 1010.00000
988.00000 1554.00000
987.00000 1607.00000
1014.00000 1653.00000
1063.00000 1674.00000
1115.00000 1681.00000
1168.00000 1687.00000
1221.00000 1679.00000
1271.00000 1661.00000
1320.00000 1640.00000
1371.00000 1624.00000
1423.00000 1615.00000
1476.00000 1605.00000
1526.00000 1590.00000
1574.00000 1566.00000
1627.00000 1568.00000
1673.00000 1595.00000
1724.00000 1610.00000
1775.00000 1622.00000
1827.00000 1634.00000
1877.00000 1653.00000
1925.00000 1677.00000
1972.00000 1701.00000
2024.00000 1715.00000
2077.00000 1713.00000
2127.00000 1697.00000
2177.00000 1678.00000
2203.00000 1632.00000
2207.00000 1579.00000
2158.00000 1474.00000
2120.00000 1423.00000
2079.00000 1374.00000
2036.00000 1328.00000
1990.00000 1284.00000
1937.00000 1248.00000
1885.00000 1211.00000
1834.00000 1174.00000
1783.00000 1136.00000
1727.00000 1106.00000
1669.00000 1079.00000
1609.00000 1057.00000
1548.00000 1041.00000
1486.00000 1028.00000
1423.00000 1018.00000
1359.00000 1012.00000
1296.00000 1009.00000
1232.00000 1006.00000
1176.00000 1049.00000
1196.00000 1083.00000
1218.00000 1116.00000
1244.00000 1146.00000
1270.00000 1176.00000
1295.00000 1206.00000
1327.00000 1229.00000
1306.00000 1235.00000
1266.00000 1233.00000
1228.00000 1237.00000
1193.00000 1255.00000
1163.00000 1280.00000
1135.00000 1309.00000
1108.00000 1337.00000
1083.00000 1368.00000
1060.00000 1401.00000
1038.00000 1433.00000
1015.00000 1465.00000
IMAGE=FMNH_aduncus_83_UF_232400-19_UF_232414.JPG
ID=293 
SCALE=0.013028
LM=67
1231.00000 1596.00000
2311.00000 1475.00000
1368.00000 1043.00000
1240.00000 1640.00000
1258.00000 1682.00000
1286.00000 1717.00000
1330.00000 1727.00000
1375.00000 1736.00000
1420.00000 1740.00000
1466.00000 1732.00000
1506.00000 1712.00000
1549.00000 1696.00000
1593.00000 1681.00000
1635.00000 1662.00000
1676.00000 1643.00000
1718.00000 1623.00000
1759.00000 1604.00000
1801.00000 1585.00000
1845.00000 1581.00000
1889.00000 1594.00000
1934.00000 1605.00000
1979.00000 1614.00000
2023.00000 1624.00000
2068.00000 1635.00000
2113.00000 1645.00000
2158.00000 1655.00000
2202.00000 1650.00000
2241.00000 1625.00000
2279.00000 1599.00000
2305.00000 1564.00000
2314.00000 1519.00000
2292.00000 1424.00000
2259.00000 1376.00000
2218.00000 1333.00000
2178.00000 1290.00000
2138.00000 1247.00000
2099.00000 1204.00000
2048.00000 1173.00000
1996.00000 1145.00000
1943.00000 1120.00000
1890.00000 1095.00000
1835.00000 1074.00000
1778.00000 1059.00000
1720.00000 1050.00000
1662.00000 1046.00000
1603.00000 1043.00000
1544.00000 1040.00000
1485.00000 1038.00000
1427.00000 1037.00000
1387.00000 1083.00000
1414.00000 1118.00000
1442.00000 1152.00000
1474.00000 1183.00000
1505.00000 1213.00000
1535.00000 1246.00000
1564.00000 1279.00000
1543.00000 1293.00000
1499.00000 1291.00000
1455.00000 1294.00000
1417.00000 1316.00000
1382.00000 1343.00000
1347.00000 1371.00000
1314.00000 1399.00000
1282.00000 1430.00000
1260.00000 1468.00000
1243.00000 1509.00000
1233.00000 1551.00000
IMAGE=FMNH_aduncus_83_UF_232400-19_UF_232416.JPG
ID=294 
SCALE=0.012797
LM=67
1058.00000 1425.00000
2147.00000 1456.00000
1308.00000 963.00000
1068.00000 1469.00000
1090.00000 1509.00000
1117.00000 1546.00000
1159.00000 1564.00000
1203.00000 1575.00000
1249.00000 1582.00000
1294.00000 1589.00000
1338.00000 1576.00000
1382.00000 1562.00000
1426.00000 1550.00000
1471.00000 1538.00000
1516.00000 1532.00000
1560.00000 1518.00000
1600.00000 1499.00000
1646.00000 1496.00000
1691.00000 1506.00000
1730.00000 1529.00000
1773.00000 1546.00000
1817.00000 1556.00000
1858.00000 1577.00000
1896.00000 1602.00000
1938.00000 1622.00000
1981.00000 1634.00000
2027.00000 1635.00000
2068.00000 1616.00000
2102.00000 1585.00000
2124.00000 1544.00000
2144.00000 1503.00000
2119.00000 1410.00000
2087.00000 1364.00000
2061.00000 1316.00000
2029.00000 1270.00000
1998.00000 1225.00000
1964.00000 1181.00000
1926.00000 1141.00000
1884.00000 1105.00000
1836.00000 1079.00000
1787.00000 1053.00000
1737.00000 1030.00000
1686.00000 1007.00000
1634.00000 989.00000
1580.00000 976.00000
1526.00000 966.00000
1471.00000 958.00000
1416.00000 953.00000
1361.00000 951.00000
1321.00000 1000.00000
1340.00000 1035.00000
1363.00000 1068.00000
1388.00000 1100.00000
1414.00000 1131.00000
1440.00000 1162.00000
1437.00000 1187.00000
1397.00000 1184.00000
1358.00000 1179.00000
1319.00000 1187.00000
1282.00000 1205.00000
1248.00000 1226.00000
1214.00000 1248.00000
1181.00000 1271.00000
1149.00000 1295.00000
1125.00000 1327.00000
1100.00000 1359.00000
1074.00000 1390.00000
IMAGE=FMNH_aduncus_83_UF_232400-19_UF_232417.JPG
ID=295 
SCALE=0.012709
LM=67
1255.00000 1473.00000
2267.00000 1425.00000
1478.00000 919.00000
1256.00000 1518.00000
1265.00000 1563.00000
1284.00000 1604.00000
1323.00000 1629.00000
1368.00000 1636.00000
1413.00000 1631.00000
1456.00000 1614.00000
1498.00000 1597.00000
1541.00000 1579.00000
1583.00000 1561.00000
1625.00000 1542.00000
1665.00000 1520.00000
1705.00000 1498.00000
1743.00000 1472.00000
1785.00000 1456.00000
1831.00000 1459.00000
1876.00000 1468.00000
1916.00000 1490.00000
1956.00000 1512.00000
1998.00000 1531.00000
2039.00000 1552.00000
2079.00000 1574.00000
2120.00000 1595.00000
2165.00000 1601.00000
2207.00000 1583.00000
2244.00000 1557.00000
2262.00000 1514.00000
2267.00000 1469.00000
2281.00000 1370.00000
2263.00000 1317.00000
2238.00000 1268.00000
2206.00000 1224.00000
2171.00000 1181.00000
2133.00000 1140.00000
2095.00000 1100.00000
2056.00000 1062.00000
2013.00000 1028.00000
1964.00000 1002.00000
1913.00000 981.00000
1859.00000 971.00000
1804.00000 963.00000
1750.00000 955.00000
1695.00000 947.00000
1641.00000 938.00000
1587.00000 929.00000
1532.00000 921.00000
1471.00000 955.00000
1478.00000 992.00000
1488.00000 1028.00000
1500.00000 1063.00000
1513.00000 1099.00000
1532.00000 1131.00000
1517.00000 1160.00000
1480.00000 1166.00000
1447.00000 1181.00000
1421.00000 1208.00000
1395.00000 1235.00000
1367.00000 1260.00000
1337.00000 1283.00000
1309.00000 1308.00000
1284.00000 1336.00000
1263.00000 1367.00000
1246.00000 1400.00000
1243.00000 1437.00000
IMAGE=FMNH_aduncus_83_UF_232400-19_UF_232418.JPG
ID=296 
SCALE=0.010478
LM=67
993.00000 1487.00000
2415.00000 1487.00000
1177.00000 777.00000
999.00000 1548.00000
1018.00000 1605.00000
1053.00000 1654.00000
1106.00000 1682.00000
1165.00000 1693.00000
1225.00000 1689.00000
1284.00000 1677.00000
1341.00000 1659.00000
1398.00000 1640.00000
1456.00000 1624.00000
1514.00000 1607.00000
1571.00000 1589.00000
1629.00000 1574.00000
1688.00000 1564.00000
1748.00000 1558.00000
1808.00000 1565.00000
1868.00000 1573.00000
1928.00000 1574.00000
1987.00000 1583.00000
2044.00000 1601.00000
2101.00000 1620.00000
2158.00000 1641.00000
2212.00000 1667.00000
2267.00000 1692.00000
2325.00000 1679.00000
2378.00000 1652.00000
2416.00000 1605.00000
2423.00000 1546.00000
2394.00000 1408.00000
2342.00000 1345.00000
2301.00000 1276.00000
2254.00000 1210.00000
2194.00000 1155.00000
2128.00000 1108.00000
2065.00000 1057.00000
2001.00000 1007.00000
1936.00000 958.00000
1870.00000 911.00000
1802.00000 867.00000
1729.00000 833.00000
1654.00000 803.00000
1575.00000 783.00000
1497.00000 762.00000
1417.00000 750.00000
1335.00000 751.00000
1255.00000 756.00000
1187.00000 828.00000
1214.00000 872.00000
1247.00000 912.00000
1280.00000 952.00000
1315.00000 990.00000
1351.00000 1028.00000
1379.00000 1071.00000
1368.00000 1109.00000
1316.00000 1108.00000
1267.00000 1119.00000
1233.00000 1158.00000
1199.00000 1197.00000
1161.00000 1233.00000
1125.00000 1270.00000
1089.00000 1307.00000
1056.00000 1347.00000
1029.00000 1392.00000
1003.00000 1436.00000
IMAGE=FMNH_aduncus_83_UF_232421-25_UF_232425.JPG
ID=297 
SCALE=0.013850
LM=67
511.00000 1736.00000
2746.00000 1695.00000
1035.00000 341.00000
542.00000 1834.00000
577.00000 1930.00000
631.00000 2015.00000
701.00000 2085.00000
799.00000 2113.00000
900.00000 2126.00000
1001.00000 2116.00000
1095.00000 2079.00000
1184.00000 2030.00000
1273.00000 1979.00000
1361.00000 1928.00000
1449.00000 1876.00000
1537.00000 1826.00000
1629.00000 1781.00000
1729.00000 1765.00000
[truncated: 467,215 more chars]
