# Supplementary material for: Evolution, diversity, and disparity of the tiger shark lineage Galeocerdo in deep time
Source: Paleobiology. Author manuscript; Available in PMC 2021 Dec 2. (PMC7612061; doi:10.1017/pab.2021.6)
Supplement: Supplementary data [file EMS135981-supplement-Supplementary_data.zip › Supplementary_Table_1.xlsx]

## Sheet: Tabelle 1
Supplementary Table 1: Summary of all examined shark teeth of the geometric morphometric study. FMNH, Florida Museum of Natural History, Gainesville. IPV, Institute of Palaeontology, Vertebrate Collection, University of Vienna. NHML, Natural History Museum London. NHMV, Natural History Museum Vienna. NRPS, Swedish Museum of Natural History, Stockholm. UNAM, Universidad Nacional Autónoma de México…
Species	Inventory No.	n	Epoch	Locality	Source	Remarks
†G. acutus	not provided	1	Oligocene early	France (Paris Basin)	Leriche 1910
†G. aduncus	EMRG-Chond-T-76	59	Miocene early	USA (North Carolina)	IPV (David J. Ward)
†G. aduncus	without number	6	Miocene	Germany	Haimuseum Aathal Switzerland
†G. aduncus	KM_DJ.033	3	Oligocene	Germany	Haimuseum Aathal Switzerland
†G. aduncus	2012/0017/0240	14	Miocene	USA (Florida)	NHMV
†G. aduncus	UF 116830	2	Miocene middle	USA (Florida)	FMNH
†G. aduncus	UF 217131	5	Miocene middle	USA (Florida)	FMNH
†G. aduncus	UF 231021	1	Miocene middle	USA (Florida)	FMNH
†G. aduncus	UF 232403	16	Miocene middle	USA (Florida)	FMNH
†G. aduncus	UF 232425	1	Miocene middle	USA (Florida)	FMNH
†G. aduncus	UF 234253	1	Miocene middle	USA (Florida)	FMNH
†G. aduncus	UF 240484	7	Miocene late	USA (Florida)	FMNH
†G. aduncus	UF 278633	1	Miocene middle	USA (Florida)	FMNH
†G. aduncus	UF 28780	4	Miocene middle	USA (Florida)	FMNH
†G. aduncus	UF/TRO 15237	1	Miocene late	USA (Florida)	FMNH
†G. aduncus	24756	3	Miocene	USA (North Carolina)	USNM
†G. aduncus	287850	27	Miocene	USA (North Carolina)	USNM
†G. aegyptiacus	5361/15	1	Eocene middle	Ukraine (Crimea)	Malyshkina et al. 2013
†G. aegyptiacus	KM_EZ-AF GA/Ca 7-194	1	Eocene	?	Haimuseum Aathal Switzerland
†G. aegyptiacus	EMRG-Chond-T-74	21	Eocene	Morocco (Ad Dakhla)	IPV (David J. Ward)
†G. bigelowi	KF-17E	1	Miocene early	India (Gujarat)	Patnaik et al. 2014
†G. capellini	not provided	1	Pliocene	Italy (Tuscany)	Lawley 1881
†G. casei	S216(P49)	1	Miocene early	USA (North Carolina)	Müller 1999	Holotype
†G. casei	S217(P49)	1	Miocene early	USA (North Carolina)	Müller 1999	Paratype
†G. clarkensis	P.30501	1	Eocene early	USA (Alabama)	NHML	Holotype
†G. clarkensis	P.30465-7	1	Eocene early	USA (Alabama)	NHML	Paratype
†G. clarkensis	without number	25	Eocene late	USA (South Carolina)	Haimuseum Aathal Switzerland
G. cuvier	UF 65552	1	Miocene middle	USA (Florida)	FMNH
G. cuvier	without number	3	Miocene	USA (Florida)	Haimuseum Aathal Switzerland
G. cuvier	without number	5	Miocene late	USA (North Carolina)	Haimuseum Aathal Switzerland
G. cuvier	without number	2	Pliocene	USA (North Carolina)	FMNH
G. cuvier	without number	1	Pliocene early	USA (South Carolina)	FMNH
G. cuvier	without number	1	Miocene	USA (North Carolina)	FMNH
G. cuvier	UF/TRO 11181	1	Pliocene early	USA (Florida)	FMNH
G. cuvier	UF/TRO 15482	3	Pliocene early	USA (Florida)	FMNH
G. cuvier	UF/TRO 14220	3	Pliocene early	USA (Florida)	FMNH
G. cuvier	UF 17860	2	Pliocene early	USA (Florida)	FMNH
G. cuvier	UF 227304	1	Pliocene early	USA (Florida)	FMNH
G. cuvier	UF 227889	1	Pliocene early	USA (Florida)	FMNH
G. cuvier	UF 227871	2	Pliocene early	USA (Florida)	FMNH
G. cuvier	UF 228801	1	Pliocene early	USA (Florida)	FMNH
G. cuvier	UF/TRO 3801	3	Pliocene early	USA (Florida)	FMNH
G. cuvier	UF/TRO 3876	3	Pliocene early	USA (Florida)	FMNH
G. cuvier	UF/TRO 5438	4	Pliocene early	USA (Florida)	FMNH
G. cuvier	UF/TRO 5603	1	Pliocene early	USA (Florida)	FMNH
G. cuvier	UF/TRO 5679	1	Pliocene early	USA (Florida)	FMNH
G. cuvier	UF/TRO 5700	2	Pliocene early	USA (Florida)	FMNH
G. cuvier	UF/TRO 5745	2	Pliocene early	USA (Florida)	FMNH
G. cuvier	UF/TRO 8604	1	Pliocene early	USA (Florida)	FMNH
G. cuvier	UF/TRO 8935	1	Pliocene early	USA (Florida)	FMNH
G. cuvier	UF/TRO 9227	2	Pliocene early	USA (Florida)	FMNH
G. cuvier	EMRG-Chond-J-9	38	Extant	South-east Asia	IPV
G. cuvier	EMRG-Chond-J-10	41	Extant	South-east Asia	IPV
G. cuvier	EMRG-Chond-J-16	45	Extant	?	IPV
G. cuvier	DGM 653-P	1	Miocene	Brasil (Pará)	dos Reis 2005
†G. davisi	not provided	1	Miocene middle	New Zealand	Davis 1888	Holotype
†G. eaglesomei	without number	14	Eocene late	Morocco (Ad Dakhla)	Haimuseum Aathal Switzerland
†G. eaglesomei	CGM 60025	1	Eocene middle	Egypt	Underwood et al. 2011
†G. eaglesomei	PAL 13577	1	Eocene middle	Nigeria	NHML	Paratype
†G. eaglesomei	P.13578	1	Eocene middle	Nigeria	NHML	Paratype
†G. eaglesomei	P.13579	1	Eocene middle	Nigeria	NHML	Holotype
†G. eaglesomei	P.13580	1	Eocene middle	Nigeria	NHML	Paratype
†G. eaglesomei	P.13581	1	Eocene middle	Nigeria	NHML	Paratype
†G. eaglesomei	P.13582	1	Eocene middle	Nigeria	NHML	Paratype
†G. eaglesomei	P.13583	1	Eocene middle	Nigeria	NHML	Paratype
†G. eaglesomei	P.13586	1	Eocene middle	Nigeria	NHML	Paratype
†G. eaglesomei	P.13588	1	Eocene middle	Nigeria	NHML	Paratype
†G. eaglesomei	P.13589	1	Eocene middle	Nigeria	NHML	Paratype
†G. eaglesomei	P.13591	1	Eocene middle	Nigeria	NHML	Paratype
†G. eaglesomei	P.13592	1	Eocene middle	Nigeria	NHML	Paratype
†G. eaglesomei	P.13593	1	Eocene middle	Nigeria	NHML	Paratype
†G. eaglesomei	P.73677	1	Eocene late	Morocco (Ad Dakhla)	NHML
†G. gajensis	L.U. 211	1	Miocene early	India (Gujarat)	Tewari et al. 1960	Holotype
†G. latidens	DJ.033	1	Eocene	USA (Texas)	Haimuseum Aathal Switzerland
†G. latidens	DJ.033	3	Eocene	Great Britain	Haimuseum Aathal Switzerland
†G. latidens	without number	6	Eocene late	Togo	Haimuseum Aathal Switzerland
†G. latidens	without number	1	Eocene late	Morocco (Ad Dakhla)	Haimuseum Aathal Switzerland
†G. latidens	without number	3	Eocene	Great Britain (Sussex)	Haimuseum Aathal Switzerland
†G. latidens		1	Eocene	Great Britain (Hampshire)	D. J. Kemp
†G. latidens	without number	2	Eocene	Great Britain (Hampshire)	D. J. Kemp
†G. latidens	DTK 14-19/9/85	2	Eocene	Great Britain (Hampshire)	D. J. Kemp
†G. latidens	DTK:2000.95.12.1	3	Eocene	Great Britain (Hampshire)	D. J. Kemp
†G. latidens	CGM 60026	1	Eocene	Egypt	Underwood et al. 2011
†G. mayumbensis	without number	10	Miocene	USA (Florida)	Haimuseum Aathal Switzerland
†G. mayumbensis	UF 232399	4	Miocene middle	USA (Florida)	FMNH
†G. mayumbensis	UF/TRO 6017	6	Miocene middle	USA (Florida)	FMNH
†G. mayumbensis	UF/V 4963	1	Miocene early	USA (Florida)	FMNH
†G. mayumbensis	UF/V 4988	1	Miocene early	USA (Florida)	FMNH
†G. mayumbensis	UF/V 5118	1	Miocene early	USA (Florida)	FMNH
†G. mayumbensis	UF/V 2676	1	Miocene early	USA (Florida)	FMNH
†G. mayumbensis	UF/V 4181	2	Miocene early	USA (Florida)	FMNH
†G. mayumbensis	NRPS-P12007	5	Miocene	New Guinea	NRPS
†G. paulinoi	N. 653-P--D.G.M.-D.N.P.M.	1	Miocene early	Brasil (Pará)	da Silva Santos & Travassos 1960	Holotype
†G. rosaliaensis	IGM 5854	1	Pliocene	Mexico	UNAM	Holotype
†G. rosaliaensis	1281	25	Pliocene	Mexico	UNAM	Syntypes
†G. triqueter	334960	3	Miocene middle	USA (Maryland)	USNM
†G. sp.	EJ-XX-427	1	Miocene	USA (Florida)	FMNH
†H. curvatus	DJ.034	2	Eocene	USA (Georgia)	Haimuseum Aathal Switzerland
†H. curvatus	without number	3	Eocene late	Morocco (Ad Dakhla)	Haimuseum Aathal Switzerland
†H. serra	without number	6	Pliocene early	USA (Arkansas)	Haimuseum Aathal Switzerland
†H. serra	7-298	1	Miocene	USA (California)	Haimuseum Aathal Switzerland
†P. alabamensis	PAL366457	1	Eocene early	USA (Alabama)	USNM	Holotype
†P. contortus	without number	2	Miocene early	USA (New Jersey)	Haimuseum Aathal Switzerland
†P. contortus	EMRG-Chond-T-75	26	Miocene early	USA (North Carolina)	IPV (David J. Ward)
†P. contortus	P.9083-4	2	Oligocene late	Argentina	NHML
†P. contortus	without number	1	Miocene	USA (Florida)	FMNH
†P. contortus	UF 227864	1	Pliocene early	USA (Florida)	FMNH
†P. contortus	UF 228424	1	Miocene middle	USA (Florida)	FMNH
†P. contortus	UF 231020	1	Miocene middle	USA (Florida)	FMNH
†P. contortus	UF 231225	3	Miocene middle	USA (Florida)	FMNH
†P. contortus	UF 240509	1	Miocene late	USA (Florida)	FMNH
†P. contortus	UF 28779	7	Miocene middle	USA (Florida)	FMNH
†P. contortus	UF/V 9977	1	Miocene early	USA (Florida)	FMNH
†P. contortus	UF/TRO 11514	1	Miocene middle	USA (Florida)	FMNH
†P. contortus	UF/TRO 14490	1	Miocene middle	USA (Florida)	FMNH
†P. contortus	UF/TRO 14631	3	Miocene middle	USA (Florida)	FMNH
†P. contortus	UF/TRO 15103	2	Miocene middle	USA (Florida)	FMNH
†P. contortus	UF/TRO 15236	1	Miocene late	USA (Florida)	FMNH
†P. contortus	UF/TRO 15241	1	Miocene middle	USA (Florida)	FMNH
†P. contortus	UF/TRO 15442	5	Miocene middle	USA (Florida)	FMNH
†P. contortus	UF/TRO 9881	2	Miocene middle	USA (Florida)	FMNH
