# Supplementary material for: Evolution, diversity, and disparity of the tiger shark lineage Galeocerdo in deep time
Source: Paleobiology. Author manuscript; Available in PMC 2021 Dec 2. (PMC7612061; doi:10.1017/pab.2021.6)
Supplement: Supplementary data [file EMS135981-supplement-Supplementary_data.zip › Classifiers_Galeocerdo.csv]

No	Specimen	NameOriginal	Genus	Species	Position	Epoch	FAD	LAD	Shapespec
1	'alabamensis_holotype.jpeg'	Galabamensis	Physo	Palabamensis	anterior	Eocene	N	N	Palabamensis
2	'acutus_leriche_1910_1_2cm.jpg'	Gacutus	Physo	Pcontortus	anterior	Oligocene	N	N	Pacutus
3	'aduncus_contortus_ward (1).JPG'	Gaduncus	Physo	Pcontortus	anterior	Miocene	N	N	Pcontortus
4	'aduncus_contortus_ward (10).JPG'	Gaduncus	Physo	Pcontortus	anterior	Miocene	N	N	Pcontortus
5	'aduncus_contortus_ward (11).JPG'	Gaduncus	Physo	Pcontortus	anterior	Miocene	N	N	Pcontortus
6	'aduncus_contortus_ward (12).JPG'	Gaduncus	Physo	Pcontortus	anterior	Miocene	N	N	Pcontortus
7	'aduncus_contortus_ward (13).JPG'	Gaduncus	Physo	Pcontortus	anterior	Miocene	N	N	Pcontortus
8	'aduncus_contortus_ward (16).JPG'	Gaduncus	Physo	Pcontortus	anterior	Miocene	N	N	Pcontortus
9	'aduncus_contortus_ward (17).JPG'	Gaduncus	Physo	Pcontortus	anterior	Miocene	N	N	Pcontortus
10	'aduncus_contortus_ward (18).JPG'	Gaduncus	Physo	Pcontortus	anterior	Miocene	N	N	Pcontortus
11	'aduncus_contortus_ward (19).JPG'	Gaduncus	Physo	Pcontortus	anterior	Miocene	N	N	Pcontortus
12	'aduncus_contortus_ward (20).JPG'	Gaduncus	Physo	Pcontortus	anterior	Miocene	N	N	Pcontortus
13	'aduncus_contortus_ward (21).JPG'	Gaduncus	Physo	Pcontortus	anterior	Miocene	N	N	Pcontortus
14	'aduncus_contortus_ward (22).JPG'	Gaduncus	Physo	Pcontortus	anterior	Miocene	N	N	Pcontortus
15	'aduncus_contortus_ward (23).JPG'	Gaduncus	Physo	Pcontortus	anterior	Miocene	N	N	Pcontortus
16	'aduncus_contortus_ward (24).JPG'	Gaduncus	Physo	Pcontortus	anterior	Miocene	N	N	Pcontortus
17	'aduncus_contortus_ward (25).JPG'	Gaduncus	Physo	Pcontortus	anterior	Miocene	N	N	Pcontortus
18	'aduncus_contortus_ward (26).JPG'	Gaduncus	Physo	Pcontortus	anterior	Miocene	N	N	Pcontortus
19	'aduncus_contortus_ward (27).JPG'	Gaduncus	Physo	Pcontortus	anterior	Miocene	N	N	Pcontortus
20	'aduncus_contortus_ward (28).JPG'	Gaduncus	Physo	Pcontortus	anterior	Miocene	N	N	Pcontortus
21	'aduncus_contortus_ward (29).JPG'	Gaduncus	Physo	Pcontortus	anterior	Miocene	N	N	Pcontortus
22	'aduncus_contortus_ward (3).JPG'	Gaduncus	Physo	Pcontortus	anterior	Miocene	N	N	Pcontortus
23	'aduncus_contortus_ward (30).JPG'	Gaduncus	Physo	Pcontortus	anterior	Miocene	N	N	Pcontortus
24	'aduncus_contortus_ward (5).JPG'	Gaduncus	Physo	Pcontortus	anterior	Miocene	N	N	Pcontortus
25	'aduncus_contortus_ward (6).JPG'	Gaduncus	Physo	Pcontortus	anterior	Miocene	N	N	Pcontortus
26	'aduncus_contortus_ward (7).JPG'	Gaduncus	Physo	Pcontortus	anterior	Miocene	N	N	Pcontortus
27	'aduncus_contortus_ward (8).JPG'	Gaduncus	Physo	Pcontortus	anterior	Miocene	N	N	Pcontortus
28	'aduncus_contortus_ward (9).JPG'	Gaduncus	Physo	Pcontortus	anterior	Miocene	N	N	Pcontortus
29	'aduncus_ward (1).JPG'	Gaduncus	Galeo	Gaduncus	anterior	Miocene	23.03	15.97	Gaduncus
30	'aduncus_ward (10).JPG'	Gaduncus	Galeo	Gaduncus	lateral	Miocene	23.03	15.97	Gaduncus
31	'aduncus_ward (12).JPG'	Gaduncus	Galeo	Gaduncus	anterior	Miocene	23.03	15.97	Gaduncus
32	'aduncus_ward (13).JPG'	Gaduncus	Galeo	Gaduncus	anterior	Miocene	23.03	15.97	Gaduncus
33	'aduncus_ward (14).JPG'	Gaduncus	Galeo	Gaduncus	anterior	Miocene	23.03	15.97	Gaduncus
34	'aduncus_ward (15).JPG'	Gaduncus	Galeo	Gaduncus	lateral	Miocene	23.03	15.97	Gaduncus
35	'aduncus_ward (16).JPG'	Gaduncus	Galeo	Gaduncus	anterior	Miocene	23.03	15.97	Gaduncus
36	'aduncus_ward (2).JPG'	Gaduncus	Galeo	Gaduncus	anterior	Miocene	23.03	15.97	Gaduncus
37	'aduncus_ward (22).JPG'	Gaduncus	Galeo	Gaduncus	anterior	Miocene	23.03	15.97	Gaduncus
38	'aduncus_ward (23).JPG'	Gaduncus	Galeo	Gaduncus	anterior	Miocene	23.03	15.97	Gaduncus
39	'aduncus_ward (24).JPG'	Gaduncus	Galeo	Gaduncus	anterior	Miocene	23.03	15.97	Gaduncus
40	'aduncus_ward (25).JPG'	Gaduncus	Galeo	Gaduncus	anterior	Miocene	23.03	15.97	Gaduncus
41	'aduncus_ward (26).JPG'	Gaduncus	Galeo	Gaduncus	anterior	Miocene	23.03	15.97	Gaduncus
42	'aduncus_ward (27).JPG'	Gaduncus	Galeo	Gaduncus	anterior	Miocene	23.03	15.97	Gaduncus
43	'aduncus_ward (28).JPG'	Gaduncus	Galeo	Gaduncus	anterior	Miocene	23.03	15.97	Gaduncus
44	'aduncus_ward (31).JPG'	Gaduncus	Galeo	Gaduncus	anterior	Miocene	23.03	15.97	Gaduncus
45	'aduncus_ward (32).JPG'	Gaduncus	Galeo	Gaduncus	lateral	Miocene	23.03	15.97	Gaduncus
46	'aduncus_ward (34).JPG'	Gaduncus	Galeo	Gaduncus	anterior	Miocene	23.03	15.97	Gaduncus
47	'aduncus_ward (35).JPG'	Gaduncus	Galeo	Gaduncus	anterior	Miocene	23.03	15.97	Gaduncus
48	'aduncus_ward (37).JPG'	Gaduncus	Galeo	Gaduncus	anterior	Miocene	23.03	15.97	Gaduncus
49	'aduncus_ward (38).JPG'	Gaduncus	Galeo	Gaduncus	anterior	Miocene	23.03	15.97	Gaduncus
50	'aduncus_ward (39).JPG'	Gaduncus	Galeo	Gaduncus	anterior	Miocene	23.03	15.97	Gaduncus
51	'aduncus_ward (40).JPG'	Gaduncus	Galeo	Gaduncus	anterior	Miocene	23.03	15.97	Gaduncus
52	'aduncus_ward (41).JPG'	Gaduncus	Galeo	Gaduncus	anterior	Miocene	23.03	15.97	Gaduncus
53	'aduncus_ward (43).JPG'	Gaduncus	Galeo	Gaduncus	anterior	Miocene	23.03	15.97	Gaduncus
54	'aduncus_ward (44).JPG'	Gaduncus	Galeo	Gaduncus	anterior	Miocene	23.03	15.97	Gaduncus
55	'aduncus_ward (46).JPG'	Gaduncus	Galeo	Gaduncus	anterior	Miocene	23.03	15.97	Gaduncus
56	'aduncus_ward (47).JPG'	Gaduncus	Galeo	Gaduncus	anterior	Miocene	23.03	15.97	Gaduncus
57	'aduncus_ward (49).JPG'	Gaduncus	Galeo	Gaduncus	anterior	Miocene	23.03	15.97	Gaduncus
58	'aduncus_ward (5).JPG'	Gaduncus	Galeo	Gaduncus	anterior	Miocene	23.03	15.97	Gaduncus
59	'aduncus_ward (51).JPG'	Gaduncus	Galeo	Gaduncus	anterior	Miocene	23.03	15.97	Gaduncus
60	'aduncus_ward (56).JPG'	Gaduncus	Galeo	Gaduncus	anterior	Miocene	23.03	15.97	Gaduncus
61	'aduncus_ward (57).JPG'	Gaduncus	Galeo	Gaduncus	anterior	Miocene	23.03	15.97	Gaduncus
62	'aduncus_ward (6).JPG'	Gaduncus	Galeo	Gaduncus	anterior	Miocene	23.03	15.97	Gaduncus
63	'aduncus_ward (61).JPG'	Gaduncus	Galeo	Gaduncus	anterior	Miocene	23.03	15.97	Gaduncus
64	'aduncus_ward (64).JPG'	Gaduncus	Galeo	Gaduncus	anterior	Miocene	23.03	15.97	Gaduncus
65	'aduncus_ward (65).JPG'	Gaduncus	Galeo	Gaduncus	anterior	Miocene	23.03	15.97	Gaduncus
66	'aduncus_ward (66).JPG'	Gaduncus	Galeo	Gaduncus	anterior	Miocene	23.03	15.97	Gaduncus
67	'aduncus_ward (67).JPG'	Gaduncus	Galeo	Gaduncus	anterior	Miocene	23.03	15.97	Gaduncus
68	'aduncus_ward (69).JPG'	Gaduncus	Galeo	Gaduncus	anterior	Miocene	23.03	15.97	Gaduncus
69	'aduncus_ward (70).JPG'	Gaduncus	Galeo	Gaduncus	anterior	Miocene	23.03	15.97	Gaduncus
70	'aduncus_ward (71).JPG'	Gaduncus	Galeo	Gaduncus	anterior	Miocene	23.03	15.97	Gaduncus
71	'aduncus_ward (72).JPG'	Gaduncus	Galeo	Gaduncus	anterior	Miocene	23.03	15.97	Gaduncus
72	'aduncus_ward (76).JPG'	Gaduncus	Galeo	Gaduncus	anterior	Miocene	23.03	15.97	Gaduncus
73	'aduncus_ward (78).JPG'	Gaduncus	Galeo	Gaduncus	anterior	Miocene	23.03	15.97	Gaduncus
74	'aduncus_ward (79).JPG'	Gaduncus	Galeo	Gaduncus	anterior	Miocene	23.03	15.97	Gaduncus
75	'aduncus_ward (8).JPG'	Gaduncus	Galeo	Gaduncus	anterior	Miocene	23.03	15.97	Gaduncus
76	'aduncus_ward (80).JPG'	Gaduncus	Galeo	Gaduncus	anterior	Miocene	23.03	15.97	Gaduncus
77	'aduncus_ward (81).JPG'	Gaduncus	Galeo	Gaduncus	anterior	Miocene	23.03	15.97	Gaduncus
78	'aduncus_ward (82).JPG'	Gaduncus	Galeo	Gaduncus	anterior	Miocene	23.03	15.97	Gaduncus
79	'aduncus_ward (84).JPG'	Gaduncus	Galeo	Gaduncus	anterior	Miocene	23.03	15.97	Gaduncus
80	'aduncus_ward (85).JPG'	Gaduncus	Galeo	Gaduncus	anterior	Miocene	23.03	15.97	Gaduncus
81	'aduncus_ward (86).JPG'	Gaduncus	Galeo	Gaduncus	lateral	Miocene	23.03	15.97	Gaduncus
82	'aduncus_ward (87).JPG'	Gaduncus	Galeo	Gaduncus	anterior	Miocene	23.03	15.97	Gaduncus
83	'aduncus_ward (88).JPG'	Gaduncus	Galeo	Gaduncus	anterior	Miocene	23.03	15.97	Gaduncus
84	'aduncus_ward (89).JPG'	Gaduncus	Galeo	Gaduncus	anterior	Miocene	23.03	15.97	Gaduncus
85	'aduncus_ward (9).JPG'	Gaduncus	Galeo	Gaduncus	anterior	Miocene	23.03	15.97	Gaduncus
86	'aduncus_ward (90).JPG'	Gaduncus	Galeo	Gaduncus	anterior	Miocene	23.03	15.97	Gaduncus
87	'aduncus_ward (91).JPG'	Gaduncus	Galeo	Gaduncus	anterior	Miocene	23.03	15.97	Gaduncus
88	'aegypticus_malyshkina_2013_lateral_scale5mm.jpg'	Gaegyptiacus	Physo	Palabamensis	lateral	Eocene	N	N	Palabamensis
89	'bigelowi_patnaik_2014.jpg'	Gbigelowi	Galeo	Gbigelowi	anterior	Miocene	23.03	5.33	Gbigelowi
90	'capellini_lawley_1881_30mm.jpg'	GcapelliniOrg	Galeo	Gcapellini	anterior	Pliocene	5.33	3.6	Gcapellini
91	'casei_lateral_oberkiefer_mueller_1999_2-64cm.tiff'	Gcasei	Galeo	Gcasei	anterior	Miocene	23.03	15.97	Gcasei
92	'casei_lateral_unterkiefer_holotypus_mueller_1999_2-2cm.tiff'	Gcasei	Galeo	Gcasei	anterior	Miocene	23.03	15.97	Gcasei
93	'clarkensis_BMNH_P_13592_paratype_right-lower_9th-tooth.JPG'	Geaglesomei	Galeo	Geaglesomei	lateral	Eocene	47.8	41.2	Geaglesomei
94	'clarkensis_BMNH_P_30457_paratype.JPG'	Gclarkensis	Galeo	Gclarkensis	lateral	Eocene	47.8	38.0	Gclarkensis
95	'clarkensis_BMNH_P_30501_holotype.JPG'	Gclarkensis	Galeo	Gclarkensis	anterior	Eocene	47.8	38.0	Gclarkensis
96	'cuvier_dosreis_2005.jpg'	Gcuvier	Galeo	Gdosreis	anterior	Miocene	23.03	15.97	Gdosreis
97	'davisi_davis_1888_2-032cm.jpg'	Gdavisi	Galeo	Gdavisi	lateral	Miocene	23.03	5.33	Gdavisi
98	'eaglesomei_underwood_2011_lateral_CGM_60025_2_35cm.jpg'	Geaglesomei	Galeo	Geaglesomei	anterior	Eocene	56.0	33.9	Geaglesomei
99	'eaglesomi_BMNH_P_13577_paratype_left-upper_3rd-tooth.JPG'	Geaglesomei	Galeo	Geaglesomei	anterior	Eocene	47.8	41.2	Geaglesomei
100	'eaglesomi_BMNH_P_13578_paratype_left-upper_2nd-tooth.JPG'	Geaglesomei	Galeo	Geaglesomei	anterior	Eocene	47.8	41.2	Geaglesomei
101	'eaglesomi_BMNH_P_13579_holotype_left-upper_4th-tooth.JPG'	Geaglesomei	Galeo	Geaglesomei	anterior	Eocene	47.8	41.2	Geaglesomei
102	'eaglesomi_BMNH_P_13580_paratype_left-upper_5th-tooth.JPG'	Geaglesomei	Galeo	Geaglesomei	anterior	Eocene	47.8	41.2	Geaglesomei
103	'eaglesomi_BMNH_P_13581_paratype_left-upper_6th-tooth.JPG'	Geaglesomei	Galeo	Geaglesomei	anterior	Eocene	47.8	41.2	Geaglesomei
104	'eaglesomi_BMNH_P_13582_paratype_left-upper_7th-tooth.JPG'	Geaglesomei	Galeo	Geaglesomei	lateral	Eocene	47.8	41.2	Geaglesomei
105	'eaglesomi_BMNH_P_13583_paratype_left-upper_9th-tooth.JPG'	Geaglesomei	Galeo	Geaglesomei	lateral	Eocene	47.8	41.2	Geaglesomei
106	'eaglesomi_BMNH_P_13586_paratype_right-upper_5-6th-tooth.JPG'	Geaglesomei	Galeo	Geaglesomei	anterior	Eocene	47.8	41.2	Geaglesomei
107	'eaglesomi_BMNH_P_13588_paratype_left-lower_3rd-tooth.JPG'	Geaglesomei	Galeo	Geaglesomei	anterior	Eocene	47.8	41.2	Geaglesomei
108	'eaglesomi_BMNH_P_13589_paratype_right-lower_8th-tooth.JPG'	Geaglesomei	Galeo	Geaglesomei	lateral	Eocene	47.8	41.2	Geaglesomei
109	'eaglesomi_BMNH_P_13591_paratype_left-lower_7th-tooth.JPG'	Geaglesomei	Galeo	Geaglesomei	lateral	Eocene	47.8	41.2	Geaglesomei
110	'eaglesomi_BMNH_P_13593_paratype_right-lower_10th-tooth.JPG'	Geaglesomei	Galeo	Geaglesomei	lateral	Eocene	47.8	41.2	Geaglesomei
111	'eaglesomi_BMNH_P_73677.JPG'	Geaglesomei	Galeo	Geaglesomei	anterior	Eocene	38.0	33.9	Geaglesomei
112	'Evomorg_Cuvier_1_OK_links_r1f2.JPG'	Gcuvier	Galeo	Gcuvier	anterior	Holocene	0.0042	0	Gcuvier
113	'Evomorg_Cuvier_1_OK_links_r3f2.JPG'	Gcuvier	Galeo	Gcuvier	anterior	Holocene	0.0042	0	Gcuvier
114	'Evomorg_Cuvier_1_OK_links_r4f2.JPG'	Gcuvier	Galeo	Gcuvier	anterior	Holocene	0.0042	0	Gcuvier
115	'Evomorg_Cuvier_1_OK_links_r5f2.JPG'	Gcuvier	Galeo	Gcuvier	lateral	Holocene	0.0042	0	Gcuvier
116	'Evomorg_Cuvier_1_OK_links_r6f2.JPG'	Gcuvier	Galeo	Gcuvier	lateral	Holocene	0.0042	0	Gcuvier
117	'Evomorg_Cuvier_1_OK_links_r8f2.JPG'	Gcuvier	Galeo	Gcuvier	lateral	Holocene	0.0042	0	Gcuvier
118	'Evomorg_Cuvier_1_OK_rechts_r1f2.JPG'	Gcuvier	Galeo	Gcuvier	anterior	Holocene	0.0042	0	Gcuvier
119	'Evomorg_Cuvier_1_OK_rechts_r3f2.JPG'	Gcuvier	Galeo	Gcuvier	anterior	Holocene	0.0042	0	Gcuvier
120	'Evomorg_Cuvier_1_OK_rechts_r6f2.JPG'	Gcuvier	Galeo	Gcuvier	lateral	Holocene	0.0042	0	Gcuvier
121	'Evomorg_Cuvier_1_UK_links_r4f2.JPG'	Gcuvier	Galeo	Gcuvier	anterior	Holocene	0.0042	0	Gcuvier
122	'Evomorg_Cuvier_2_OK_links_r10f1.JPG'	Gcuvier	Galeo	Gcuvier	lateral	Holocene	0.0042	0	Gcuvier
123	'Evomorg_Cuvier_2_OK_links_r1f1.JPG'	Gcuvier	Galeo	Gcuvier	anterior	Holocene	0.0042	0	Gcuvier
124	'Evomorg_Cuvier_2_OK_links_r2f1.JPG'	Gcuvier	Galeo	Gcuvier	anterior	Holocene	0.0042	0	Gcuvier
125	'Evomorg_Cuvier_2_OK_links_r3f1.JPG'	Gcuvier	Galeo	Gcuvier	anterior	Holocene	0.0042	0	Gcuvier
126	'Evomorg_Cuvier_2_OK_links_r4f1.JPG'	Gcuvier	Galeo	Gcuvier	anterior	Holocene	0.0042	0	Gcuvier
127	'Evomorg_Cuvier_2_OK_links_r5f1.JPG'	Gcuvier	Galeo	Gcuvier	lateral	Holocene	0.0042	0	Gcuvier
128	'Evomorg_Cuvier_2_OK_links_r6f1.JPG'	Gcuvier	Galeo	Gcuvier	lateral	Holocene	0.0042	0	Gcuvier
129	'Evomorg_Cuvier_2_OK_links_r7f1.JPG'	Gcuvier	Galeo	Gcuvier	lateral	Holocene	0.0042	0	Gcuvier
130	'Evomorg_Cuvier_2_OK_links_r8f1.JPG'	Gcuvier	Galeo	Gcuvier	lateral	Holocene	0.0042	0	Gcuvier
131	'Evomorg_Cuvier_2_OK_links_r9f1.JPG'	Gcuvier	Galeo	Gcuvier	lateral	Holocene	0.0042	0	Gcuvier
132	'Evomorg_Cuvier_2_OK_rechts_r10f1.JPG'	Gcuvier	Galeo	Gcuvier	lateral	Holocene	0.0042	0	Gcuvier
133	'Evomorg_Cuvier_2_OK_rechts_r1f1.JPG'	Gcuvier	Galeo	Gcuvier	anterior	Holocene	0.0042	0	Gcuvier
134	'Evomorg_Cuvier_2_OK_rechts_r2f1.JPG'	Gcuvier	Galeo	Gcuvier	anterior	Holocene	0.0042	0	Gcuvier
135	'Evomorg_Cuvier_2_OK_rechts_r3f1.JPG'	Gcuvier	Galeo	Gcuvier	anterior	Holocene	0.0042	0	Gcuvier
136	'Evomorg_Cuvier_2_OK_rechts_r4f1.JPG'	Gcuvier	Galeo	Gcuvier	anterior	Holocene	0.0042	0	Gcuvier
137	'Evomorg_Cuvier_2_OK_rechts_r5f1.JPG'	Gcuvier	Galeo	Gcuvier	lateral	Holocene	0.0042	0	Gcuvier
138	'Evomorg_Cuvier_2_OK_rechts_r6f1.JPG'	Gcuvier	Galeo	Gcuvier	lateral	Holocene	0.0042	0	Gcuvier
139	'Evomorg_Cuvier_2_OK_rechts_r7f1.JPG'	Gcuvier	Galeo	Gcuvier	lateral	Holocene	0.0042	0	Gcuvier
140	'Evomorg_Cuvier_2_OK_rechts_r8f1.JPG'	Gcuvier	Galeo	Gcuvier	lateral	Holocene	0.0042	0	Gcuvier
141	'Evomorg_Cuvier_2_UK_links_r1f2.JPG'	Gcuvier	Galeo	Gcuvier	anterior	Holocene	0.0042	0	Gcuvier
142	'Evomorg_Cuvier_2_UK_links_r3f2.JPG'	Gcuvier	Galeo	Gcuvier	anterior	Holocene	0.0042	0	Gcuvier
143	'Evomorg_Cuvier_2_UK_links_r4f1.JPG'	Gcuvier	Galeo	Gcuvier	anterior	Holocene	0.0042	0	Gcuvier
144	'Evomorg_Cuvier_2_UK_links_r4f2.JPG'	Gcuvier	Galeo	Gcuvier	anterior	Holocene	0.0042	0	Gcuvier
145	'Evomorg_Cuvier_2_UK_links_r5f1.JPG'	Gcuvier	Galeo	Gcuvier	anterior	Holocene	0.0042	0	Gcuvier
146	'Evomorg_Cuvier_2_UK_links_r6f1.JPG'	Gcuvier	Galeo	Gcuvier	anterior	Holocene	0.0042	0	Gcuvier
147	'Evomorg_Cuvier_2_UK_links_r6f2.JPG'	Gcuvier	Galeo	Gcuvier	anterior	Holocene	0.0042	0	Gcuvier
148	'Evomorg_Cuvier_2_UK_links_r7f1.JPG'	Gcuvier	Galeo	Gcuvier	anterior	Holocene	0.0042	0	Gcuvier
149	'Evomorg_Cuvier_2_UK_links_r7f2.JPG'	Gcuvier	Galeo	Gcuvier	anterior	Holocene	0.0042	0	Gcuvier
150	'Evomorg_Cuvier_2_UK_links_r8f1.JPG'	Gcuvier	Galeo	Gcuvier	anterior	Holocene	0.0042	0	Gcuvier
151	'Evomorg_Cuvier_2_UK_rechts_r10f1.JPG'	Gcuvier	Galeo	Gcuvier	lateral	Holocene	0.0042	0	Gcuvier
152	'Evomorg_Cuvier_2_UK_rechts_r1f1.JPG'	Gcuvier	Galeo	Gcuvier	anterior	Holocene	0.0042	0	Gcuvier
153	'Evomorg_Cuvier_2_UK_rechts_r1f2.JPG'	Gcuvier	Galeo	Gcuvier	anterior	Holocene	0.0042	0	Gcuvier
154	'Evomorg_Cuvier_2_UK_rechts_r2f1.JPG'	Gcuvier	Galeo	Gcuvier	anterior	Holocene	0.0042	0	Gcuvier
155	'Evomorg_Cuvier_2_UK_rechts_r3f1.JPG'	Gcuvier	Galeo	Gcuvier	anterior	Holocene	0.0042	0	Gcuvier
156	'Evomorg_Cuvier_2_UK_rechts_r3f2.JPG'	Gcuvier	Galeo	Gcuvier	anterior	Holocene	0.0042	0	Gcuvier
157	'Evomorg_Cuvier_2_UK_rechts_r4f1.JPG'	Gcuvier	Galeo	Gcuvier	anterior	Holocene	0.0042	0	Gcuvier
158	'Evomorg_Cuvier_2_UK_rechts_r4f2.JPG'	Gcuvier	Galeo	Gcuvier	anterior	Holocene	0.0042	0	Gcuvier
159	'Evomorg_Cuvier_2_UK_rechts_r5f1.JPG'	Gcuvier	Galeo	Gcuvier	lateral	Holocene	0.0042	0	Gcuvier
160	'Evomorg_Cuvier_2_UK_rechts_r5f2.JPG'	Gcuvier	Galeo	Gcuvier	lateral	Holocene	0.0042	0	Gcuvier
161	'Evomorg_Cuvier_2_UK_rechts_r6f1.JPG'	Gcuvier	Galeo	Gcuvier	lateral	Holocene	0.0042	0	Gcuvier
162	'Evomorg_Cuvier_2_UK_rechts_r7f1.JPG'	Gcuvier	Galeo	Gcuvier	lateral	Holocene	0.0042	0	Gcuvier
163	'Evomorg_Cuvier_3_OK_links_r1f1.JPG'	Gcuvier	Galeo	Gcuvier	anterior	Holocene	0.0042	0	Gcuvier
164	'Evomorg_Cuvier_3_OK_links_r1f2.JPG'	Gcuvier	Galeo	Gcuvier	anterior	Holocene	0.0042	0	Gcuvier
165	'Evomorg_Cuvier_3_OK_links_r2f1.JPG'	Gcuvier	Galeo	Gcuvier	anterior	Holocene	0.0042	0	Gcuvier
166	'Evomorg_Cuvier_3_OK_links_r3f1.JPG'	Gcuvier	Galeo	Gcuvier	anterior	Holocene	0.0042	0	Gcuvier
167	'Evomorg_Cuvier_3_OK_links_r3f2.JPG'	Gcuvier	Galeo	Gcuvier	anterior	Holocene	0.0042	0	Gcuvier
168	'Evomorg_Cuvier_3_OK_links_r4f1.JPG'	Gcuvier	Galeo	Gcuvier	anterior	Holocene	0.0042	0	Gcuvier
169	'Evomorg_Cuvier_3_OK_links_r5f2.JPG'	Gcuvier	Galeo	Gcuvier	lateral	Holocene	0.0042	0	Gcuvier
170	'Evomorg_Cuvier_3_OK_links_r6f1.JPG'	Gcuvier	Galeo	Gcuvier	lateral	Holocene	0.0042	0	Gcuvier
171	'Evomorg_Cuvier_3_OK_rechts_r1f1.JPG'	Gcuvier	Galeo	Gcuvier	anterior	Holocene	0.0042	0	Gcuvier
172	'Evomorg_Cuvier_3_OK_rechts_r1f2.JPG'	Gcuvier	Galeo	Gcuvier	anterior	Holocene	0.0042	0	Gcuvier
173	'Evomorg_Cuvier_3_OK_rechts_r2f1.JPG'	Gcuvier	Galeo	Gcuvier	anterior	Holocene	0.0042	0	Gcuvier
174	'Evomorg_Cuvier_3_OK_rechts_r3f2.JPG'	Gcuvier	Galeo	Gcuvier	anterior	Holocene	0.0042	0	Gcuvier
175	'Evomorg_Cuvier_3_OK_rechts_r4f1.JPG'	Gcuvier	Galeo	Gcuvier	anterior	Holocene	0.0042	0	Gcuvier
176	'Evomorg_Cuvier_3_OK_rechts_r5f1.JPG'	Gcuvier	Galeo	Gcuvier	lateral	Holocene	0.0042	0	Gcuvier
177	'Evomorg_Cuvier_3_OK_rechts_r6f1.JPG'	Gcuvier	Galeo	Gcuvier	lateral	Holocene	0.0042	0	Gcuvier
178	'Evomorg_Cuvier_3_OK_rechts_r6f2.JPG'	Gcuvier	Galeo	Gcuvier	lateral	Holocene	0.0042	0	Gcuvier
179	'Evomorg_Cuvier_3_OK_rechts_r7f2.JPG'	Gcuvier	Galeo	Gcuvier	lateral	Holocene	0.0042	0	Gcuvier
180	'Evomorg_Cuvier_3_UK_links_r10f2.JPG'	Gcuvier	Galeo	Gcuvier	lateral	Holocene	0.0042	0	Gcuvier
181	'Evomorg_Cuvier_3_UK_links_r2f1.JPG'	Gcuvier	Galeo	Gcuvier	anterior	Holocene	0.0042	0	Gcuvier
182	'Evomorg_Cuvier_3_UK_links_r2f2.JPG'	Gcuvier	Galeo	Gcuvier	anterior	Holocene	0.0042	0	Gcuvier
183	'Evomorg_Cuvier_3_UK_links_r3f1.JPG'	Gcuvier	Galeo	Gcuvier	anterior	Holocene	0.0042	0	Gcuvier
184	'Evomorg_Cuvier_3_UK_links_r3f2.JPG'	Gcuvier	Galeo	Gcuvier	anterior	Holocene	0.0042	0	Gcuvier
185	'Evomorg_Cuvier_3_UK_links_r4f1.JPG'	Gcuvier	Galeo	Gcuvier	anterior	Holocene	0.0042	0	Gcuvier
186	'Evomorg_Cuvier_3_UK_links_r4f2.JPG'	Gcuvier	Galeo	Gcuvier	anterior	Holocene	0.0042	0	Gcuvier
187	'Evomorg_Cuvier_3_UK_links_r5f1.JPG'	Gcuvier	Galeo	Gcuvier	lateral	Holocene	0.0042	0	Gcuvier
188	'Evomorg_Cuvier_3_UK_links_r5f2.JPG'	Gcuvier	Galeo	Gcuvier	lateral	Holocene	0.0042	0	Gcuvier
189	'Evomorg_Cuvier_3_UK_links_r6f1.JPG'	Gcuvier	Galeo	Gcuvier	lateral	Holocene	0.0042	0	Gcuvier
190	'Evomorg_Cuvier_3_UK_links_r7f2.JPG'	Gcuvier	Galeo	Gcuvier	lateral	Holocene	0.0042	0	Gcuvier
191	'Evomorg_Cuvier_3_UK_links_r8f2.JPG'	Gcuvier	Galeo	Gcuvier	lateral	Holocene	0.0042	0	Gcuvier
192	'Evomorg_Cuvier_3_UK_links_r9f2.JPG'	Gcuvier	Galeo	Gcuvier	lateral	Holocene	0.0042	0	Gcuvier
193	'Evomorg_Cuvier_3_UK_rechts_r1f1.JPG'	Gcuvier	Galeo	Gcuvier	anterior	Holocene	0.0042	0	Gcuvier
194	'Evomorg_Cuvier_3_UK_rechts_r1f2.JPG'	Gcuvier	Galeo	Gcuvier	anterior	Holocene	0.0042	0	Gcuvier
195	'Evomorg_Cuvier_3_UK_rechts_r2f1.JPG'	Gcuvier	Galeo	Gcuvier	anterior	Holocene	0.0042	0	Gcuvier
196	'Evomorg_Cuvier_3_UK_rechts_r3f2.JPG'	Gcuvier	Galeo	Gcuvier	anterior	Holocene	0.0042	0	Gcuvier
197	'Evomorg_Cuvier_3_UK_rechts_r5f2.JPG'	Gcuvier	Galeo	Gcuvier	lateral	Holocene	0.0042	0	Gcuvier
198	'Evomorg_Cuvier_3_UK_rechts_r6f1.JPG'	Gcuvier	Galeo	Gcuvier	lateral	Holocene	0.0042	0	Gcuvier
199	'Evomorg_Cuvier_3_UK_rechts_r8f1.JPG'	Gcuvier	Galeo	Gcuvier	lateral	Holocene	0.0042	0	Gcuvier
200	'Evomorg_Cuvier_3_UK_rechts_r9f1.JPG'	Gcuvier	Galeo	Gcuvier	lateral	Holocene	0.0042	0	Gcuvier
201	'FMNH_2_cuvieri_207_UF_11181.JPG'	Gcuvier	Galeo	Gcuvier	anterior	Pliocene	10.3	4.9	Gcuvier
202	'FMNH_2_cuvieri_207_UF_11487-511_UF_11506.JPG'	Gcuvier	Galeo	Gcuvier	lateral	Pliocene	10.3	4.9	Gcuvier
203	'FMNH_2_cuvieri_207_UF_11487-511_UF_15489.JPG'	Gcuvier	Galeo	Gcuvier	anterior	Pliocene	10.3	4.9	Gcuvier
204	'FMNH_2_cuvieri_207_UF_11487-511_UF_15511.JPG'	Gcuvier	Galeo	Gcuvier	lateral	Pliocene	10.3	4.9	Gcuvier
205	'FMNH_2_cuvieri_207_UF_14229-80_UF_14229.JPG'	Gcuvier	Galeo	Gcuvier	lateral	Pliocene	10.3	4.9	Gcuvier
206	'FMNH_2_cuvieri_207_UF_14229-80_UF_17979.JPG'	Gcuvier	Galeo	Gcuvier	anterior	Pliocene	10.3	4.9	Gcuvier
207	'FMNH_2_cuvieri_207_UF_14229-80_UF_17980.JPG'	Gcuvier	Galeo	Gcuvier	lateral	Pliocene	10.3	4.9	Gcuvier
208	'FMNH_2_cuvieri_207_UF_17860_sp_1.JPG'	Gcuvier	Galeo	Gcuvier	lateral	Pliocene	10.3	4.9	Gcuvier
209	'FMNH_2_cuvieri_207_UF_17860_sp_3.JPG'	Gcuvier	Galeo	Gcuvier	lateral	Pliocene	10.3	4.9	Gcuvier
210	'FMNH_2_cuvieri_207_UF_227304.JPG'	Gcuvier	Galeo	Gcuvier	lateral	Pliocene	10.3	4.9	Gcuvier
211	'FMNH_2_cuvieri_207_UF_227889.JPG'	Gcuvier	Galeo	Gcuvier	anterior	Pliocene	10.3	4.9	Gcuvier
212	'FMNH_2_cuvieri_207_UF_2287871-73_UF_227871.JPG'	Gcuvier	Galeo	Gcuvier	lateral	Pliocene	10.3	4.9	Gcuvier
213	'FMNH_2_cuvieri_207_UF_2287871-73_UF_22873.JPG'	Gcuvier	Galeo	Gcuvier	lateral	Pliocene	10.3	4.9	Gcuvier
214	'FMNH_2_cuvieri_207_UF_228801_sp_3.JPG'	Gcuvier	Galeo	Gcuvier	lateral	Pliocene	10.3	4.9	Gcuvier
215	'FMNH_2_cuvieri_207_UF_3803-33_UF_3803.JPG'	Gcuvier	Galeo	Gcuvier	lateral	Pliocene	10.3	4.9	Gcuvier
216	'FMNH_2_cuvieri_207_UF_3803-33_UF_3804.JPG'	Gcuvier	Galeo	Gcuvier	lateral	Pliocene	10.3	4.9	Gcuvier
217	'FMNH_2_cuvieri_207_UF_3803-33_UF_3808.JPG'	Gcuvier	Galeo	Gcuvier	lateral	Pliocene	10.3	4.9	Gcuvier
218	'FMNH_2_cuvieri_207_UF_3841-66_UF_3841.JPG'	Gcuvier	Galeo	Gcuvier	anterior	Pliocene	10.3	4.9	Gcuvier
219	'FMNH_2_cuvieri_207_UF_3841-66_UF_3862.JPG'	Gcuvier	Galeo	Gcuvier	anterior	Pliocene	10.3	4.9	Gcuvier
220	'FMNH_2_cuvieri_207_UF_3841-66_UF_3866.JPG'	Gcuvier	Galeo	Gcuvier	anterior	Pliocene	10.3	4.9	Gcuvier
221	'FMNH_2_cuvieri_207_UF_5447-77_UF_5448.JPG'	Gcuvier	Galeo	Gcuvier	anterior	Pliocene	10.3	4.9	Gcuvier
222	'FMNH_2_cuvieri_207_UF_5447-77_UF_5451.JPG'	Gcuvier	Galeo	Gcuvier	anterior	Pliocene	10.3	4.9	Gcuvier
223	'FMNH_2_cuvieri_207_UF_5447-77_UF_5459.JPG'	Gcuvier	Galeo	Gcuvier	anterior	Pliocene	10.3	4.9	Gcuvier
224	'FMNH_2_cuvieri_207_UF_5447-77_UF_5477.JPG'	Gcuvier	Galeo	Gcuvier	anterior	Pliocene	10.3	4.9	Gcuvier
225	'FMNH_2_cuvieri_207_UF_5604-34_UF_5634.JPG'	Gcuvier	Galeo	Gcuvier	lateral	Pliocene	10.3	4.9	Gcuvier
226	'FMNH_2_cuvieri_207_UF_5679-95_UF_5682.JPG'	Gcuvier	Galeo	Gcuvier	anterior	Pliocene	10.3	4.9	Gcuvier
227	'FMNH_2_cuvieri_207_UF_5701-17_UF_5716.JPG'	Gcuvier	Galeo	Gcuvier	lateral	Pliocene	10.3	4.9	Gcuvier
228	'FMNH_2_cuvieri_207_UF_5701-17_UF_5717.JPG'	Gcuvier	Galeo	Gcuvier	anterior	Pliocene	10.3	4.9	Gcuvier
229	'FMNH_2_cuvieri_207_UF_5746-54_UF_5750.JPG'	Gcuvier	Galeo	Gcuvier	anterior	Pliocene	10.3	4.9	Gcuvier
230	'FMNH_2_cuvieri_207_UF_5746-54_UF_5751.JPG'	Gcuvier	Galeo	Gcuvier	anterior	Pliocene	10.3	4.9	Gcuvier
231	'FMNH_2_cuvieri_207_UF_8604-7_UF_8604.JPG'	Gcuvier	Galeo	Gcuvier	lateral	Pliocene	10.3	4.9	Gcuvier
232	'FMNH_2_cuvieri_207_UF_8943-54_UF_8952.JPG'	Gcuvier	Galeo	Gcuvier	anterior	Pliocene	10.3	4.9	Gcuvier
233	'FMNH_2_cuvieri_207_UF_9233-88_UF_9244.JPG'	Gcuvier	Galeo	Gcuvier	lateral	Pliocene	10.3	4.9	Gcuvier
234	'FMNH_2_cuvieri_207_UF_9233-88_UF_9252.JPG'	Gcuvier	Galeo	Gcuvier	anterior	Pliocene	10.3	4.9	Gcuvier
235	'FMNH_2_cuvieri_207_UF_o_Nr_2.JPG'	Gcuvier	Galeo	Gcuvier	lateral	Pliocene	5.33	2.58	Gcuvier
236	'FMNH_2_cuvieri_207_UF_o_Nr_sp_2.JPG'	Gcuvier	Galeo	Gcuvier	anterior	Pliocene	5.33	2.58	Gcuvier
237	'FMNH_aduncus_83_UF_11630_sp_1.JPG'	Gaduncus	Physo	Pcontortus	lateral	Miocene	N	N	Pcontortus
238	'FMNH_aduncus_83_UF_11630_sp_3.JPG'	Gaduncus	Galeo	Gaduncus	lateral	Miocene	16.3	13.6	Gaduncus
239	'FMNH_aduncus_83_UF_15237_sp_3.JPG'	Gaduncus	Galeo	Gaduncus	lateral	Miocene	16.3	4.9	Gaduncus
240	'FMNH_aduncus_83_UF_217131_sp_1.JPG'	Gaduncus	Galeo	Gaduncus	lateral	Miocene	13.6	10.3	Gaduncus
241	'FMNH_aduncus_83_UF_217131_sp_2.JPG'	Gaduncus	Galeo	Gcuvier	anterior	Miocene	13.6	10.3	Gcuvier
242	'FMNH_aduncus_83_UF_217131_sp_3.JPG'	Gaduncus	Galeo	Gaduncus	anterior	Miocene	13.6	10.3	Gaduncus
243	'FMNH_aduncus_83_UF_217131_sp_4.JPG'	Gaduncus	Galeo	Gcuvier	anterior	Miocene	13.6	10.3	Gcuvier
244	'FMNH_aduncus_83_UF_217131_sp_5.JPG'	Gaduncus	Galeo	Gcuvier	anterior	Miocene	13.6	10.3	Gcuvier
245	'FMNH_aduncus_83_UF_231021.JPG'	Gaduncus	Galeo	Gcuvier	anterior	Miocene	13.6	10.3	Gcuvier
246	'FMNH_aduncus_83_UF_232400-19_UF_232400.JPG'	Gaduncus	Galeo	Gcuvier	lateral	Miocene	16.3	13.6	Gcuvier
247	'FMNH_aduncus_83_UF_232400-19_UF_232401.JPG'	Gaduncus	Galeo	Gcuvier	lateral	Miocene	16.3	13.6	Gcuvier
248	'FMNH_aduncus_83_UF_232400-19_UF_232403.JPG'	Gaduncus	Galeo	Gcuvier	lateral	Miocene	16.3	13.6	Gcuvier
249	'FMNH_aduncus_83_UF_232400-19_UF_232404.JPG'	Gaduncus	Galeo	Gcuvier	lateral	Miocene	16.3	13.6	Gcuvier
250	'FMNH_aduncus_83_UF_232400-19_UF_232405.JPG'	Gaduncus	Galeo	Gaduncus	lateral	Miocene	16.3	13.6	Gaduncus
251	'FMNH_aduncus_83_UF_232400-19_UF_232406.JPG'	Gaduncus	Galeo	Gcuvier	lateral	Miocene	16.3	13.6	Gcuvier
252	'FMNH_aduncus_83_UF_232400-19_UF_232407.JPG'	Gaduncus	Galeo	Gcuvier	lateral	Miocene	16.3	13.6	Gcuvier
253	'FMNH_aduncus_83_UF_232400-19_UF_232408.JPG'	Gaduncus	Galeo	Gmayum	anterior	Miocene	16.3	13.6	Gmayum
254	'FMNH_aduncus_83_UF_232400-19_UF_232409.JPG'	Gaduncus	Galeo	Gaduncus	lateral	Miocene	16.3	13.6	Gaduncus
255	'FMNH_aduncus_83_UF_232400-19_UF_232411.JPG'	Gaduncus	Galeo	Gaduncus	anterior	Miocene	16.3	13.6	Gaduncus
256	'FMNH_aduncus_83_UF_232400-19_UF_232412.JPG'	Gaduncus	Galeo	Gcuvier	lateral	Miocene	16.3	13.6	Gcuvier
257	'FMNH_aduncus_83_UF_232400-19_UF_232413.JPG'	Gaduncus	Galeo	Gaduncus	lateral	Miocene	16.3	13.6	Gaduncus
258	'FMNH_aduncus_83_UF_232400-19_UF_232414.JPG'	Gaduncus	Galeo	Gaduncus	lateral	Miocene	16.3	13.6	Gaduncus
259	'FMNH_aduncus_83_UF_232400-19_UF_232416.JPG'	Gaduncus	Galeo	Gaduncus	lateral	Miocene	16.3	13.6	Gaduncus
260	'FMNH_aduncus_83_UF_232400-19_UF_232417.JPG'	Gaduncus	Galeo	Gcuvier	lateral	Miocene	16.3	13.6	Gcuvier
261	'FMNH_aduncus_83_UF_232400-19_UF_232418.JPG'	Gaduncus	Galeo	Gcuvier	lateral	Miocene	16.3	13.6	Gcuvier
262	'FMNH_aduncus_83_UF_232421-25_UF_232425.JPG'	Gaduncus	Galeo	Gcuvier	lateral	Miocene	16.3	13.6	Gcuvier
263	'FMNH_aduncus_83_UF_234250-53_UF_234250.JPG'	Gaduncus	Galeo	Gcuvier	lateral	Miocene	13.6	10.3	Gcuvier
264	'FMNH_aduncus_83_UF_240416-500_UF_240435.JPG'	Gaduncus	Galeo	Gcuvier	anterior	Miocene	11.63	5.33	Gcuvier
265	'FMNH_aduncus_83_UF_240416-500_UF_240437.JPG'	Gaduncus	Galeo	Gcuvier	anterior	Miocene	11.63	5.33	Gcuvier
266	'FMNH_aduncus_83_UF_240416-500_UF_240438.JPG'	Gaduncus	Galeo	Gcuvier	lateral	Miocene	11.63	5.33	Gcuvier
267	'FMNH_aduncus_83_UF_240416-500_UF_240450.JPG'	Gaduncus	Galeo	Gcuvier	anterior	Miocene	11.63	5.33	Gcuvier
268	'FMNH_aduncus_83_UF_240416-500_UF_240491.JPG'	Gaduncus	Galeo	Gcuvier	anterior	Miocene	11.63	5.33	Gcuvier
269	'FMNH_aduncus_83_UF_240416-500_UF_240496.JPG'	Gaduncus	Galeo	Gcuvier	lateral	Miocene	11.63	5.33	Gcuvier
270	'FMNH_aduncus_83_UF_240416-500_UF_240500.JPG'	Gaduncus	Galeo	Gcuvier	anterior	Miocene	11.63	5.33	Gcuvier
271	'FMNH_aduncus_83_UF_278633.JPG'	Gaduncus	Galeo	Gcuvier	lateral	Miocene	16.3	13.6	Gcuvier
272	'FMNH_aduncus_83_UF_28780_sp_10.JPG'	Gaduncus	Galeo	Gcuvier	anterior	Miocene	16.3	13.6	Gcuvier
273	'FMNH_aduncus_83_UF_28780_sp_7.JPG'	Gaduncus	Galeo	Gcuvier	lateral	Miocene	16.3	13.6	Gcuvier
274	'FMNH_aduncus_83_UF_28780_sp_8.JPG'	Gaduncus	Galeo	Gcuvier	lateral	Miocene	16.3	13.6	Gcuvier
275	'FMNH_aduncus_83_UF_28780_sp_9.JPG'	Gaduncus	Galeo	Gcuvier	lateral	Miocene	16.3	13.6	Gcuvier
276	'FMNH_aduncus_83_UF_65552_sp_1.JPG'	Gaduncus	Galeo	Gcuvier	lateral	Miocene	16.3	13.6	Gcuvier
277	'FMNH_contortus_76_UF_11514-7_UF_11515.JPG'	Gcontortus	Physo	Pcontortus	lateral	Miocene	N	N	Pcontortus
278	'FMNH_contortus_76_UF_14490.JPG'	Gcontortus	Physo	Pcontortus	anterior	Miocene	N	N	Pcontortus
279	'FMNH_contortus_76_UF_14631_2.JPG'	Gcontortus	Physo	Pcontortus	anterior	Miocene	N	N	Pcontortus
280	'FMNH_contortus_76_UF_14631_3.JPG'	Gcontortus	Physo	Pcontortus	anterior	Miocene	N	N	Pcontortus
281	'FMNH_contortus_76_UF_14631_4.JPG'	Gcontortus	Physo	Pcontortus	anterior	Miocene	N	N	Pcontortus
282	'FMNH_contortus_76_UF_15103_3.JPG'	Gcontortus	Physo	Pcontortus	anterior	Miocene	N	N	Pcontortus
283	'FMNH_contortus_76_UF_15103_4.JPG'	Gcontortus	Physo	Pcontortus	lateral	Miocene	N	N	Pcontortus
284	'FMNH_contortus_76_UF_15236_4.JPG'	Gcontortus	Physo	Pcontortus	anterior	Miocene	N	N	Pcontortus
285	'FMNH_contortus_76_UF_15241_1.JPG'	Gcontortus	Physo	Pcontortus	lateral	Miocene	N	N	Pcontortus
286	'FMNH_contortus_76_UF_15442_1.JPG'	Gcontortus	Physo	Pcontortus	lateral	Miocene	N	N	Pcontortus
287	'FMNH_contortus_76_UF_15442_10.JPG'	Gcontortus	Physo	Pcontortus	anterior	Miocene	N	N	Pcontortus
288	'FMNH_contortus_76_UF_15442_3.JPG'	Gcontortus	Physo	Pcontortus	lateral	Miocene	N	N	Pcontortus
289	'FMNH_contortus_76_UF_15442_4.JPG'	Gcontortus	Physo	Pcontortus	anterior	Miocene	N	N	Pcontortus
290	'FMNH_contortus_76_UF_15442_8.JPG'	Gcontortus	Physo	Pcontortus	lateral	Miocene	N	N	Pcontortus
291	'FMNH_contortus_76_UF_227864.JPG'	Gcontortus	Physo	Pcontortus	lateral	Pliocene	N	N	Pcontortus
292	'FMNH_contortus_76_UF_22824.JPG'	Gcontortus	Physo	Pcontortus	anterior	Miocene	N	N	Pcontortus
293	'FMNH_contortus_76_UF_231007.JPG'	Gcontortus	Physo	Pcontortus	anterior	Miocene	N	N	Pcontortus
294	'FMNH_contortus_76_UF_231020.JPG'	Gcontortus	Physo	Pcontortus	anterior	Miocene	N	N	Pcontortus
295	'FMNH_contortus_76_UF_231211-17_UF_231211.JPG'	Gcontortus	Physo	Pcontortus	anterior	Miocene	N	N	Pcontortus
296	'FMNH_contortus_76_UF_231211-17_UF_231212.JPG'	Gcontortus	Physo	Pcontortus	anterior	Miocene	N	N	Pcontortus
297	'FMNH_contortus_76_UF_231211-17_UF_231217.JPG'	Gcontortus	Physo	Pcontortus	lateral	Miocene	N	N	Pcontortus
298	'FMNH_contortus_76_UF_240503-9_UF_240509.JPG'	Gcontortus	Physo	Pcontortus	lateral	Miocene	N	N	Pcontortus
299	'FMNH_contortus_76_UF_28779_10.JPG'	Gcontortus	Physo	Pcontortus	lateral	Miocene	N	N	Pcontortus
300	'FMNH_contortus_76_UF_28779_2.JPG'	Gcontortus	Physo	Pcontortus	lateral	Miocene	N	N	Pcontortus
301	'FMNH_contortus_76_UF_28779_3.JPG'	Gcontortus	Physo	Pcontortus	anterior	Miocene	N	N	Pcontortus
302	'FMNH_contortus_76_UF_28779_4.JPG'	Gcontortus	Physo	Pcontortus	anterior	Miocene	N	N	Pcontortus
303	'FMNH_contortus_76_UF_28779_5.JPG'	Gcontortus	Physo	Pcontortus	lateral	Miocene	N	N	Pcontortus
304	'FMNH_contortus_76_UF_28779_6.JPG'	Gcontortus	Physo	Pcontortus	anterior	Miocene	N	N	Pcontortus
305	'FMNH_contortus_76_UF_28779_8.JPG'	Gcontortus	Physo	Pcontortus	lateral	Miocene	N	N	Pcontortus
306	'FMNH_contortus_76_UF_9881-4_UF_9892.JPG'	Gcontortus	Physo	Pcontortus	anterior	Miocene	N	N	Pcontortus
307	'FMNH_contortus_76_UF_9881-4_UF_9894.JPG'	Gcontortus	Physo	Pcontortus	anterior	Miocene	N	N	Pcontortus
308	'FMNH_mayumbensis_17_UF_232395_UF_232395.JPG'	Gmayum	Galeo	Gmayum	anterior	Miocene	16.3	13.6	Gmayum
309	'FMNH_mayumbensis_17_UF_232395_UF_232396.JPG'	Gmayum	Galeo	Gmayum	anterior	Miocene	16.3	13.6	Gmayum
310	'FMNH_mayumbensis_17_UF_232395_UF_232397.JPG'	Gmayum	Galeo	Gmayum	anterior	Miocene	16.3	13.6	Gmayum
311	'FMNH_mayumbensis_17_UF_232395_UF_232398.JPG'	Gmayum	Galeo	Gmayum	anterior	Miocene	16.3	13.6	Gmayum
312	'FMNH_mayumbensis_17_UF_6017-26_UF_6017.JPG'	Gmayum	Galeo	Gmayum	lateral	Miocene	16.3	13.6	Gmayum
313	'FMNH_mayumbensis_17_UF_6017-26_UF_6019.JPG'	Gmayum	Galeo	Gmayum	anterior	Miocene	16.3	13.6	Gmayum
314	'FMNH_mayumbensis_17_UF_6017-26_UF_6019b.JPG'	Gmayum	Galeo	Gmayum	lateral	Miocene	16.3	13.6	Gmayum
315	'FMNH_mayumbensis_17_UF_6017-26_UF_6021.JPG'	Gmayum	Galeo	Gmayum	anterior	Miocene	16.3	13.6	Gmayum
316	'FMNH_mayumbensis_17_UF_6017-26_UF_6023.JPG'	Gmayum	Galeo	Gmayum	anterior	Miocene	16.3	13.6	Gmayum
317	'FMNH_mayumbensis_17_UF_6017-26_UF_6026.JPG'	Gmayum	Galeo	Gmayum	lateral	Miocene	16.3	13.6	Gmayum
318	'FMNH_sp_74_EJ-XX-427_sp_2.JPG'	Gsp	Galeo	Gcuvier	lateral	Miocene	15.97	11.63	Gcuvier
319	'FMNH_sp_74_UF_2676.JPG'	Gsp	Galeo	Gmayum	anterior	Miocene	20.6	16.3	Gmayum
320	'FMNH_sp_74_UF_4181_sp_3.JPG'	Gsp	Galeo	Gmayum	anterior	Miocene	20.6	16.3	Gmayum
321	'FMNH_sp_74_UF_4181_sp_6.JPG'	Gsp	Galeo	Gmayum	anterior	Miocene	20.6	16.3	Gmayum
322	'FMNH_sp_74_UF_4963_sp_12.JPG'	Gsp	Galeo	Gmayum	anterior	Miocene	20.6	16.3	Gmayum
323	'FMNH_sp_74_UF_4988_sp_2.JPG'	Gsp	Galeo	Gmayum	anterior	Miocene	20.6	16.3	Gmayum
324	'FMNH_sp_74_UF_5118_sp_3.JPG'	Gsp	Galeo	Gmayum	anterior	Miocene	20.6	16.3	Gmayum
325	'FMNH_sp_74_UF_9977.JPG'	Gsp	Physo	Pcontortus	anterior	Miocene	N	N	Pcontortus
326	'FMNH_sp_74_UF_o_Nr_2.JPG'	Gsp	Galeo	Gcuvier	anterior	Pliocene	5.33	3.6	Gcuvier
327	'FMNH_sp_74_UF_o_Nr_sp_9.JPG'	Gsp	Galeo	Gcuvier	anterior	Miocene	5.33	3.6	Gcuvier
328	'gajensis_tewari_etal_1960_16mm-long_11_3mm_high.jpg'	Ggajensis	Galeo	Ggajensis	anterior	Miocene	23.03	15.97	Ggajensis
329	'G_aduncus_24756_sp_3 (2).JPG'	Gaduncus	Galeo	Gaduncus	anterior	Pliocene	5.33	2.58	Gaduncus
330	'G_aduncus_24756_sp_5 (2).JPG'	Gaduncus	Galeo	Gaduncus	anterior	Pliocene	5.33	2.58	Gaduncus
331	'G_aduncus_24756_sp_6 (2).JPG'	Gaduncus	Galeo	Gaduncus	lateral	Pliocene	5.33	2.58	Gaduncus
332	'G_aduncus_lot_1_287851 (2).JPG'	Gaduncus	Galeo	Gaduncus	anterior	Miocene	5.33	2.58	Gaduncus
333	'G_aduncus_lot_1_287855 (1).JPG'	Gaduncus	Galeo	Gaduncus	anterior	Miocene	5.33	2.58	Gaduncus
334	'G_aduncus_lot_1_287856 (2).JPG'	Gaduncus	Galeo	Gaduncus	lateral	Miocene	5.33	2.58	Gaduncus
335	'G_aduncus_lot_1_287857 (2).JPG'	Gaduncus	Galeo	Gaduncus	lateral	Miocene	5.33	2.58	Gaduncus
336	'G_aduncus_lot_1_287859 (3).JPG'	Gaduncus	Galeo	Gaduncus	anterior	Miocene	5.33	2.58	Gaduncus
337	'G_aduncus_lot_1_287860 (2).JPG'	Gaduncus	Galeo	Gaduncus	lateral	Miocene	5.33	2.58	Gaduncus
338	'G_aduncus_lot_1_287869 (2).JPG'	Gaduncus	Galeo	Gaduncus	lateral	Miocene	5.33	2.58	Gaduncus
339	'G_aduncus_lot_1_287872 (2).JPG'	Gaduncus	Galeo	Gaduncus	lateral	Miocene	5.33	2.58	Gaduncus
340	'G_aduncus_lot_1_287873 (2).JPG'	Gaduncus	Galeo	Gaduncus	anterior	Miocene	5.33	2.58	Gaduncus
341	'G_aduncus_lot_1_287876 (2).JPG'	Gaduncus	Galeo	Gaduncus	anterior	Miocene	5.33	2.58	Gaduncus
342	'G_aduncus_lot_1_287877 (2).JPG'	Gaduncus	Galeo	Gaduncus	lateral	Miocene	5.33	2.58	Gaduncus
343	'G_aduncus_lot_1_287880 (3).JPG'	Gaduncus	Galeo	Gaduncus	lateral	Miocene	5.33	2.58	Gaduncus
344	'G_aduncus_lot_1_287889 (2).JPG'	Gaduncus	Galeo	Gaduncus	anterior	Miocene	5.33	2.58	Gaduncus
345	'G_aduncus_lot_1_287893 (2).JPG'	Gaduncus	Galeo	Gaduncus	anterior	Miocene	5.33	2.58	Gaduncus
346	'G_aduncus_lot_1_287902 (2).JPG'	Gaduncus	Galeo	Gaduncus	anterior	Miocene	5.33	2.58	Gaduncus
347	'G_aduncus_lot_1_287904 (2).JPG'	Gaduncus	Galeo	Gaduncus	anterior	Miocene	5.33	2.58	Gaduncus
348	'G_aduncus_lot_1_287908 (2).JPG'	Gaduncus	Galeo	Gaduncus	anterior	Miocene	5.33	2.58	Gaduncus
349	'G_aduncus_lot_1_287914 (2).JPG'	Gaduncus	Galeo	Gaduncus	anterior	Miocene	5.33	2.58	Gaduncus
350	'G_aduncus_lot_1_287916 (2).JPG'	Gaduncus	Galeo	Gaduncus	lateral	Miocene	5.33	2.58	Gaduncus
351	'G_aduncus_lot_1_287919 (2).JPG'	Gaduncus	Galeo	Gaduncus	anterior	Miocene	5.33	2.58	Gaduncus
352	'G_aduncus_lot_1_288125 (2).JPG'	Gaduncus	Galeo	Gaduncus	anterior	Miocene	5.33	2.58	Gaduncus
353	'G_aduncus_lot_1_288127 (2).JPG'	Gaduncus	Galeo	Gaduncus	lateral	Miocene	5.33	2.58	Gaduncus
354	'G_aduncus_lot_1_288132 (2).JPG'	Gaduncus	Galeo	Gaduncus	lateral	Miocene	5.33	2.58	Gaduncus
355	'G_aduncus_lot_1_289907 (2).JPG'	Gaduncus	Galeo	Gaduncus	anterior	Miocene	5.33	2.58	Gaduncus
356	'G_aduncus_lot_1_o_nr_4 (2).JPG'	Gaduncus	Galeo	Gaduncus	anterior	Miocene	5.33	2.58	Gaduncus
357	'G_aduncus_lot_1_o_nr_5 (2).JPG'	Gaduncus	Galeo	Gaduncus	lateral	Miocene	5.33	2.58	Gaduncus
358	'G_aduncus_lot_1_o_nr_7 (1).JPG'	Gaduncus	Galeo	Gaduncus	lateral	Miocene	5.33	2.58	Gaduncus
359	'G_triqueter_334960_sp_1 (3).JPG'	Gtriqueter	Physo	Pcontortus	anterior	Miocene	N	N	Gtriqueter
360	'G_triqueter_334960_sp_4 (2).JPG'	Gtriqueter	Physo	Pcontortus	anterior	Miocene	N	N	Gtriqueter
361	'G_triqueter_334960_sp_5 (3).JPG'	Gtriqueter	Physo	Pcontortus	anterior	Miocene	N	N	Gtriqueter
362	'Kindlimann_Galeocerdo_aduncus_1.tif'	Gaduncus	Galeo	Gaduncus	lateral	Oligocene	33.9	23.0	Gaduncus
363	'Kindlimann_Galeocerdo_aduncus_2.tif'	Gaduncus	Galeo	Gaduncus	lateral	Oligocene	33.9	23.0	Gaduncus
364	'Kindlimann_Galeocerdo_aduncus_3.tif'	Gaduncus	Galeo	Gaduncus	anterior	Oligocene	33.9	23.0	Gaduncus
365	'Kindlimann_Galeocerdo_aduncus_3_1.tif'	Gaduncus	Galeo	Gaduncus	anterior	Miocene	23.03	5.33	Gaduncus
366	'Kindlimann_Galeocerdo_aduncus_3_2.tif'	Gaduncus	Galeo	Gaduncus	anterior	Miocene	23.03	5.33	Gaduncus
367	'Kindlimann_Galeocerdo_aduncus_4.tif'	Gaduncus	Galeo	Gaduncus	lateral	Miocene	23.03	5.33	Gaduncus
368	'Kindlimann_Galeocerdo_aduncus_5.tif'	Gaduncus	Physo	Pcontortus	anterior	Miocene	N	N	Pcontortus
369	'Kindlimann_Galeocerdo_aduncus_6.tif'	Gaduncus	Physo	Pcontortus	anterior	Miocene	N	N	Pcontortus
370	'Kindlimann_Galeocerdo_aduncus_7.tif'	Gaduncus	Physo	Pcontortus	anterior	Miocene	N	N	Pcontortus
371	'Kindlimann_Galeocerdo_aegyptiacus.tif'	Gaegyptiacus	Physo	Palabamensis	lateral	Eocene	N	N	Palabamensis
372	'Kindlimann_Galeocerdo_clarkensis_sp_1.JPG'	Gclarkensis	Galeo	Gclarkensis	anterior	Eocene	38.0	33.9	Gclarkensis
373	'Kindlimann_Galeocerdo_clarkensis_sp_10.JPG'	Gclarkensis	Galeo	Gclarkensis	anterior	Eocene	38.0	33.9	Gclarkensis
374	'Kindlimann_Galeocerdo_clarkensis_sp_11.JPG'	Gclarkensis	Galeo	Gclarkensis	anterior	Eocene	38.0	33.9	Gclarkensis
375	'Kindlimann_Galeocerdo_clarkensis_sp_12.JPG'	Gclarkensis	Galeo	Gclarkensis	anterior	Eocene	38.0	33.9	Gclarkensis
376	'Kindlimann_Galeocerdo_clarkensis_sp_13.JPG'	Gclarkensis	Galeo	Gclarkensis	lateral	Eocene	38.0	33.9	Gclarkensis
377	'Kindlimann_Galeocerdo_clarkensis_sp_14.JPG'	Gclarkensis	Galeo	Gclarkensis	lateral	Eocene	38.0	33.9	Gclarkensis
378	'Kindlimann_Galeocerdo_clarkensis_sp_15.JPG'	Gclarkensis	Galeo	Gclarkensis	lateral	Eocene	38.0	33.9	Gclarkensis
379	'Kindlimann_Galeocerdo_clarkensis_sp_17.JPG'	Gclarkensis	Galeo	Gclarkensis	anterior	Eocene	38.0	33.9	Gclarkensis
380	'Kindlimann_Galeocerdo_clarkensis_sp_18.JPG'	Gclarkensis	Galeo	Gclarkensis	anterior	Eocene	38.0	33.9	Gclarkensis
381	'Kindlimann_Galeocerdo_clarkensis_sp_19.JPG'	Gclarkensis	Galeo	Gclarkensis	lateral	Eocene	38.0	33.9	Gclarkensis
382	'Kindlimann_Galeocerdo_clarkensis_sp_2.JPG'	Gclarkensis	Galeo	Gclarkensis	anterior	Eocene	38.0	33.9	Gclarkensis
383	'Kindlimann_Galeocerdo_clarkensis_sp_20.JPG'	Gclarkensis	Galeo	Gclarkensis	lateral	Eocene	38.0	33.9	Gclarkensis
384	'Kindlimann_Galeocerdo_clarkensis_sp_21.JPG'	Gclarkensis	Galeo	Gclarkensis	lateral	Eocene	38.0	33.9	Gclarkensis
385	'Kindlimann_Galeocerdo_clarkensis_sp_23.JPG'	Gclarkensis	Galeo	Gclarkensis	lateral	Eocene	38.0	33.9	Gclarkensis
386	'Kindlimann_Galeocerdo_clarkensis_sp_24.JPG'	Gclarkensis	Galeo	Gclarkensis	lateral	Eocene	38.0	33.9	Gclarkensis
387	'Kindlimann_Galeocerdo_clarkensis_sp_25.JPG'	Gclarkensis	Galeo	Gclarkensis	lateral	Eocene	38.0	33.9	Gclarkensis
388	'Kindlimann_Galeocerdo_clarkensis_sp_26.JPG'	Gclarkensis	Galeo	Gclarkensis	anterior	Eocene	38.0	33.9	Gclarkensis
389	'Kindlimann_Galeocerdo_clarkensis_sp_27.JPG'	Gclarkensis	Galeo	Gclarkensis	lateral	Eocene	38.0	33.9	Gclarkensis
390	'Kindlimann_Galeocerdo_clarkensis_sp_3.JPG'	Gclarkensis	Galeo	Gclarkensis	anterior	Eocene	38.0	33.9	Gclarkensis
391	'Kindlimann_Galeocerdo_clarkensis_sp_4.JPG'	Gclarkensis	Galeo	Gclarkensis	anterior	Eocene	38.0	33.9	Gclarkensis
392	'Kindlimann_Galeocerdo_clarkensis_sp_5.JPG'	Gclarkensis	Galeo	Gclarkensis	anterior	Eocene	38.0	33.9	Gclarkensis
393	'Kindlimann_Galeocerdo_clarkensis_sp_6.JPG'	Gclarkensis	Galeo	Gclarkensis	anterior	Eocene	38.0	33.9	Gclarkensis
394	'Kindlimann_Galeocerdo_clarkensis_sp_7.JPG'	Gclarkensis	Galeo	Gclarkensis	lateral	Eocene	38.0	33.9	Gclarkensis
395	'Kindlimann_Galeocerdo_clarkensis_sp_8.JPG'	Gclarkensis	Galeo	Gclarkensis	lateral	Eocene	38.0	33.9	Gclarkensis
396	'Kindlimann_Galeocerdo_clarkensis_sp_9.JPG'	Gclarkensis	Galeo	Gclarkensis	lateral	Eocene	38.0	33.9	Gclarkensis
397	'Kindlimann_Galeocerdo_contortus_sp_2.tif'	Gcontortus	Physo	Pcontortus	anterior	Miocene	N	N	Pcontortus
398	'Kindlimann_Galeocerdo_contortus_sp_3.tif'	Gcontortus	Physo	Pcontortus	anterior	Miocene	N	N	Pcontortus
399	'Kindlimann_Galeocerdo_cuvier_2_sp_4.tif'	Gcuvier	Galeo	Gcuvier	lateral	Miocene	11.63	5.33	Gcuvier
400	'Kindlimann_Galeocerdo_cuvier_2_sp_5.tif'	Gcuvier	Galeo	Gcuvier	lateral	Miocene	11.63	5.33	Gcuvier
401	'Kindlimann_Galeocerdo_cuvier_2_sp_7.tif'	Gcuvier	Galeo	Gcuvier	lateral	Miocene	11.63	5.33	Gcuvier
402	'Kindlimann_Galeocerdo_cuvier_2_sp_8.tif'	Gcuvier	Galeo	Gcuvier	anterior	Miocene	11.63	5.33	Gcuvier
403	'Kindlimann_Galeocerdo_cuvier_2_sp_9.tif'	Gcuvier	Galeo	Gcuvier	anterior	Miocene	11.63	5.33	Gcuvier
404	'Kindlimann_Galeocerdo_cuvier_sp_1.tif'	Gcuvier	Galeo	Gcuvier	anterior	Miocene	11.63	5.33	Gcuvier
405	'Kindlimann_Galeocerdo_cuvier_sp_3.tif'	Gcuvier	Galeo	Gcuvier	anterior	Miocene	11.63	5.33	Gcuvier
406	'Kindlimann_Galeocerdo_cuvier_sp_4.tif'	Gcuvier	Galeo	Gcuvier	anterior	Miocene	11.63	5.33	Gcuvier
407	'Kindlimann_Galeocerdo_eaglesomei_sp_1.tif'	Geaglesomei	Galeo	Geaglesomei	anterior	Eocene	37.8	33.9	Geaglesomei
408	'Kindlimann_Galeocerdo_eaglesomei_sp_10.tif'	Geaglesomei	Galeo	Geaglesomei	anterior	Eocene	37.8	33.9	Geaglesomei
409	'Kindlimann_Galeocerdo_eaglesomei_sp_14.tif'	Geaglesomei	Galeo	Geaglesomei	lateral	Eocene	37.8	33.9	Geaglesomei
410	'Kindlimann_Galeocerdo_eaglesomei_sp_15.tif'	Geaglesomei	Galeo	Geaglesomei	lateral	Eocene	37.8	33.9	Geaglesomei
411	'Kindlimann_Galeocerdo_eaglesomei_sp_16.tif'	Geaglesomei	Galeo	Geaglesomei	lateral	Eocene	37.8	33.9	Geaglesomei
412	'Kindlimann_Galeocerdo_eaglesomei_sp_17.tif'	Geaglesomei	Galeo	Geaglesomei	lateral	Eocene	37.8	33.9	Geaglesomei
413	'Kindlimann_Galeocerdo_eaglesomei_sp_18.tif'	Geaglesomei	Galeo	Geaglesomei	lateral	Eocene	37.8	33.9	Geaglesomei
414	'Kindlimann_Galeocerdo_eaglesomei_sp_19.tif'	Geaglesomei	Galeo	Geaglesomei	lateral	Eocene	37.8	33.9	Geaglesomei
415	'Kindlimann_Galeocerdo_eaglesomei_sp_2.tif'	Geaglesomei	Galeo	Geaglesomei	anterior	Eocene	37.8	33.9	Geaglesomei
416	'Kindlimann_Galeocerdo_eaglesomei_sp_4.tif'	Geaglesomei	Galeo	Geaglesomei	anterior	Eocene	37.8	33.9	Geaglesomei
417	'Kindlimann_Galeocerdo_eaglesomei_sp_5.tif'	Geaglesomei	Galeo	Geaglesomei	anterior	Eocene	37.8	33.9	Geaglesomei
418	'Kindlimann_Galeocerdo_eaglesomei_sp_6.tif'	Geaglesomei	Galeo	Geaglesomei	anterior	Eocene	37.8	33.9	Geaglesomei
419	'Kindlimann_Galeocerdo_eaglesomei_sp_8.tif'	Geaglesomei	Galeo	Geaglesomei	anterior	Eocene	37.8	33.9	Geaglesomei
420	'Kindlimann_Galeocerdo_eaglesomei_sp_9.tif'	Geaglesomei	Galeo	Geaglesomei	lateral	Eocene	37.8	33.9	Geaglesomei
421	'Kindlimann_Galeocerdo_indet_2_1.tif'	Gsp	Physo	Palabamensis	lateral	Eocene	N	N	Palabamensis
422	'Kindlimann_Galeocerdo_indet_2_2.tif'	Gsp	Physo	Palabamensis	anterior	Eocene	N	N	Palabamensis
423	'Kindlimann_Galeocerdo_indet_2_5.tif'	Gsp	Physo	Palabamensis	lateral	Eocene	N	N	Palabamensis
424	'Kindlimann_Galeocerdo_indet_4_1.tif'	Gsp	Galeo	Geaglesomei	lateral	Eocene	56.0	33.9	Geaglesomei
425	'Kindlimann_Galeocerdo_latidens_4_sp_2.tif'	Glatidens	Physo	Palabamensis	lateral	Eocene	N	N	Palabamensis
426	'Kindlimann_Galeocerdo_latidens_4_sp_3.tif'	Glatidens	Physo	Palabamensis	lateral	Eocene	N	N	Palabamensis
427	'Kindlimann_Galeocerdo_latidens_4_sp_4.tif'	Glatidens	Physo	Palabamensis	lateral	Eocene	N	N	Palabamensis
428	'Kindlimann_Galeocerdo_latidens_indet_sp_1.JPG'	Glatidens	Galeo	Glatidens	anterior	Eocene	37.8	33.9	Glatidens
429	'Kindlimann_Galeocerdo_latidens_indet_sp_2.JPG'	Glatidens	Galeo	Glatidens	lateral	Eocene	37.8	33.9	Glatidens
430	'Kindlimann_Galeocerdo_latidens_indet_sp_3.JPG'	Glatidens	Galeo	Glatidens	anterior	Eocene	37.8	33.9	Glatidens
431	'Kindlimann_Galeocerdo_latidens_indet_sp_4.JPG'	Glatidens	Galeo	Glatidens	anterior	Eocene	37.8	33.9	Glatidens
432	'Kindlimann_Galeocerdo_latidens_indet_sp_5.JPG'	Glatidens	Galeo	Glatidens	lateral	Eocene	37.8	33.9	Glatidens
433	'Kindlimann_Galeocerdo_latidens_indet_sp_6.JPG'	Glatidens	Galeo	Glatidens	anterior	Eocene	37.8	33.9	Glatidens
434	'Kindlimann_Galeocerdo_latidens_sp_1.tif'	Glatidens	Physo	Palabamensis	lateral	Eocene	N	N	Palabamensis
435	'Kindlimann_Galeocerdo_mayumbensis_1.tif'	Gmayum	Galeo	Gmayum	anterior	Miocene	23.03	5.33	Gmayum
436	'Kindlimann_Galeocerdo_mayumbensis_2_sp_10.tif'	Gmayum	Galeo	Gmayum	anterior	Miocene	23.03	5.33	Gmayum
437	'Kindlimann_Galeocerdo_mayumbensis_2_sp_11.tif'	Gmayum	Galeo	Gmayum	anterior	Miocene	23.03	5.33	Gmayum
438	'Kindlimann_Galeocerdo_mayumbensis_2_sp_12.tif'	Gmayum	Galeo	Gmayum	anterior	Miocene	23.03	5.33	Gmayum
439	'Kindlimann_Galeocerdo_mayumbensis_2_sp_14.tif'	Gmayum	Galeo	Gmayum	anterior	Miocene	23.03	5.33	Gmayum
440	'Kindlimann_Galeocerdo_mayumbensis_2_sp_18.tif'	Gmayum	Galeo	Gmayum	anterior	Miocene	23.03	5.33	Gmayum
441	'Kindlimann_Galeocerdo_mayumbensis_2_sp_3.tif'	Gmayum	Galeo	Gmayum	anterior	Miocene	23.03	5.33	Gmayum
442	'Kindlimann_Galeocerdo_mayumbensis_2_sp_4.tif'	Gmayum	Galeo	Gmayum	anterior	Miocene	23.03	5.33	Gmayum
443	'Kindlimann_Galeocerdo_mayumbensis_2_sp_5.tif'	Gmayum	Galeo	Gmayum	anterior	Miocene	23.03	5.33	Gmayum
444	'Kindlimann_Galeocerdo_mayumbensis_2_sp_6.tif'	Gmayum	Galeo	Gmayum	anterior	Miocene	23.03	5.33	Gmayum
445	'Kindlimann_Hemipristis_serra_1.tif'	Hserra	Hemi	Hemi	lateral	Pliocene	N	N	Hemi
446	'Kindlimann_Hemipristis_serra_2.tif'	Hserra	Hemi	Hemi	anterior	Pliocene	N	N	Hemi
447	'Kindlimann_Hemipristis_serra_2_1.tif'	Hserra	Hemi	Hemi	anterior	Miocene	N	N	Hemi
448	'Kindlimann_Hemipristis_serra_3.tif'	Hserra	Hemi	Hemi	lateral	Pliocene	N	N	Hemi
449	'Kindlimann_Hemipristis_serra_4.tif'	Hserra	Hemi	Hemi	lateral	Pliocene	N	N	Hemi
450	'Kindlimann_Hemipristis_serra_5.tif'	Hserra	Hemi	Hemi	lateral	Pliocene	N	N	Hemi
451	'Kindlimann_Hemipristis_serra_6.tif'	Hserra	Hemi	Hemi	anterior	Pliocene	N	N	Hemi
452	'Kindlimann_Hemipristis_sp_nov_sp_1.tif'	Hsp	Hemi	Hemi	lateral	Eocene	N	N	Hemi
453	'Kindlimann_Hemipristis_sp_nov_sp_2.tif'	Hsp	Hemi	Hemi	lateral	Eocene	N	N	Hemi
454	'Kindlimann_Hemipristis_sp_nov_sp_3.tif'	Hsp	Hemi	Hemi	lateral	Eocene	N	N	Hemi
455	'Kindlimann_Hemipristis_wyattdurhami_2a.tif'	Hcurvatus	Hemi	Hemi	lateral	Eocene	N	N	Hemi
456	'Kindlimann_Hemipristis_wyattdurhami_2b.tif'	Hcurvatus	Hemi	Hemi	lateral	Eocene	N	N	Hemi
457	'latidens_Kemp_coll_B_sp_1.JPG'	Glatidens	Physo	Palabamensis	anterior	Eocene	N	N	Palabamensis
458	'latidens_Kemp_coll_B_sp_3.JPG'	Glatidens	Physo	Palabamensis	lateral	Eocene	N	N	Palabamensis
459	'latidens_Kemp_coll_C_sp_1.JPG'	Glatidens	Physo	Palabamensis	lateral	Eocene	N	N	Palabamensis
460	'latidens_Kemp_coll_C_sp_2.JPG'	Glatidens	Galeo	Glatidens	anterior	Eocene	56.0	33.9	Glatidens
461	'latidens_Kemp_coll_D_sp_1.JPG'	Glatidens	Galeo	Glatidens	anterior	Eocene	56.0	33.9	Glatidens
462	'latidens_Kemp_coll_F_sp_1.JPG'	Glatidens	Galeo	Glatidens	anterior	Eocene	56.0	33.9	Glatidens
463	'latidens_Kemp_coll_F_sp_2.JPG'	Glatidens	Physo	Palabamensis	anterior	Eocene	N	N	Palabamensis
464	'latidens_Kemp_coll_F_sp_3.JPG'	Glatidens	Physo	Palabamensis	lateral	Eocene	N	N	Palabamensis
465	'latidens_underwood_2011_lateral_CGM_60026_1_9cm.jpg'	Glatidens	Physo	Palabamensis	lateral	Eocene	N	N	Palabamensis
466	'NHML_P9083-4_sp_1.JPG'	Gsp	Physo	Pcontortus	lateral	Miocene	N	N	Pcontortus
467	'NHML_P9083-4_sp_5.JPG'	Gsp	Physo	Pcontortus	lateral	Miocene	N	N	Pcontortus
468	'NHM_Galeocerdo_aduncus__o_cuvier_sp_1.JPG'	Gaduncus	Galeo	Gcuvier	anterior	Miocene	15.97	11.63	Gcuvier
469	'NHM_Galeocerdo_aduncus__o_cuvier_sp_10.JPG'	Gaduncus	Galeo	Gcuvier	lateral	Miocene	15.97	11.63	Gcuvier
470	'NHM_Galeocerdo_aduncus__o_cuvier_sp_11.JPG'	Gaduncus	Galeo	Gcuvier	anterior	Miocene	15.97	11.63	Gcuvier
471	'NHM_Galeocerdo_aduncus__o_cuvier_sp_16.JPG'	Gaduncus	Galeo	Gcuvier	lateral	Miocene	15.97	11.63	Gcuvier
472	'NHM_Galeocerdo_aduncus__o_cuvier_sp_17.JPG'	Gaduncus	Galeo	Gcuvier	anterior	Miocene	15.97	11.63	Gcuvier
473	'NHM_Galeocerdo_aduncus__o_cuvier_sp_2.JPG'	Gaduncus	Galeo	Gcuvier	anterior	Miocene	15.97	11.63	Gcuvier
474	'NHM_Galeocerdo_aduncus__o_cuvier_sp_21.JPG'	Gaduncus	Galeo	Gcuvier	lateral	Miocene	15.97	11.63	Gcuvier
475	'NHM_Galeocerdo_aduncus__o_cuvier_sp_22.JPG'	Gaduncus	Galeo	Gcuvier	lateral	Miocene	15.97	11.63	Gcuvier
476	'NHM_Galeocerdo_aduncus__o_cuvier_sp_3.JPG'	Gaduncus	Galeo	Gcuvier	lateral	Miocene	15.97	11.63	Gcuvier
477	'NHM_Galeocerdo_aduncus__o_cuvier_sp_4.JPG'	Gaduncus	Galeo	Gcuvier	anterior	Miocene	15.97	11.63	Gcuvier
478	'NHM_Galeocerdo_aduncus__o_cuvier_sp_5.JPG'	Gaduncus	Galeo	Gcuvier	anterior	Miocene	15.97	11.63	Gcuvier
479	'NHM_Galeocerdo_aduncus__o_cuvier_sp_8.JPG'	Gaduncus	Galeo	Gcuvier	anterior	Miocene	15.97	11.63	Gcuvier
480	'NHM_Galeocerdo_aduncus__o_cuvier_sp_9.JPG'	Gaduncus	Galeo	Gcuvier	lateral	Miocene	15.97	11.63	Gcuvier
481	'NHM_Galeocerdo_cuvier.JPG'	Gaduncus	Galeo	Gcuvier	anterior	Miocene	15.97	11.63	Gcuvier
482	'NRPS_sp_1.JPG'	Gsp	Galeo	Gmayum	anterior	Miocene	23.03	5.33	Gmayum
483	'NRPS_sp_10.JPG'	Gsp	Galeo	Gmayum	anterior	Miocene	23.03	5.33	Gmayum
484	'NRPS_sp_14.JPG'	Gsp	Galeo	Gmayum	anterior	Miocene	23.03	5.33	Gmayum
485	'NRPS_sp_5.JPG'	Gsp	Galeo	Gmayum	anterior	Miocene	23.03	5.33	Gmayum
486	'NRPS_sp_9.JPG'	Gsp	Galeo	Gmayum	anterior	Miocene	23.03	5.33	Gmayum
487	'paulinoi_santos_travassos_1960_1-4cm_anterolateral.tiff'	Gpaulinoi	Galeo	Gpaulinoi	anterior	Miocene	23.03	5.33	Gpaulinoi
488	'rosaliensis (10).JPG'	Grosaliaensis	Galeo	Gcapellini	anterior	Pliocene	5.33	2.58	Grosaliaensis
489	'rosaliensis (13).JPG'	Grosaliaensis	Galeo	Gcapellini	anterior	Pliocene	5.33	2.58	Grosaliaensis
490	'rosaliensis (14).JPG'	Grosaliaensis	Galeo	Gcapellini	anterior	Pliocene	5.33	2.58	Grosaliaensis
491	'rosaliensis (15).JPG'	Grosaliaensis	Galeo	Gcapellini	anterior	Pliocene	5.33	2.58	Grosaliaensis
492	'rosaliensis (16).JPG'	Grosaliaensis	Galeo	Gcapellini	anterior	Pliocene	5.33	2.58	Grosaliaensis
493	'rosaliensis (17).JPG'	Grosaliaensis	Galeo	Gcapellini	lateral	Pliocene	5.33	2.58	Grosaliaensis
494	'rosaliensis (18).JPG'	Grosaliaensis	Galeo	Gcapellini	anterior	Pliocene	5.33	2.58	Grosaliaensis
495	'rosaliensis (19).JPG'	Grosaliaensis	Galeo	Gcapellini	lateral	Pliocene	5.33	2.58	Grosaliaensis
496	'rosaliensis (2).JPG'	Grosaliaensis	Galeo	Gcapellini	lateral	Pliocene	5.33	2.58	Grosaliaensis
497	'rosaliensis (20).JPG'	Grosaliaensis	Galeo	Gcapellini	lateral	Pliocene	5.33	2.58	Grosaliaensis
498	'rosaliensis (21).JPG'	Grosaliaensis	Galeo	Gcapellini	lateral	Pliocene	5.33	2.58	Grosaliaensis
499	'rosaliensis (23).JPG'	Grosaliaensis	Galeo	Gcapellini	lateral	Pliocene	5.33	2.58	Grosaliaensis
500	'rosaliensis (24).JPG'	Grosaliaensis	Galeo	Gcapellini	lateral	Pliocene	5.33	2.58	Grosaliaensis
501	'rosaliensis (25).JPG'	Grosaliaensis	Galeo	Gcapellini	lateral	Pliocene	5.33	2.58	Grosaliaensis
502	'rosaliensis (26).JPG'	Grosaliaensis	Galeo	Gcapellini	lateral	Pliocene	5.33	2.58	Grosaliaensis
503	'rosaliensis (27).JPG'	Grosaliaensis	Galeo	Gcapellini	lateral	Pliocene	5.33	2.58	Grosaliaensis
504	'rosaliensis (29).JPG'	Grosaliaensis	Galeo	Gcapellini	anterior	Pliocene	5.33	2.58	Grosaliaensis
505	'rosaliensis (3).JPG'	Grosaliaensis	Galeo	Gcapellini	anterior	Pliocene	5.33	2.58	Grosaliaensis
506	'rosaliensis (32).JPG'	Grosaliaensis	Galeo	Gcapellini	lateral	Pliocene	5.33	2.58	Grosaliaensis
507	'rosaliensis (33).JPG'	Grosaliaensis	Galeo	Gcapellini	lateral	Pliocene	5.33	2.58	Grosaliaensis
508	'rosaliensis (4).JPG'	Grosaliaensis	Galeo	Gcapellini	lateral	Pliocene	5.33	2.58	Grosaliaensis
509	'rosaliensis (5).JPG'	Grosaliaensis	Galeo	Gcapellini	lateral	Pliocene	5.33	2.58	Grosaliaensis
510	'rosaliensis (6).JPG'	Grosaliaensis	Galeo	Gcapellini	lateral	Pliocene	5.33	2.58	Grosaliaensis
511	'rosaliensis (7).JPG'	Grosaliaensis	Galeo	Gcapellini	anterior	Pliocene	5.33	2.58	Grosaliaensis
512	'rosaliensis (8).JPG'	Grosaliaensis	Galeo	Gcapellini	anterior	Pliocene	5.33	2.58	Grosaliaensis
513	'rosaliensis (9).JPG'	Grosaliaensis	Galeo	Gcapellini	anterior	Pliocene	5.33	2.58	Grosaliaensis
514	'ward_06_2.JPG'	Gaegyptiacus	Physo	Palabamensis	lateral	Eocene	N	N	Palabamensis
515	'ward_08_2.JPG'	Gaegyptiacus	Physo	Palabamensis	lateral	Eocene	N	N	Palabamensis
516	'ward_09_2.JPG'	Gaegyptiacus	Physo	Palabamensis	lateral	Eocene	N	N	Palabamensis
517	'ward_15_2.JPG'	Gaegyptiacus	Physo	Palabamensis	lateral	Eocene	N	N	Palabamensis
518	'ward_16_2.JPG'	Gaegyptiacus	Physo	Palabamensis	lateral	Eocene	N	N	Palabamensis
519	'ward_18_2.JPG'	Gaegyptiacus	Physo	Palabamensis	lateral	Eocene	N	N	Palabamensis
520	'ward_20_2.JPG'	Gaegyptiacus	Physo	Palabamensis	lateral	Eocene	N	N	Palabamensis
521	'ward_21_2.JPG'	Gaegyptiacus	Physo	Palabamensis	lateral	Eocene	N	N	Palabamensis
522	'ward_23_2.JPG'	Gaegyptiacus	Physo	Palabamensis	lateral	Eocene	N	N	Palabamensis
523	'ward_24_2.JPG'	Gaegyptiacus	Physo	Palabamensis	lateral	Eocene	N	N	Palabamensis
524	'ward_25_2.JPG'	Gaegyptiacus	Physo	Palabamensis	lateral	Eocene	N	N	Palabamensis
525	'ward_26_2.JPG'	Gaegyptiacus	Physo	Palabamensis	lateral	Eocene	N	N	Palabamensis
526	'ward_28_2.JPG'	Gaegyptiacus	Physo	Palabamensis	lateral	Eocene	N	N	Palabamensis
527	'ward_33_2.JPG'	Gaegyptiacus	Physo	Palabamensis	lateral	Eocene	N	N	Palabamensis
528	'ward_37_2.JPG'	Gaegyptiacus	Physo	Palabamensis	lateral	Eocene	N	N	Palabamensis
529	'ward_40_2.JPG'	Gaegyptiacus	Physo	Palabamensis	lateral	Eocene	N	N	Palabamensis
530	'ward_49_2.JPG'	Gaegyptiacus	Physo	Palabamensis	lateral	Eocene	N	N	Palabamensis
531	'ward_51_2.JPG'	Gaegyptiacus	Physo	Palabamensis	lateral	Eocene	N	N	Palabamensis
532	'ward_55_2.JPG'	Gaegyptiacus	Physo	Palabamensis	lateral	Eocene	N	N	Palabamensis
533	'ward_56_2.JPG'	Gaegyptiacus	Physo	Palabamensis	lateral	Eocene	N	N	Palabamensis
534	'ward_58_2.JPG'	Gaegyptiacus	Physo	Palabamensis	lateral	Eocene	N	N	Palabamensis
535	'EMRG-J-16_ML_r1.JPG'	Gcuvier	Galeo	Gcuvier	anterior	Holocene	0.0042	0	Gcuvier
536	'EMRG-J-16_ML_r10.JPG'	Gcuvier	Galeo	Gcuvier	lateral	Holocene	0.0042	0	Gcuvier
537	'EMRG-J-16_ML_r11.JPG'	Gcuvier	Galeo	Gcuvier	lateral	Holocene	0.0042	0	Gcuvier
538	'EMRG-J-16_ML_r2.JPG'	Gcuvier	Galeo	Gcuvier	anterior	Holocene	0.0042	0	Gcuvier
539	'EMRG-J-16_ML_r3.JPG'	Gcuvier	Galeo	Gcuvier	anterior	Holocene	0.0042	0	Gcuvier
540	'EMRG-J-16_ML_r4.JPG'	Gcuvier	Galeo	Gcuvier	anterior	Holocene	0.0042	0	Gcuvier
541	'EMRG-J-16_ML_r5.JPG'	Gcuvier	Galeo	Gcuvier	lateral	Holocene	0.0042	0	Gcuvier
542	'EMRG-J-16_ML_r6.JPG'	Gcuvier	Galeo	Gcuvier	lateral	Holocene	0.0042	0	Gcuvier
543	'EMRG-J-16_ML_r7.JPG'	Gcuvier	Galeo	Gcuvier	lateral	Holocene	0.0042	0	Gcuvier
544	'EMRG-J-16_ML_r8.JPG'	Gcuvier	Galeo	Gcuvier	lateral	Holocene	0.0042	0	Gcuvier
545	'EMRG-J-16_ML_r9.JPG'	Gcuvier	Galeo	Gcuvier	lateral	Holocene	0.0042	0	Gcuvier
546	'EMRG-J-16_MR_r1.JPG'	Gcuvier	Galeo	Gcuvier	anterior	Holocene	0.0042	0	Gcuvier
547	'EMRG-J-16_MR_r10.JPG'	Gcuvier	Galeo	Gcuvier	lateral	Holocene	0.0042	0	Gcuvier
548	'EMRG-J-16_MR_r3.JPG'	Gcuvier	Galeo	Gcuvier	anterior	Holocene	0.0042	0	Gcuvier
549	'EMRG-J-16_MR_r4.JPG'	Gcuvier	Galeo	Gcuvier	anterior	Holocene	0.0042	0	Gcuvier
550	'EMRG-J-16_MR_r5.JPG'	Gcuvier	Galeo	Gcuvier	lateral	Holocene	0.0042	0	Gcuvier
551	'EMRG-J-16_MR_r6.JPG'	Gcuvier	Galeo	Gcuvier	lateral	Holocene	0.0042	0	Gcuvier
552	'EMRG-J-16_MR_r7.JPG'	Gcuvier	Galeo	Gcuvier	lateral	Holocene	0.0042	0	Gcuvier
553	'EMRG-J-16_MR_r9.JPG'	Gcuvier	Galeo	Gcuvier	lateral	Holocene	0.0042	0	Gcuvier
554	'EMRG-J-16_PL_r1.JPG'	Gcuvier	Galeo	Gcuvier	anterior	Holocene	0.0042	0	Gcuvier
555	'EMRG-J-16_PL_r2.JPG'	Gcuvier	Galeo	Gcuvier	anterior	Holocene	0.0042	0	Gcuvier
556	'EMRG-J-16_PL_r3.JPG'	Gcuvier	Galeo	Gcuvier	anterior	Holocene	0.0042	0	Gcuvier
557	'EMRG-J-16_PL_r4.JPG'	Gcuvier	Galeo	Gcuvier	anterior	Holocene	0.0042	0	Gcuvier
558	'EMRG-J-16_PL_r8.JPG'	Gcuvier	Galeo	Gcuvier	lateral	Holocene	0.0042	0	Gcuvier
559	'EMRG-J-16_PL_r9.JPG'	Gcuvier	Galeo	Gcuvier	lateral	Holocene	0.0042	0	Gcuvier
560	'EMRG-J-16_PR_r1.JPG'	Gcuvier	Galeo	Gcuvier	anterior	Holocene	0.0042	0	Gcuvier
561	'EMRG-J-16_PR_r10.JPG'	Gcuvier	Galeo	Gcuvier	lateral	Holocene	0.0042	0	Gcuvier
562	'EMRG-J-16_PR_r11.JPG'	Gcuvier	Galeo	Gcuvier	lateral	Holocene	0.0042	0	Gcuvier
563	'EMRG-J-16_PR_r2.JPG'	Gcuvier	Galeo	Gcuvier	anterior	Holocene	0.0042	0	Gcuvier
564	'EMRG-J-16_PR_r3.JPG'	Gcuvier	Galeo	Gcuvier	anterior	Holocene	0.0042	0	Gcuvier
565	'EMRG-J-16_PR_r4.JPG'	Gcuvier	Galeo	Gcuvier	anterior	Holocene	0.0042	0	Gcuvier
566	'EMRG-J-16_PR_r6.JPG'	Gcuvier	Galeo	Gcuvier	lateral	Holocene	0.0042	0	Gcuvier
567	'EMRG-J-16_PR_r7.JPG'	Gcuvier	Galeo	Gcuvier	lateral	Holocene	0.0042	0	Gcuvier
568	'EMRG-J-16_PR_r8.JPG'	Gcuvier	Galeo	Gcuvier	lateral	Holocene	0.0042	0	Gcuvier
569	'EMRG-J-16_PR_r9.JPG'	Gcuvier	Galeo	Gcuvier	lateral	Holocene	0.0042	0	Gcuvier
